# Supplementary material for: Fitness consequences of artificial selection on relative male genital size
Source: Nat Commun. 2016 May 18;7:11597. doi: 10.1038/ncomms11597 (PMC4873965; doi:10.1038/ncomms11597)
Supplement: Supplementary Data Set 1 — Male standard length and gonopodium length for all males measured for generations 1 to 9 for all 9 lines. [file ncomms11597-s2.xlsx]

## Sheet: Raw Data
rowid	typeBig	Generation	Replicate	type	Gonopodium	SL	logGono	logSL	exclude
1	1A base	1	A	base stock	0.705	2.048	-0.151811	0.31133	1
2	1A base	1	A	base stock	0.676	2.065	-0.170053	0.31492	1
3	1A base	1	A	base stock	0.606	1.846	-0.217527	0.266232	1
4	1A base	1	A	base stock	0.676	2.076	-0.170053	0.317227	1
5	1A base	1	A	base stock	0.712	2.201	-0.14752	0.34262	1
6	1A base	1	A	base stock	0.669	2.073	-0.174574	0.316599	1
7	1A base	1	A	base stock	0.653	2.032	-0.185087	0.307924	1
8	1A base	1	A	base stock	0.51	1.571	-0.29243	0.196176	1
9	1A base	1	A	base stock	0.625	1.944	-0.20412	0.288696	1
10	1A base	1	A	base stock	0.556	1.724	-0.254925	0.236537	1
11	1A base	1	A	base stock	0.641	2.001	-0.193142	0.301247	1
12	1A base	1	A	base stock	0.711	2.231	-0.14813	0.3485	1
13	1A base	1	A	base stock	0.529	1.642	-0.276544	0.215373	1
14	1A base	1	A	base stock	0.565	1.761	-0.247952	0.245759	1
15	1A base	1	A	base stock	0.655	2.06	-0.183759	0.313867	1
16	1A base	1	A	base stock	0.656	2.064	-0.183096	0.31471	1
17	1A base	1	A	base stock	0.704	2.223	-0.152427	0.346939	1
18	1A base	1	A	base stock	0.69	2.177	-0.161151	0.337858	1
19	1A base	1	A	base stock	0.557	1.743	-0.254145	0.241297	1
20	1A base	1	A	base stock	0.528	1.651	-0.277366	0.217747	1
21	1A base	1	A	base stock	0.753	2.393	-0.123205	0.378943	1
22	1A base	1	A	base stock	0.579	1.819	-0.237321	0.259833	1
23	1A base	1	A	base stock	0.73	2.325	-0.136677	0.366423	1
24	1A base	1	A	base stock	0.707	2.249	-0.150581	0.351989	1
25	1A base	1	A	base stock	0.66	2.094	-0.180456	0.320977	1
26	1A base	1	A	base stock	0.584	1.843	-0.233587	0.265525	1
27	1A base	1	A	base stock	0.73	2.333	-0.136677	0.367915	1
28	1A base	1	A	base stock	0.723	2.312	-0.140862	0.363988	1
29	1A base	1	A	base stock	0.635	2.02	-0.197226	0.305351	1
30	1A base	1	A	base stock	0.746	2.391	-0.127261	0.37858	1
31	1A base	1	A	base stock	0.642	2.045	-0.192465	0.310693	1
32	1A base	1	A	base stock	0.589	1.87	-0.229885	0.271842	1
33	1A base	1	A	base stock	0.57	1.808	-0.244125	0.257198	1
34	1A base	1	A	base stock	0.573	1.82	-0.241845	0.260071	1
35	1A base	1	A	base stock	0.494	1.562	-0.306273	0.193681	1
36	1A base	1	A	base stock	0.619	1.981	-0.208309	0.296884	1
37	1A base	1	A	base stock	0.496	1.573	-0.304518	0.196729	1
38	1A base	1	A	base stock	0.54	1.72	-0.267606	0.235528	1
39	1A base	1	A	base stock	0.591	1.89	-0.228413	0.276462	1
40	1A base	1	A	base stock	0.512	1.632	-0.29073	0.21272	1
41	1A base	1	A	base stock	0.704	2.284	-0.152427	0.358696	1
42	1A base	1	A	base stock	0.578	1.859	-0.238072	0.269279	1
43	1A base	1	A	base stock	0.659	2.137	-0.181115	0.329805	1
44	1A base	1	A	base stock	0.658	2.134	-0.181774	0.329194	1
45	1A base	1	A	base stock	0.718	2.338	-0.143876	0.368845	1
46	1A base	1	A	base stock	0.529	1.701	-0.276544	0.230704	1
47	1A base	1	A	base stock	0.632	2.05	-0.199283	0.311754	1
48	1A base	1	A	base stock	0.7	2.281	-0.154902	0.358125	1
49	1A base	1	A	base stock	0.672	2.188	-0.172631	0.340047	1
50	1A base	1	A	base stock	0.616	1.998	-0.210419	0.300595	1
51	1A base	1	A	base stock	0.643	2.092	-0.191789	0.320562	1
52	1A base	1	A	base stock	0.667	2.174	-0.175874	0.33726	1
53	1A base	1	A	base stock	0.573	1.856	-0.241845	0.268578	1
54	1A base	1	A	base stock	0.588	1.907	-0.230623	0.280351	1
55	1A base	1	A	base stock	0.753	2.47	-0.123205	0.392697	1
56	1A base	1	A	base stock	0.663	2.164	-0.178486	0.335257	1
57	1A base	1	A	base stock	0.593	1.926	-0.226945	0.284656	1
58	1A base	1	A	base stock	0.588	1.911	-0.230623	0.281261	1
59	1A base	1	A	base stock	0.504	1.627	-0.297569	0.211388	1
60	1A base	1	A	base stock	0.52	1.681	-0.283997	0.225568	1
61	1A base	1	A	base stock	0.526	1.703	-0.279014	0.231215	1
62	1A base	1	A	base stock	0.712	2.339	-0.14752	0.36903	1
63	1A base	1	A	base stock	0.513	1.664	-0.289883	0.221153	1
64	1A base	1	A	base stock	0.565	1.843	-0.247952	0.265525	1
65	1A base	1	A	base stock	0.565	1.844	-0.247952	0.265761	1
66	1A base	1	A	base stock	0.569	1.858	-0.244888	0.269046	1
67	1A base	1	A	base stock	0.505	1.642	-0.296709	0.215373	1
68	1A base	1	A	base stock	0.614	2.015	-0.211832	0.304275	1
69	1A base	1	A	base stock	0.602	1.974	-0.220404	0.295347	1
70	1A base	1	A	base stock	0.509	1.657	-0.293282	0.219323	1
71	1A base	1	A	base stock	0.627	2.062	-0.202732	0.314289	1
72	1A base	1	A	base stock	0.7	2.315	-0.154902	0.364551	1
73	1A base	1	A	base stock	0.629	2.073	-0.201349	0.316599	1
74	1A base	1	A	base stock	0.472	1.537	-0.326058	0.186674	1
75	1A base	1	A	base stock	0.64	2.115	-0.19382	0.32531	1
76	1A base	1	A	base stock	0.621	2.05	-0.206908	0.311754	1
77	1A base	1	A	base stock	0.674	2.234	-0.17134	0.349083	1
78	1A base	1	A	base stock	0.656	2.176	-0.183096	0.337659	1
79	1A base	1	A	base stock	0.562	1.858	-0.250264	0.269046	1
80	1A base	1	A	base stock	0.65	2.164	-0.187087	0.335257	1
81	1A base	1	A	base stock	0.529	1.746	-0.276544	0.242044	1
82	1A base	1	A	base stock	0.696	2.326	-0.157391	0.36661	1
83	1A base	1	A	base stock	0.627	2.086	-0.202732	0.319314	1
84	1A base	1	A	base stock	0.614	2.041	-0.211832	0.309843	1
85	1A base	1	A	base stock	0.637	2.122	-0.195861	0.326745	1
86	1A base	1	A	base stock	0.622	2.071	-0.20621	0.31618	1
87	1A base	1	A	base stock	0.707	2.368	-0.150581	0.374382	1
88	1A base	1	A	base stock	0.618	2.061	-0.209012	0.314078	1
89	1A base	1	A	base stock	0.715	2.401	-0.145694	0.380392	1
90	1A base	1	A	base stock	0.614	2.05	-0.211832	0.311754	1
91	1A base	1	A	base stock	0.516	1.711	-0.28735	0.23325	1
92	1A base	1	A	base stock	0.531	1.765	-0.274905	0.246745	1
93	1A base	1	A	base stock	0.713	2.402	-0.14691	0.380573	1
94	1A base	1	A	base stock	0.653	2.194	-0.185087	0.341237	1
95	1A base	1	A	base stock	0.594	1.988	-0.226214	0.298416	1
96	1A base	1	A	base stock	0.706	2.382	-0.151195	0.376942	1
97	1A base	1	A	base stock	0.586	1.961	-0.232102	0.292478	1
98	1A base	1	A	base stock	0.667	2.245	-0.175874	0.351216	1
99	1A base	1	A	base stock	0.63	2.116	-0.200659	0.325516	1
100	1A base	1	A	base stock	0.508	1.691	-0.294136	0.228144	1
101	1A base	1	A	base stock	0.603	2.023	-0.219683	0.305996	1
102	1A base	1	A	base stock	0.568	1.901	-0.245652	0.278982	1
103	1A base	1	A	base stock	0.572	1.918	-0.242604	0.282849	1
104	1A base	1	A	base stock	0.661	2.234	-0.179799	0.349083	1
105	1A base	1	A	base stock	0.649	2.193	-0.187755	0.341039	1
106	1A base	1	A	base stock	0.695	2.358	-0.158015	0.372544	1
107	1A base	1	A	base stock	0.668	2.264	-0.175224	0.354876	1
108	1A base	1	A	base stock	0.624	2.111	-0.204815	0.324488	1
109	1A base	1	A	base stock	0.642	2.177	-0.192465	0.337858	1
110	1A base	1	A	base stock	0.508	1.71	-0.294136	0.232996	1
111	1A base	1	A	base stock	0.618	2.106	-0.209012	0.323458	1
112	1A base	1	A	base stock	0.526	1.786	-0.279014	0.251881	1
113	1A base	1	A	base stock	0.614	2.101	-0.211832	0.322426	1
114	1A base	1	A	base stock	0.526	1.792	-0.279014	0.253338	1
115	1A base	1	A	base stock	0.592	2.028	-0.227678	0.307068	1
116	1A base	1	A	base stock	0.623	2.144	-0.205512	0.331225	1
117	1A base	1	A	base stock	0.622	2.175	-0.20621	0.337459	1
118	1A base	1	A	base stock	0.584	2.037	-0.233587	0.308991	1
119	1A base	1	A	base stock	0.582	2.038	-0.235077	0.309204	1
120	1A base	1	A	base stock	0.648	2.283	-0.188425	0.358506	1
121	1A base	1	A	base stock	0.637	2.258	-0.195861	0.353724	1
122	1A base	1	A	base stock	0.6052	1.983	-0.218101	0.297323	1
123	1A base	1	A	base stock	0.7087	2.1767	-0.149538	0.337799	1
124	1A base	1	A	base stock	0.5474	1.8478	-0.261695	0.266655	1
125	1A base	1	A	base stock	0.5463	1.8476	-0.262569	0.266608	1
126	1A base	1	A	base stock	0.6203	2.158	-0.207398	0.334051	1
127	1A base	1	A	base stock	0.6479	2.0849	-0.188492	0.319085	1
128	1A base	1	A	base stock	0.7011	2.3373	-0.15422	0.368714	1
129	1A base	1	A	base stock	0.5743	1.8923	-0.240861	0.27699	1
130	1A base	1	A	base stock	0.5904	1.9373	-0.228854	0.287197	1
131	1A base	1	A	base stock	0.5606	1.7778	-0.251347	0.249883	1
132	1A base	1	A	base stock	0.5724	1.9404	-0.2423	0.287891	1
133	1A base	1	A	base stock	0.5887	1.9231	-0.230106	0.284002	1
134	1A base	1	A	base stock	0.7773	2.5848	-0.109411	0.412427	1
135	1A base	1	A	base stock	0.613	2.0554	-0.21254	0.312896	1
136	1A base	1	A	base stock	0.6074	2.0847	-0.216525	0.319044	1
137	1A base	1	A	base stock	0.5153	1.6823	-0.28794	0.225903	1
138	1A base	1	A	base stock	0.675	2.1957	-0.170696	0.341573	1
139	1A base	1	A	base stock	0.6511	2.1578	-0.186352	0.334011	1
140	1A base	1	A	base stock	0.6733	2.252	-0.171791	0.352568	1
141	1A base	1	A	base stock	0.5921	1.9065	-0.227605	0.280237	1
142	1A base	1	A	base stock	0.6457	2.0775	-0.189969	0.317541	1
143	1A base	1	A	base stock	0.6128	2.1217	-0.212681	0.326684	1
144	1A base	1	A	base stock	0.5075	1.7966	-0.294564	0.254451	1
145	1A base	1	A	base stock	0.5302	1.777	-0.27556	0.249687	1
146	1A base	1	A	base stock	0.5151	1.8345	-0.288108	0.263518	1
147	1A base	1	A	base stock	0.6937	2.2986	-0.158828	0.361463	1
148	1A base	1	A	base stock	0.7198	2.3378	-0.142788	0.368807	1
149	1A base	1	A	base stock	0.636	2.2076	-0.196543	0.34392	1
150	1A base	1	A	base stock	0.5969	1.9967	-0.224098	0.300313	1
151	1A base	1	A	base stock	0.5816	1.9777	-0.235376	0.29616	1
152	1B base	1	B	base stock	0.5931	1.7634	-0.226872	0.246351	1
153	1B base	1	B	base stock	0.574	1.7405	-0.241088	0.240674	1
154	1B base	1	B	base stock	0.5776	1.7517	-0.238373	0.24346	1
155	1B base	1	B	base stock	0.648	1.978	-0.188425	0.296226	1
156	1B base	1	B	base stock	0.652	2.007	-0.185752	0.302547	1
157	1B base	1	B	base stock	0.658	2.0313	-0.181774	0.307774	1
158	1B base	1	B	base stock	0.61	1.882	-0.21467	0.27462	1
159	1B base	1	B	base stock	0.6497	2.0208	-0.187287	0.305523	1
160	1B base	1	B	base stock	0.6509	2.0419	-0.186486	0.310034	1
161	1B base	1	B	base stock	0.6335	1.9871	-0.198253	0.29822	1
162	1B base	1	B	base stock	0.6203	1.9471	-0.207398	0.289388	1
163	1B base	1	B	base stock	0.649	2.04	-0.187755	0.30963	1
164	1B base	1	B	base stock	0.5532	1.7341	-0.257118	0.239074	1
165	1B base	1	B	base stock	0.5324	1.6678	-0.273762	0.222144	1
166	1B base	1	B	base stock	0.7193	2.2707	-0.14309	0.35616	1
167	1B base	1	B	base stock	0.5887	1.8499	-0.230106	0.267148	1
168	1B base	1	B	base stock	0.6077	1.9218	-0.216311	0.283708	1
169	1B base	1	B	base stock	0.6332	2.0049	-0.198459	0.302093	1
170	1B base	1	B	base stock	0.5498	1.7376	-0.259795	0.23995	1
171	1B base	1	B	base stock	0.6131	1.9516	-0.212469	0.290391	1
172	1B base	1	B	base stock	0.6237	1.9888	-0.205024	0.298591	1
173	1B base	1	B	base stock	0.648	2.072	-0.188425	0.31639	1
174	1B base	1	B	base stock	0.6175	1.9734	-0.209363	0.295215	1
175	1B base	1	B	base stock	0.5427	1.7288	-0.26544	0.237745	1
176	1B base	1	B	base stock	0.5637	1.7998	-0.248952	0.255224	1
177	1B base	1	B	base stock	0.5967	1.9082	-0.224244	0.280624	1
178	1B base	1	B	base stock	0.6329	2.0278	-0.198665	0.307025	1
179	1B base	1	B	base stock	0.5107	1.6289	-0.291834	0.211894	1
180	1B base	1	B	base stock	0.613	1.9651	-0.21254	0.293385	1
181	1B base	1	B	base stock	0.831	2.688	-0.080399	0.429429	1
182	1B base	1	B	base stock	0.4993	1.5952	-0.301638	0.202815	1
183	1B base	1	B	base stock	0.5239	1.6759	-0.280752	0.224248	1
184	1B base	1	B	base stock	0.652	2.0984	-0.185752	0.321888	1
185	1B base	1	B	base stock	0.718	2.317	-0.143876	0.364926	1
186	1B base	1	B	base stock	0.6368	2.0514	-0.195997	0.31205	1
187	1B base	1	B	base stock	0.6218	2.0025	-0.206349	0.301573	1
188	1B base	1	B	base stock	0.5685	1.8289	-0.24527	0.26219	1
189	1B base	1	B	base stock	0.5855	1.8856	-0.232473	0.27545	1
190	1B base	1	B	base stock	0.5877	1.8931	-0.230844	0.277174	1
191	1B base	1	B	base stock	0.664	2.146	-0.177832	0.33163	1
192	1B base	1	B	base stock	0.6923	2.2408	-0.159706	0.350403	1
193	1B base	1	B	base stock	0.6009	1.9387	-0.221198	0.287511	1
194	1B base	1	B	base stock	0.5374	1.7294	-0.269702	0.237895	1
195	1B base	1	B	base stock	0.5561	1.7912	-0.254847	0.253144	1
196	1B base	1	B	base stock	0.5947	1.9195	-0.225702	0.283188	1
197	1B base	1	B	base stock	0.6113	1.9775	-0.213746	0.296116	1
198	1B base	1	B	base stock	0.5902	1.9122	-0.229001	0.281533	1
199	1B base	1	B	base stock	0.6018	1.9516	-0.220548	0.290391	1
200	1B base	1	B	base stock	0.6371	2.0704	-0.195792	0.316054	1
201	1B base	1	B	base stock	0.7521	2.4555	-0.123724	0.39014	1
202	1B base	1	B	base stock	0.5335	1.7275	-0.272866	0.237418	1
203	1B base	1	B	base stock	0.544	1.763	-0.264401	0.246252	1
204	1B base	1	B	base stock	0.658	2.143	-0.181774	0.331022	1
205	1B base	1	B	base stock	0.5958	1.9382	-0.2249	0.287399	1
206	1B base	1	B	base stock	0.559	1.816	-0.252588	0.259116	1
207	1B base	1	B	base stock	0.6159	2.0067	-0.21049	0.302482	1
208	1B base	1	B	base stock	0.5802	1.888	-0.236422	0.276002	1
209	1B base	1	B	base stock	0.6678	2.1819	-0.175354	0.338835	1
210	1B base	1	B	base stock	0.5744	1.8706	-0.240786	0.271981	1
211	1B base	1	B	base stock	0.597	1.9489	-0.224026	0.28979	1
212	1B base	1	B	base stock	0.6306	2.0615	-0.200246	0.314183	1
213	1B base	1	B	base stock	0.5864	1.9143	-0.231806	0.28201	1
214	1B base	1	B	base stock	0.6278	2.054	-0.202179	0.3126	1
215	1B base	1	B	base stock	0.663	2.1724	-0.178486	0.33694	1
216	1B base	1	B	base stock	0.5979	1.9542	-0.223371	0.290969	1
217	1B base	1	B	base stock	0.6883	2.2586	-0.162222	0.353839	1
218	1B base	1	B	base stock	0.5829	1.9059	-0.234406	0.2801	1
219	1B base	1	B	base stock	0.5571	1.8205	-0.254067	0.260191	1
220	1B base	1	B	base stock	0.5792	1.8951	-0.237171	0.277632	1
221	1B base	1	B	base stock	0.604	1.9795	-0.218963	0.296556	1
222	1B base	1	B	base stock	0.6421	2.1081	-0.192397	0.323891	1
223	1B base	1	B	base stock	0.5493	1.7967	-0.26019	0.254476	1
224	1B base	1	B	base stock	0.714	2.354	-0.146302	0.371806	1
225	1B base	1	B	base stock	0.6868	2.2627	-0.16317	0.354627	1
226	1B base	1	B	base stock	0.6039	1.9831	-0.219035	0.297345	1
227	1B base	1	B	base stock	0.5382	1.7628	-0.269056	0.246203	1
228	1B base	1	B	base stock	0.7066	2.332	-0.150826	0.367729	1
229	1B base	1	B	base stock	0.6501	2.1418	-0.18702	0.330779	1
230	1B base	1	B	base stock	0.662	2.184	-0.179142	0.339253	1
231	1B base	1	B	base stock	0.5782	1.9012	-0.237922	0.279028	1
232	1B base	1	B	base stock	0.5747	1.8897	-0.240559	0.276393	1
233	1B base	1	B	base stock	0.71	2.348	-0.148742	0.370698	1
234	1B base	1	B	base stock	0.535	1.7577	-0.271646	0.244945	1
235	1B base	1	B	base stock	0.619	2.0415	-0.208309	0.309949	1
236	1B base	1	B	base stock	0.698	2.311	-0.156145	0.3638	1
237	1B base	1	B	base stock	0.649	2.145	-0.187755	0.331427	1
238	1B base	1	B	base stock	0.703	2.329	-0.153045	0.367169	1
239	1B base	1	B	base stock	0.6995	2.3186	-0.155212	0.365226	1
240	1B base	1	B	base stock	0.739	2.453	-0.131356	0.389698	1
241	1B base	1	B	base stock	0.5819	1.9232	-0.235152	0.284024	1
242	1B base	1	B	base stock	0.5715	1.8891	-0.242984	0.276255	1
243	1B base	1	B	base stock	0.5126	1.6903	-0.290221	0.227964	1
244	1B base	1	B	base stock	0.5358	1.7706	-0.270997	0.24812	1
245	1B base	1	B	base stock	0.6434	2.1364	-0.191519	0.329683	1
246	1B base	1	B	base stock	0.625	2.075	-0.20412	0.317018	1
247	1B base	1	B	base stock	0.615	2.041	-0.211125	0.309843	1
248	1B base	1	B	base stock	0.5494	1.8181	-0.260111	0.259618	1
249	1B base	1	B	base stock	0.5164	1.7069	-0.287014	0.232208	1
250	1B base	1	B	base stock	0.6783	2.2577	-0.168578	0.353666	1
251	1B base	1	B	base stock	0.5891	1.9548	-0.229811	0.291102	1
252	1B base	1	B	base stock	0.6901	2.3012	-0.161088	0.361954	1
253	1B base	1	B	base stock	0.6001	1.9942	-0.221776	0.299769	1
254	1B base	1	B	base stock	0.633	2.11	-0.198596	0.324282	1
255	1B base	1	B	base stock	0.5741	1.9091	-0.241012	0.280829	1
256	1B base	1	B	base stock	0.7026	2.3522	-0.153292	0.371474	1
257	1B base	1	B	base stock	0.6647	2.2222	-0.177374	0.346783	1
258	1B base	1	B	base stock	0.5075	1.6859	-0.294564	0.226832	1
259	1B base	1	B	base stock	0.5811	1.9391	-0.235749	0.2876	1
260	1B base	1	B	base stock	0.5705	1.9063	-0.243744	0.280191	1
261	1B base	1	B	base stock	0.6312	2.1153	-0.199833	0.325372	1
262	1B base	1	B	base stock	0.584	1.9544	-0.233587	0.291013	1
263	1B base	1	B	base stock	0.4842	1.6148	-0.314975	0.208119	1
264	1B base	1	B	base stock	0.6699	2.2633	-0.17399	0.354742	1
265	1B base	1	B	base stock	0.633	2.1385	-0.198596	0.330109	1
266	1B base	1	B	base stock	0.522	1.755	-0.282329	0.244277	1
267	1B base	1	B	base stock	0.5533	1.8638	-0.257039	0.270399	1
268	1B base	1	B	base stock	0.5764	1.9439	-0.239276	0.288674	1
269	1B base	1	B	base stock	0.501	1.685	-0.300162	0.2266	1
270	1B base	1	B	base stock	0.5097	1.7161	-0.292685	0.234543	1
271	1B base	1	B	base stock	0.525	1.774	-0.279841	0.248954	1
272	1B base	1	B	base stock	0.6966	2.373	-0.157017	0.375298	1
273	1B base	1	B	base stock	0.571	1.936	-0.243364	0.286905	1
274	1B base	1	B	base stock	0.5632	1.9095	-0.249337	0.28092	1
275	1B base	1	B	base stock	0.4787	1.6166	-0.319937	0.208603	1
276	1B base	1	B	base stock	0.6704	2.2858	-0.173666	0.359038	1
277	1B base	1	B	base stock	0.5752	1.9564	-0.240181	0.291458	1
278	1B base	1	B	base stock	0.6033	2.0547	-0.219467	0.312748	1
279	1B base	1	B	base stock	0.5506	1.8735	-0.259164	0.272654	1
280	1B base	1	B	base stock	0.635	2.169	-0.197226	0.33626	1
281	1B base	1	B	base stock	0.6357	2.1737	-0.196748	0.3372	1
282	1B base	1	B	base stock	0.61	2.088	-0.21467	0.31973	1
283	1B base	1	B	base stock	0.5363	1.8304	-0.270592	0.262546	1
284	1B base	1	B	base stock	0.702	2.4132	-0.153663	0.382593	1
285	1B base	1	B	base stock	0.6813	2.3404	-0.166662	0.36929	1
286	1B base	1	B	base stock	0.5152	1.7626	-0.288024	0.246154	1
287	1B base	1	B	base stock	0.588	2.0239	-0.230623	0.306189	1
288	1B base	1	B	base stock	0.6555	2.2668	-0.183427	0.355413	1
289	1B base	1	B	base stock	0.583	2.0181	-0.234331	0.304943	1
290	1B base	1	B	base stock	0.4878	1.7078	-0.311758	0.232437	1
291	1B base	1	B	base stock	0.5914	2.0948	-0.228119	0.321143	1
292	1B base	1	B	base stock	0.6052	1.9197	-0.218101	0.283233	1
293	1B base	1	B	base stock	0.4984	1.6394	-0.302422	0.214685	1
294	1B base	1	B	base stock	0.6915	2.3297	-0.160208	0.3673	1
295	1B base	1	B	base stock	0.6894	2.2321	-0.161529	0.348714	1
296	1B base	1	B	base stock	0.5282	1.7531	-0.277202	0.243807	1
297	1B base	1	B	base stock	0.5036	1.6527	-0.297914	0.218194	1
298	1B base	1	B	base stock	0.6027	2.037	-0.219899	0.308991	1
299	1B base	1	B	base stock	0.634	2.0846	-0.197911	0.319023	1
300	1B base	1	B	base stock	0.6754	2.063	-0.170439	0.314499	1
301	1B base	1	B	base stock	0.6208	2.1596	-0.207048	0.334373	1
302	1B base	1	B	base stock	0.5234	1.6878	-0.281166	0.227321	1
303	1B base	1	B	base stock	0.6239	2.0823	-0.204885	0.318543	1
304	1B base	1	B	base stock	0.6202	2.1709	-0.207468	0.33664	1
305	1B base	1	B	base stock	0.6465	1.9804	-0.189431	0.296753	1
306	1B base	1	B	base stock	0.526	1.7039	-0.279014	0.231444	1
307	1B base	1	B	base stock	0.6783	2.226	-0.168578	0.347525	1
308	1B base	1	B	base stock	0.5798	1.7952	-0.236722	0.254113	1
309	1B base	1	B	base stock	0.6118	1.9512	-0.213391	0.290302	1
310	1B base	1	B	base stock	0.6903	2.2842	-0.160962	0.358734	1
311	1B base	1	B	base stock	0.583	1.856	-0.234331	0.268578	1
312	1B base	1	B	base stock	0.6835	2.2136	-0.165261	0.345099	1
313	1B base	1	B	base stock	0.6274	1.9274	-0.202455	0.284972	1
314	1B base	1	B	base stock	0.6265	2.0796	-0.203079	0.31798	1
315	1B base	1	B	base stock	0.6522	2.2811	-0.185619	0.358144	1
316	1B base	1	B	base stock	0.6087	2.1047	-0.215597	0.32319	1
317	1B base	1	B	base stock	0.6004	1.9447	-0.221559	0.288853	1
318	1B base	1	B	base stock	0.5194	1.6256	-0.284498	0.211014	1
319	1B base	1	B	base stock	0.6536	2.0929	-0.184688	0.320748	1
320	1B base	1	B	base stock	0.6897	2.196	-0.16134	0.341632	1
321	1B base	1	B	base stock	0.7712	2.5863	-0.112833	0.412679	1
322	1B base	1	B	base stock	0.5227	1.6952	-0.281747	0.229221	1
323	1B base	1	B	base stock	0.7268	2.5564	-0.138585	0.407629	1
324	1B base	1	B	base stock	0.6575	2.2328	-0.182104	0.34885	1
325	1B base	1	B	base stock	0.6041	1.9185	-0.218891	0.282962	1
326	1B base	1	B	base stock	0.6544	2.1054	-0.184157	0.323335	1
327	1B base	1	B	base stock	0.6354	2.0339	-0.196953	0.30833	1
328	1B base	1	B	base stock	0.5386	1.7939	-0.268734	0.253798	1
329	1B base	1	B	base stock	0.6323	2.0921	-0.199077	0.320582	1
330	1B base	1	B	base stock	0.6348	2.103	-0.197363	0.322839	1
331	1C base	1	C	base stock	0.5849	1.7944	-0.232918	0.253919	1
332	1C base	1	C	base stock	0.6696	2.0724	-0.174185	0.316474	1
333	1C base	1	C	base stock	0.5537	1.7071	-0.256725	0.232259	1
334	1C base	1	C	base stock	0.5869	1.8339	-0.231436	0.263376	1
335	1C base	1	C	base stock	0.5904	1.8485	-0.228854	0.266819	1
336	1C base	1	C	base stock	0.6106	1.9202	-0.214243	0.283346	1
337	1C base	1	C	base stock	0.5612	1.7655	-0.250882	0.246868	1
338	1C base	1	C	base stock	0.5699	1.7945	-0.244201	0.253943	1
339	1C base	1	C	base stock	0.6115	1.9322	-0.213604	0.286052	1
340	1C base	1	C	base stock	0.5778	1.821	-0.238222	0.26031	1
341	1C base	1	C	base stock	0.6778	2.1555	-0.168898	0.333548	1
342	1C base	1	C	base stock	0.6516	2.071	-0.186019	0.31618	1
343	1C base	1	C	base stock	0.5614	1.7719	-0.250728	0.248439	1
344	1C base	1	C	base stock	0.6039	1.9194	-0.219035	0.283165	1
345	1C base	1	C	base stock	0.604	1.9216	-0.218963	0.283663	1
346	1C base	1	C	base stock	0.6112	1.9458	-0.213817	0.289098	1
347	1C base	1	C	base stock	0.5861	1.8633	-0.232028	0.270283	1
348	1C base	1	C	base stock	0.611	1.9469	-0.213959	0.289344	1
349	1C base	1	C	base stock	0.582	1.8504	-0.235077	0.267266	1
350	1C base	1	C	base stock	0.6566	2.0998	-0.182699	0.322178	1
351	1C base	1	C	base stock	0.6054	1.9294	-0.217958	0.285422	1
352	1C base	1	C	base stock	0.6613	2.1164	-0.179601	0.325598	1
353	1C base	1	C	base stock	0.5771	1.8361	-0.238749	0.263896	1
354	1C base	1	C	base stock	0.6116	1.9542	-0.213533	0.290969	1
355	1C base	1	C	base stock	0.6075	1.9414	-0.216454	0.288115	1
356	1C base	1	C	base stock	0.6085	1.9455	-0.215739	0.289031	1
357	1C base	1	C	base stock	0.58	1.8526	-0.236572	0.267782	1
358	1C base	1	C	base stock	0.6291	2.0188	-0.20128	0.305093	1
359	1C base	1	C	base stock	0.6224	1.9993	-0.20593	0.300878	1
360	1C base	1	C	base stock	0.6456	2.0782	-0.190036	0.317687	1
361	1C base	1	C	base stock	0.6122	1.9665	-0.213107	0.293694	1
362	1C base	1	C	base stock	0.6261	2.0135	-0.203356	0.303952	1
363	1C base	1	C	base stock	0.5657	1.8118	-0.247414	0.25811	1
364	1C base	1	C	base stock	0.6352	2.0456	-0.19709	0.310821	1
365	1C base	1	C	base stock	0.5898	1.8928	-0.229295	0.277105	1
366	1C base	1	C	base stock	0.6587	2.1251	-0.181312	0.327379	1
367	1C base	1	C	base stock	0.624	2.0091	-0.204815	0.303002	1
368	1C base	1	C	base stock	0.5877	1.8875	-0.230844	0.275887	1
369	1C base	1	C	base stock	0.6357	2.0512	-0.196748	0.312008	1
370	1C base	1	C	base stock	0.6134	1.9762	-0.212256	0.295831	1
371	1C base	1	C	base stock	0.6104	1.9684	-0.214385	0.294113	1
372	1C base	1	C	base stock	0.648	2.0965	-0.188425	0.321495	1
373	1C base	1	C	base stock	0.6429	2.0795	-0.191857	0.317959	1
374	1C base	1	C	base stock	0.5819	1.8737	-0.235152	0.2727	1
375	1C base	1	C	base stock	0.5859	1.8887	-0.232177	0.276163	1
376	1C base	1	C	base stock	0.7263	2.3666	-0.138884	0.374125	1
377	1C base	1	C	base stock	0.5602	1.8046	-0.251657	0.256381	1
378	1C base	1	C	base stock	0.5809	1.8761	-0.235899	0.273256	1
379	1C base	1	C	base stock	0.611	1.9794	-0.213959	0.296534	1
380	1C base	1	C	base stock	0.553	1.7844	-0.257275	0.251492	1
381	1C base	1	C	base stock	0.6076	1.9708	-0.216382	0.294643	1
382	1C base	1	C	base stock	0.6609	2.1522	-0.179864	0.332883	1
383	1C base	1	C	base stock	0.5799	1.8784	-0.236647	0.273788	1
384	1C base	1	C	base stock	0.5911	1.9173	-0.228339	0.28269	1
385	1C base	1	C	base stock	0.5348	1.7268	-0.271809	0.237242	1
386	1C base	1	C	base stock	0.5881	1.9083	-0.230549	0.280647	1
387	1C base	1	C	base stock	0.602	1.9572	-0.220404	0.291635	1
388	1C base	1	C	base stock	0.5785	1.8787	-0.237697	0.273857	1
389	1C base	1	C	base stock	0.5393	1.7457	-0.26817	0.24197	1
390	1C base	1	C	base stock	0.5468	1.7724	-0.262171	0.248562	1
391	1C base	1	C	base stock	0.5105	1.65	-0.292004	0.217484	1
392	1C base	1	C	base stock	0.5171	1.6728	-0.286425	0.223444	1
393	1C base	1	C	base stock	0.6044	1.9706	-0.218676	0.294598	1
394	1C base	1	C	base stock	0.5752	1.8718	-0.240181	0.272259	1
395	1C base	1	C	base stock	0.5651	1.8381	-0.247875	0.264369	1
396	1C base	1	C	base stock	0.6209	2.0289	-0.206978	0.307261	1
397	1C base	1	C	base stock	0.6264	2.0482	-0.203148	0.311372	1
398	1C base	1	C	base stock	0.6246	2.0427	-0.204398	0.310205	1
399	1C base	1	C	base stock	0.5787	1.886	-0.237547	0.275542	1
400	1C base	1	C	base stock	0.5787	1.8861	-0.237547	0.275565	1
401	1C base	1	C	base stock	0.6045	1.9744	-0.218604	0.295435	1
402	1C base	1	C	base stock	0.5431	1.7655	-0.26512	0.246868	1
403	1C base	1	C	base stock	0.5637	1.8363	-0.248952	0.263944	1
404	1C base	1	C	base stock	0.5893	1.9249	-0.229664	0.284408	1
405	1C base	1	C	base stock	0.5855	1.9123	-0.232473	0.281556	1
406	1C base	1	C	base stock	0.5728	1.8702	-0.241997	0.271888	1
407	1C base	1	C	base stock	0.5746	1.8775	-0.240634	0.27358	1
408	1C base	1	C	base stock	0.5947	1.9473	-0.225702	0.289433	1
409	1C base	1	C	base stock	0.6538	2.1506	-0.184555	0.33256	1
410	1C base	1	C	base stock	0.5216	1.6978	-0.282662	0.229887	1
411	1C base	1	C	base stock	0.7193	2.3773	-0.14309	0.376084	1
412	1C base	1	C	base stock	0.5575	1.8207	-0.253755	0.260238	1
413	1C base	1	C	base stock	0.5989	1.964	-0.222646	0.293141	1
414	1C base	1	C	base stock	0.5666	1.8539	-0.246723	0.268086	1
415	1C base	1	C	base stock	0.5616	1.8374	-0.250573	0.264204	1
416	1C base	1	C	base stock	0.5819	1.907	-0.235152	0.280351	1
417	1C base	1	C	base stock	0.6053	1.9882	-0.218029	0.29846	1
418	1C base	1	C	base stock	0.611	2.0092	-0.213959	0.303023	1
419	1C base	1	C	base stock	0.6145	2.0231	-0.211478	0.306017	1
420	1C base	1	C	base stock	0.5591	1.8327	-0.252511	0.263091	1
421	1C base	1	C	base stock	0.5177	1.6909	-0.285922	0.228118	1
422	1C base	1	C	base stock	0.5586	1.8312	-0.252899	0.262736	1
423	1C base	1	C	base stock	0.5861	1.9282	-0.232028	0.285152	1
424	1C base	1	C	base stock	0.5901	1.9423	-0.229074	0.288316	1
425	1C base	1	C	base stock	0.6344	2.0953	-0.197637	0.321246	1
426	1C base	1	C	base stock	0.6811	2.2584	-0.166789	0.353801	1
427	1C base	1	C	base stock	0.5609	1.8437	-0.251115	0.26569	1
428	1C base	1	C	base stock	0.6607	2.1886	-0.179996	0.340166	1
429	1C base	1	C	base stock	0.5497	1.8061	-0.259874	0.256742	1
430	1C base	1	C	base stock	0.6381	2.1116	-0.195111	0.324612	1
431	1C base	1	C	base stock	0.5379	1.7664	-0.269298	0.247089	1
432	1C base	1	C	base stock	0.6274	2.0762	-0.202455	0.317269	1
433	1C base	1	C	base stock	0.6054	2.0018	-0.217958	0.301421	1
434	1C base	1	C	base stock	0.5154	1.6922	-0.287856	0.228452	1
435	1C base	1	C	base stock	0.5614	1.8508	-0.250728	0.267359	1
436	1C base	1	C	base stock	0.5246	1.7244	-0.280172	0.236638	1
437	1C base	1	C	base stock	0.6068	2.0083	-0.216954	0.302829	1
438	1C base	1	C	base stock	0.5715	1.8867	-0.242984	0.275703	1
439	1C base	1	C	base stock	0.575	1.9009	-0.240332	0.278959	1
440	1C base	1	C	base stock	0.5812	1.9227	-0.235674	0.283912	1
441	1C base	1	C	base stock	0.6138	2.0361	-0.211973	0.308799	1
442	1C base	1	C	base stock	0.5685	1.8804	-0.24527	0.27425	1
443	1C base	1	C	base stock	0.6589	2.1958	-0.18118	0.341593	1
444	1C base	1	C	base stock	0.5544	1.8349	-0.256177	0.263612	1
445	1C base	1	C	base stock	0.6072	2.0184	-0.216668	0.305007	1
446	1C base	1	C	base stock	0.5664	1.8774	-0.246877	0.273557	1
447	1C base	1	C	base stock	0.644	2.152	-0.191114	0.332842	1
448	1C base	1	C	base stock	0.5429	1.7997	-0.26528	0.2552	1
449	1C base	1	C	base stock	0.6351	2.1228	-0.197158	0.326909	1
450	1C base	1	C	base stock	0.5666	1.8855	-0.246723	0.275427	1
451	1C base	1	C	base stock	0.596	1.9902	-0.224754	0.298897	1
452	1C base	1	C	base stock	0.5903	1.9703	-0.228927	0.294532	1
453	1C base	1	C	base stock	0.6124	2.0489	-0.212965	0.311521	1
454	1C base	1	C	base stock	0.5327	1.7708	-0.273517	0.24817	1
455	1C base	1	C	base stock	0.5759	1.9222	-0.239653	0.283799	1
456	1C base	1	C	base stock	0.5933	1.9832	-0.226726	0.297367	1
457	1C base	1	C	base stock	0.6283	2.1059	-0.201833	0.323438	1
458	1C base	1	C	base stock	0.6412	2.1512	-0.193006	0.332681	1
459	1C base	1	C	base stock	0.6834	2.2997	-0.165325	0.361671	1
460	1C base	1	C	base stock	0.6184	2.0732	-0.208731	0.316641	1
461	1C base	1	C	base stock	0.5796	1.9376	-0.236872	0.287264	1
462	1C base	1	C	base stock	0.5861	1.9613	-0.232028	0.292544	1
463	1C base	1	C	base stock	0.6086	2.0403	-0.215668	0.309694	1
464	1C base	1	C	base stock	0.6102	2.0463	-0.214528	0.310969	1
465	1C base	1	C	base stock	0.5257	1.7526	-0.279262	0.243683	1
466	1C base	1	C	base stock	0.5754	1.9279	-0.24003	0.285085	1
467	1C base	1	C	base stock	0.572	1.9166	-0.242604	0.282531	1
468	1C base	1	C	base stock	0.6154	2.0693	-0.210843	0.315823	1
469	1C base	1	C	base stock	0.701	2.3748	-0.154282	0.375627	1
470	1C base	1	C	base stock	0.5237	1.7506	-0.280917	0.243187	1
471	1C base	1	C	base stock	0.5462	1.8297	-0.262648	0.26238	1
472	1C base	1	C	base stock	0.6171	2.0802	-0.209644	0.318105	1
473	1C base	1	C	base stock	0.5081	1.6973	-0.294051	0.229759	1
474	1C base	1	C	base stock	0.4889	1.6308	-0.31078	0.212401	1
475	1C base	1	C	base stock	0.5916	1.9913	-0.227972	0.299137	1
476	1C base	1	C	base stock	0.5745	1.9326	-0.24071	0.286142	1
477	1C base	1	C	base stock	0.5953	2.0073	-0.225264	0.302612	1
478	1C base	1	C	base stock	0.569	1.915	-0.244888	0.282169	1
479	1C base	1	C	base stock	0.5866	1.9866	-0.231658	0.29811	1
480	1C base	1	C	base stock	0.6157	2.0908	-0.210631	0.320312	1
481	1C base	1	C	base stock	0.5216	1.7575	-0.282662	0.244895	1
482	1C base	1	C	base stock	0.4977	1.6756	-0.303032	0.22417	1
483	1C base	1	C	base stock	0.7216	2.4739	-0.141703	0.393382	1
484	1C base	1	C	base stock	0.719	2.4654	-0.143271	0.391887	1
485	1C base	1	C	base stock	0.5776	1.9636	-0.238373	0.293053	1
486	1C base	1	C	base stock	0.613	2.0901	-0.21254	0.320167	1
487	1C base	1	C	base stock	0.5842	1.989	-0.233438	0.298635	1
488	1C base	1	C	base stock	0.6294	2.1551	-0.201073	0.333467	1
489	1C base	1	C	base stock	0.6461	2.2165	-0.1897	0.345668	1
490	1C base	1	C	base stock	0.6046	2.0698	-0.218532	0.315928	1
491	1C base	1	C	base stock	0.5578	1.9027	-0.253521	0.27937	1
492	1C base	1	C	base stock	0.5906	2.0243	-0.228707	0.306275	1
493	1C base	1	C	base stock	0.5168	1.7605	-0.286677	0.245636	1
494	1C base	1	C	base stock	0.5822	1.9971	-0.234928	0.3004	1
495	1C base	1	C	base stock	0.5774	1.9799	-0.238523	0.296643	1
496	1C base	1	C	base stock	0.59	2.0266	-0.229148	0.306768	1
497	1C base	1	C	base stock	0.5273	1.8018	-0.277942	0.255707	1
498	1C base	1	C	base stock	0.5067	1.7373	-0.295249	0.239875	1
499	1C base	1	C	base stock	0.5679	1.97	-0.245728	0.294466	1
500	1C base	1	C	base stock	0.6124	2.1369	-0.212965	0.329784	1
501	1C base	1	C	base stock	0.5743	2.1372	-0.240861	0.329845	1
502	1C base	1	C	base stock	0.4971	1.6564	-0.303556	0.219165	1
503	1C base	1	C	base stock	0.7209	2.3406	-0.142125	0.369327	1
504	1C base	1	C	base stock	0.7034	2.2376	-0.152798	0.349782	1
505	1C base	1	C	base stock	0.6139	1.9481	-0.211902	0.289611	1
506	1C base	1	C	base stock	0.5914	1.9215	-0.228119	0.28364	1
507	1C base	1	C	base stock	0.5517	1.8668	-0.258297	0.271098	1
508	1C base	1	C	base stock	0.6362	2.1467	-0.196406	0.331771	1
509	1C base	1	C	base stock	0.6065	1.9713	-0.217169	0.294753	1
510	1C base	1	C	base stock	0.5924	1.9166	-0.227385	0.282531	1
511	1C base	1	C	base stock	0.6018	1.9276	-0.220548	0.285017	1
512	1C base	1	C	base stock	0.7424	2.4645	-0.129362	0.391729	1
513	1C base	1	C	base stock	0.8075	2.7073	-0.0928575	0.432536	1
514	1C base	1	C	base stock	0.6875	2.1577	-0.162727	0.333991	1
515	1C base	1	C	base stock	0.7197	2.5797	-0.142848	0.411569	1
516	1C base	1	C	base stock	0.5276	1.7852	-0.277695	0.251687	1
517	1C base	1	C	base stock	0.5502	1.724	-0.259479	0.236537	1
518	1C base	1	C	base stock	0.5655	1.8043	-0.247567	0.256309	1
519	1C base	1	C	base stock	0.5842	1.8098	-0.233438	0.257631	1
520	1C base	1	C	base stock	0.6001	1.9997	-0.221776	0.300965	1
521	1C base	1	C	base stock	0.5385	1.7519	-0.268814	0.243509	1
522	1C base	1	C	base stock	0.5588	1.8485	-0.252744	0.266819	1
523	1C base	1	C	base stock	0.5309	1.7302	-0.274987	0.238096	1
524	1C base	1	C	base stock	0.595	1.9115	-0.225483	0.281374	1
525	1C base	1	C	base stock	0.6411	2.1016	-0.193074	0.32255	1
526	1C base	1	C	base stock	0.5606	1.8674	-0.251347	0.271237	1
527	1C base	1	C	base stock	0.5216	1.6655	-0.282662	0.221545	1
528	1C base	1	C	base stock	0.575	1.8615	-0.240332	0.269863	1
529	1C base	1	C	base stock	0.5858	1.8697	-0.232251	0.271772	1
530	1C base	1	C	base stock	0.5523	1.8866	-0.257825	0.27568	1
531	1C base	1	C	base stock	0.5279	1.7277	-0.277448	0.237468	1
532	1C base	1	C	base stock	0.5641	1.792	-0.248644	0.253338	1
533	1C base	1	C	base stock	0.547	1.7835	-0.262013	0.251273	1
534	1C base	1	C	base stock	0.6243	2.0558	-0.204607	0.312981	1
535	1C base	1	C	base stock	0.5308	1.8122	-0.275069	0.258206	1
536	1C base	1	C	base stock	0.5683	1.8428	-0.245422	0.265478	1
537	1C base	1	C	base stock	0.5276	1.7453	-0.277695	0.24187	1
538	1C base	1	C	base stock	0.7044	2.373	-0.152181	0.375298	1
539	1C base	1	C	base stock	0.5716	1.8317	-0.242908	0.262854	1
540	1C base	1	C	base stock	0.5588	1.855	-0.252744	0.268344	1
541	1C base	1	C	base stock	0.5804	1.9385	-0.236273	0.287466	1
542	1C base	1	C	base stock	0.7612	2.6094	-0.118501	0.416541	1
543	1C base	1	C	base stock	0.7705	2.573	-0.113227	0.41044	1
544	1C base	1	C	base stock	0.7317	2.5342	-0.135667	0.403841	1
545	1C base	1	C	base stock	0.7179	2.3888	-0.143936	0.37818	1
546	2A control	2	A	control	0.5517	1.8565	-0.258297	0.268695	1
547	2A control	2	A	control	0.7341	2.4906	-0.134245	0.396304	1
548	2A control	2	A	control	0.7237	2.5609	-0.140441	0.408393	1
549	2A control	2	A	control	0.6002	1.9503	-0.221704	0.290101	1
550	2A control	2	A	control	0.5738	1.9405	-0.241239	0.287914	1
551	2A control	2	A	control	0.6822	2.3035	-0.166088	0.362388	1
552	2A control	2	A	control	0.7806	2.5724	-0.107571	0.410339	1
553	2A control	2	A	control	0.6049	2.0375	-0.218316	0.309098	1
554	2A control	2	A	control	0.6957	2.4774	-0.157578	0.393996	1
555	2A control	2	A	control	0.7186	2.5033	-0.143513	0.398513	1
556	2A control	2	A	control	0.5618	1.9739	-0.250418	0.295325	1
557	2A control	2	A	control	0.6731	2.2443	-0.17192	0.351081	1
558	2A control	2	A	control	0.7211	2.5137	-0.142005	0.400313	1
559	2A control	2	A	control	0.7186	2.3621	-0.143513	0.373298	1
560	2A control	2	A	control	0.6949	2.3873	-0.158078	0.377907	1
561	2A control	2	A	control	0.7322	2.5158	-0.13537	0.400676	1
562	2A control	2	A	control	0.7569	2.552	-0.120961	0.406881	1
563	2A control	2	A	control	0.7737	2.5819	-0.111427	0.411939	1
564	2A control	2	A	control	0.529	1.7886	-0.276544	0.252513	1
565	2A control	2	A	control	0.6946	2.3185	-0.158265	0.365207	1
566	2A control	2	A	control	0.7531	2.3586	-0.123147	0.372654	1
567	2A control	2	A	control	0.689	2.4284	-0.161781	0.38532	1
568	2A control	2	A	control	0.7634	2.5933	-0.117248	0.413853	1
569	2A control	2	A	control	0.6293	2.1872	-0.201142	0.339888	1
570	2A control	2	A	control	0.7069	2.4548	-0.150642	0.390016	1
571	2A control	2	A	control	0.5768	1.8715	-0.238975	0.27219	1
572	2A control	2	A	control	0.7575	2.7267	-0.120617	0.435637	1
573	2A control	2	A	control	0.632	2.2498	-0.199283	0.352144	1
574	2A control	2	A	control	0.6448	2.2053	-0.190575	0.343468	1
575	2A control	2	A	control	0.7119	2.4335	-0.147581	0.386231	1
576	2A control	2	A	control	0.7569	2.5451	-0.120961	0.405705	1
577	2A control	2	A	control	0.7211	2.3669	-0.142005	0.37418	1
578	2A control	2	A	control	0.7369	2.4768	-0.132591	0.393891	1
579	2A control	2	A	control	0.7274	2.5553	-0.138227	0.407442	1
580	2A control	2	A	control	0.7303	2.631	-0.136499	0.420121	1
581	2A control	2	A	control	0.5548	1.8122	-0.255864	0.258206	1
582	2A control	2	A	control	0.5228	1.7379	-0.281664	0.240025	1
583	2A control	2	A	control	0.5557	1.8632	-0.25516	0.270259	1
584	2A control	2	A	control	0.6275	2.277	-0.202386	0.357363	1
585	2A control	2	A	control	0.5401	1.8253	-0.267526	0.261334	1
586	2A control	2	A	control	0.7435	2.5525	-0.128719	0.406966	1
587	2A control	2	A	control	0.7406	2.4766	-0.130416	0.393856	1
588	2A control	2	A	control	0.7443	2.5394	-0.128252	0.404731	1
589	2A control	2	A	control	0.7049	2.4369	-0.151872	0.386838	1
590	2A control	2	A	control	0.6927	2.36	-0.159455	0.372912	1
591	2A control	2	A	control	0.6639	2.2095	-0.177897	0.344294	1
592	2A control	2	A	control	0.5617	1.8642	-0.250496	0.270493	1
593	2A control	2	A	control	0.5611	1.8561	-0.25096	0.268601	1
594	2A control	2	A	control	0.5484	1.8528	-0.260903	0.267829	1
595	2A control	2	A	control	0.549	1.811	-0.260428	0.257918	1
596	2A control	2	A	control	0.6058	2.058	-0.217671	0.313445	1
597	2A control	2	A	control	0.724	2.5152	-0.140261	0.400573	1
598	2A control	2	A	control	0.7335	2.607	-0.1346	0.416141	1
599	2A control	2	A	control	0.6557	2.1545	-0.183295	0.333346	1
600	2A control	2	A	control	0.5696	1.896	-0.24443	0.277838	1
601	2A control	2	A	control	0.5884	1.8866	-0.230327	0.27568	1
602	2A control	2	A	control	0.6082	1.9467	-0.215954	0.289299	1
603	2A control	2	A	control	0.5863	2.0073	-0.23188	0.302612	1
604	2A control	2	A	control	0.5441	1.9049	-0.264321	0.279872	1
605	2A control	2	A	control	0.5693	1.926	-0.244659	0.284656	1
606	2A control	2	A	control	0.5608	1.9057	-0.251192	0.280055	1
607	2A control	2	A	control	0.577	1.9612	-0.238824	0.292522	1
608	2A control	2	A	control	0.5825	2.0273	-0.234704	0.306918	1
609	2A control	2	A	control	0.5892	1.9566	-0.229737	0.291502	1
610	2A control	2	A	control	0.5678	1.8934	-0.245805	0.277242	1
611	2A control	2	A	control	0.6148	2.0009	-0.211266	0.301225	1
612	2A control	2	A	control	0.5959	2.0026	-0.224827	0.301594	1
613	2A control	2	A	control	0.6157	2.0826	-0.210631	0.318606	1
614	2A control	2	A	control	0.6674	2.0771	-0.175614	0.317457	1
615	2A control	2	A	control	0.5932	1.9385	-0.226799	0.287466	1
616	2A control	2	A	control	0.5962	1.9378	-0.224608	0.287309	1
617	2A control	2	A	control	0.6328	2.127	-0.198734	0.327767	1
618	2A down	2	A	down	0.5844	2.1252	-0.23329	0.3274	1
619	2A down	2	A	down	0.6389	2.3371	-0.194567	0.368677	1
620	2A down	2	A	down	0.616	2.245	-0.210419	0.351216	1
621	2A down	2	A	down	0.6271	2.2835	-0.202663	0.358601	1
622	2A down	2	A	down	0.6913	2.5297	-0.160333	0.403069	1
623	2A down	2	A	down	0.6372	2.2968	-0.195724	0.361123	1
624	2A down	2	A	down	0.6388	2.298	-0.194635	0.36135	1
625	2A down	2	A	down	0.6491	2.3364	-0.187688	0.368547	1
626	2A down	2	A	down	0.6444	2.3129	-0.190844	0.364157	1
627	2A down	2	A	down	0.5447	1.9253	-0.263843	0.284498	1
628	2A down	2	A	down	0.6783	2.4318	-0.168578	0.385928	1
629	2A down	2	A	down	0.6631	2.371	-0.178421	0.374932	1
630	2A down	2	A	down	0.5864	2.0714	-0.231806	0.316264	1
631	2A down	2	A	down	0.4528	1.5626	-0.344094	0.193848	1
632	2A down	2	A	down	0.7222	2.5909	-0.141343	0.413451	1
633	2A down	2	A	down	0.6644	2.3558	-0.17757	0.372138	1
634	2A down	2	A	down	0.595	2.0881	-0.225483	0.319751	1
635	2A down	2	A	down	0.6889	2.446	-0.161844	0.388456	1
636	2A down	2	A	down	0.5447	1.8943	-0.263843	0.277449	1
637	2A down	2	A	down	0.6916	2.4351	-0.160145	0.386517	1
638	2A down	2	A	down	0.6216	2.1656	-0.206489	0.335578	1
639	2A down	2	A	down	0.5955	2.0666	-0.225118	0.315256	1
640	2A down	2	A	down	0.6919	2.4314	-0.159957	0.385856	1
641	2A down	2	A	down	0.7249	2.5523	-0.139722	0.406932	1
642	2A down	2	A	down	0.6765	2.3609	-0.169732	0.373078	1
643	2A down	2	A	down	0.6872	2.3997	-0.162917	0.380157	1
644	2A down	2	A	down	0.5552	1.9018	-0.255551	0.279165	1
645	2A down	2	A	down	0.5328	1.8154	-0.273436	0.258972	1
646	2A down	2	A	down	0.7307	2.5581	-0.136261	0.407918	1
647	2A down	2	A	down	0.594	2.0425	-0.226214	0.310162	1
648	2A down	2	A	down	0.6498	2.25	-0.18722	0.352183	1
649	2A down	2	A	down	0.6793	2.3606	-0.167938	0.373022	1
650	2A down	2	A	down	0.7256	2.5352	-0.139303	0.404012	1
651	2A down	2	A	down	0.5829	1.9972	-0.234406	0.300422	1
652	2A down	2	A	down	0.7063	2.4599	-0.151011	0.390917	1
653	2A down	2	A	down	0.5323	1.8069	-0.273844	0.256934	1
654	2A down	2	A	down	0.543	1.8459	-0.2652	0.266208	1
655	2A down	2	A	down	0.6837	2.3657	-0.165134	0.37396	1
656	2A down	2	A	down	0.6858	2.3707	-0.163803	0.374877	1
657	2A down	2	A	down	0.6844	2.3646	-0.16469	0.373758	1
658	2A down	2	A	down	0.7043	2.4369	-0.152242	0.386838	1
659	2A down	2	A	down	0.7466	2.5951	-0.126912	0.414154	1
660	2A down	2	A	down	0.7371	2.5592	-0.132474	0.408104	1
661	2A down	2	A	down	0.5132	1.7257	-0.289713	0.236965	1
662	2A down	2	A	down	0.5261	1.7712	-0.278932	0.248268	1
663	2A down	2	A	down	0.5669	1.9193	-0.246494	0.283143	1
664	2A down	2	A	down	0.5585	1.8884	-0.252977	0.276094	1
665	2A down	2	A	down	0.5347	1.8003	-0.27189	0.255345	1
666	2A down	2	A	down	0.5339	1.7966	-0.27254	0.254451	1
667	2A down	2	A	down	0.6644	2.2768	-0.17757	0.357325	1
668	2A down	2	A	down	0.671	2.3	-0.173277	0.361728	1
669	2A down	2	A	down	0.5787	1.9575	-0.237547	0.291702	1
670	2A down	2	A	down	0.6796	2.3309	-0.167747	0.367524	1
671	2A down	2	A	down	0.5089	1.7009	-0.293368	0.230679	1
672	2A down	2	A	down	0.5907	1.9991	-0.228633	0.300835	1
673	2A down	2	A	down	0.6536	2.2313	-0.184688	0.348558	1
674	2A down	2	A	down	0.7466	2.5779	-0.126912	0.411266	1
675	2A down	2	A	down	0.7623	2.6355	-0.117874	0.420863	1
676	2A down	2	A	down	0.5193	1.7351	-0.284582	0.239325	1
677	2A down	2	A	down	0.5752	1.9356	-0.240181	0.286816	1
678	2A down	2	A	down	0.5406	1.8084	-0.267124	0.257294	1
679	2A down	2	A	down	0.6878	2.3478	-0.162538	0.370661	1
680	2A down	2	A	down	0.6341	2.1487	-0.197842	0.332176	1
681	2A down	2	A	down	0.6893	2.3514	-0.161592	0.371327	1
682	2A down	2	A	down	0.7217	2.4672	-0.141643	0.392204	1
683	2A down	2	A	down	0.6896	2.3464	-0.161403	0.370402	1
684	2A down	2	A	down	0.6033	2.028	-0.219467	0.307068	1
685	2A down	2	A	down	0.6625	2.2451	-0.178814	0.351236	1
686	2A down	2	A	down	0.7426	2.5395	-0.129245	0.404748	1
687	2A down	2	A	down	0.6883	2.3383	-0.162222	0.3689	1
688	2A down	2	A	down	0.5276	1.7501	-0.277695	0.243063	1
689	2A down	2	A	down	0.5233	1.7291	-0.281249	0.23782	1
690	2A down	2	A	down	0.7048	2.3888	-0.151934	0.37818	1
691	2A down	2	A	down	0.702	2.377	-0.153663	0.376029	1
692	2A down	2	A	down	0.6278	2.1044	-0.202179	0.323128	1
693	2A down	2	A	down	0.7121	2.4123	-0.147459	0.382431	1
694	2A down	2	A	down	0.6987	2.362	-0.155709	0.37328	1
695	2A down	2	A	down	0.5571	1.8461	-0.254067	0.266255	1
696	2A down	2	A	down	0.5952	1.9828	-0.225337	0.297279	1
697	2A down	2	A	down	0.6692	2.2484	-0.174444	0.351874	1
698	2A down	2	A	down	0.692	2.3308	-0.159894	0.367505	1
699	2A down	2	A	down	0.5743	1.9023	-0.240861	0.279279	1
700	2A down	2	A	down	0.722	2.4362	-0.141463	0.386713	1
701	2A down	2	A	down	0.7063	2.3726	-0.151011	0.375225	1
702	2A down	2	A	down	0.6063	2.0088	-0.217312	0.302937	1
703	2A down	2	A	down	0.7115	2.3898	-0.147825	0.378362	1
704	2A down	2	A	down	0.7073	2.3698	-0.150396	0.374712	1
705	2A down	2	A	down	0.545	1.7841	-0.263603	0.251419	1
706	2A down	2	A	down	0.6614	2.1995	-0.179536	0.342324	1
707	2A down	2	A	down	0.5349	1.7422	-0.271727	0.241098	1
708	2A down	2	A	down	0.708	2.3614	-0.149967	0.37317	1
709	2A down	2	A	down	0.7552	2.5258	-0.121938	0.402399	1
710	2A down	2	A	down	0.7027	2.3278	-0.15323	0.366946	1
711	2A down	2	A	down	0.6341	2.0809	-0.197842	0.318251	1
712	2A down	2	A	down	0.7043	2.3271	-0.152242	0.366815	1
713	2A down	2	A	down	0.584	1.8916	-0.233587	0.276829	1
714	2A down	2	A	down	0.7144	2.3543	-0.146059	0.371862	1
715	2A down	2	A	down	0.7001	2.2742	-0.15484	0.356829	1
716	2A down	2	A	down	0.6088	1.8883	-0.215525	0.276071	1
717	2A down	2	A	down	0.6696	2.0623	-0.174185	0.314352	1
718	2A Up	2	A	up	0.6468	2.1525	-0.18923	0.332943	1
719	2A Up	2	A	up	0.4819	1.5716	-0.317043	0.196342	1
720	2A Up	2	A	up	0.6294	2.2539	-0.201073	0.352935	1
721	2A Up	2	A	up	0.6069	2.107	-0.216883	0.323665	1
722	2A Up	2	A	up	0.5408	1.8411	-0.266963	0.265077	1
723	2A Up	2	A	up	0.7108	2.392	-0.148253	0.378761	1
724	2A Up	2	A	up	0.4969	1.5806	-0.303731	0.198822	1
725	2A Up	2	A	up	0.5786	1.952	-0.237622	0.29048	1
726	2A Up	2	A	up	0.5554	1.9352	-0.255394	0.286726	1
727	2A Up	2	A	up	0.6128	2.1134	-0.212681	0.324982	1
728	2A Up	2	A	up	0.5594	1.8144	-0.252278	0.258733	1
729	2A Up	2	A	up	0.68	2.3372	-0.167491	0.368696	1
730	2A Up	2	A	up	0.652	2.2657	-0.185752	0.355202	1
731	2A Up	2	A	up	0.6349	2.2088	-0.197295	0.344156	1
732	2A Up	2	A	up	0.656	2.3077	-0.183096	0.363179	1
733	2A Up	2	A	up	0.5661	1.8607	-0.247107	0.269676	1
734	2A Up	2	A	up	0.5852	1.8548	-0.232696	0.268297	1
735	2A Up	2	A	up	0.5877	2.032	-0.230844	0.307924	1
736	2A Up	2	A	up	0.6232	2.1077	-0.205373	0.323809	1
737	2A Up	2	A	up	0.4888	1.6479	-0.310869	0.216931	1
738	2A Up	2	A	up	0.5803	1.9465	-0.236347	0.289254	1
739	2A Up	2	A	up	0.5716	1.8875	-0.242908	0.275887	1
740	2A Up	2	A	up	0.6122	2.0904	-0.213107	0.320229	1
741	2A Up	2	A	up	0.6367	2.1838	-0.196065	0.339213	1
742	2A Up	2	A	up	0.6698	2.1311	-0.174055	0.328604	1
743	2A Up	2	A	up	0.6788	2.3322	-0.168258	0.367766	1
744	2A Up	2	A	up	0.653	2.252	-0.185087	0.352568	1
745	2A Up	2	A	up	0.5503	1.8182	-0.2594	0.259642	1
746	2A Up	2	A	up	0.6191	2.1503	-0.208239	0.332499	1
747	2A Up	2	A	up	0.6508	2.2593	-0.186552	0.353974	1
748	2A Up	2	A	up	0.5634	1.9261	-0.249183	0.284679	1
749	2A Up	2	A	up	0.6957	2.4199	-0.157578	0.383797	1
750	2A Up	2	A	up	0.5723	1.8695	-0.242376	0.271725	1
751	2A Up	2	A	up	0.6483	2.2302	-0.188224	0.348344	1
752	2A Up	2	A	up	0.5931	1.9738	-0.226872	0.295303	1
753	2A Up	2	A	up	0.5781	2.008	-0.237997	0.302764	1
754	2A Up	2	A	up	0.5586	1.8514	-0.252899	0.2675	1
755	2A Up	2	A	up	0.6144	2.168	-0.211549	0.336059	1
756	2A Up	2	A	up	0.6641	2.3178	-0.177767	0.365076	1
757	2A Up	2	A	up	0.5651	1.9077	-0.247875	0.28051	1
758	2A Up	2	A	up	0.5647	1.927	-0.248182	0.284882	1
759	2A Up	2	A	up	0.5891	1.995	-0.229811	0.299943	1
760	2A Up	2	A	up	0.6555	2.2336	-0.183427	0.349005	1
761	2A Up	2	A	up	0.6706	2.3188	-0.173536	0.365263	1
762	2A Up	2	A	up	0.6305	2.2025	-0.200315	0.342916	1
763	2A Up	2	A	up	0.5395	1.7489	-0.268009	0.242765	1
764	2A Up	2	A	up	0.6012	2.0473	-0.220981	0.311181	1
765	2A Up	2	A	up	0.7495	2.5065	-0.125228	0.399068	1
766	2A Up	2	A	up	0.5691	1.9856	-0.244811	0.297892	1
767	2A Up	2	A	up	0.5964	1.9761	-0.224462	0.295809	1
768	2A Up	2	A	up	0.6875	2.3635	-0.162727	0.373556	1
769	2A Up	2	A	up	0.5646	1.9597	-0.248259	0.29219	1
770	2A Up	2	A	up	0.6142	2.1416	-0.21169	0.330738	1
771	2A Up	2	A	up	0.5541	1.8395	-0.256412	0.2647	1
772	2A Up	2	A	up	0.6254	2.1498	-0.203842	0.332398	1
773	2A Up	2	A	up	0.617	2.0977	-0.209715	0.321743	1
774	2A Up	2	A	up	0.6441	2.1003	-0.191047	0.322281	1
775	2A Up	2	A	up	0.5565	1.8856	-0.254535	0.27545	1
776	2A Up	2	A	up	0.5735	1.8881	-0.241467	0.276025	1
777	2A Up	2	A	up	0.7203	2.4939	-0.142487	0.396879	1
778	2A Up	2	A	up	0.6843	2.3798	-0.164753	0.37654	1
779	2A Up	2	A	up	0.7214	2.5048	-0.141824	0.398773	1
780	2A Up	2	A	up	0.6964	2.3506	-0.157141	0.371179	1
781	2A Up	2	A	up	0.731	2.4839	-0.136083	0.395134	1
782	2A Up	2	A	up	0.6939	2.419	-0.158703	0.383636	1
783	2A Up	2	A	up	0.6823	2.4102	-0.166025	0.382053	1
784	2A Up	2	A	up	0.6778	2.3367	-0.168898	0.368603	1
785	2A Up	2	A	up	0.7507	2.6461	-0.124534	0.422606	1
786	2A Up	2	A	up	0.6952	2.4865	-0.15789	0.395588	1
787	2A Up	2	A	up	0.686	2.3668	-0.163676	0.374162	1
788	2A Up	2	A	up	0.6685	2.251	-0.174899	0.352375	1
789	2A Up	2	A	up	0.6836	2.2956	-0.165198	0.360896	1
790	2A Up	2	A	up	0.7072	2.5247	-0.150458	0.40221	1
791	2A Up	2	A	up	0.6597	2.2843	-0.180654	0.358753	1
792	2A Up	2	A	up	0.7361	2.5441	-0.133063	0.405534	1
793	2A Up	2	A	up	0.5704	1.8297	-0.24382	0.26238	1
794	2A Up	2	A	up	0.6386	2.1338	-0.194771	0.329154	1
795	2A Up	2	A	up	0.5677	1.8344	-0.245881	0.263494	1
796	2A Up	2	A	up	0.7103	2.5039	-0.148558	0.398617	1
797	2A Up	2	A	up	0.5975	1.9465	-0.223662	0.289254	1
798	2A Up	2	A	up	0.7226	2.4073	-0.141102	0.38153	1
799	2A Up	2	A	up	0.6969	2.3654	-0.15683	0.373905	1
800	2A Up	2	A	up	0.7527	2.637	-0.123378	0.42111	1
801	2A Up	2	A	up	0.7383	2.4676	-0.131767	0.392275	1
802	2A Up	2	A	up	0.7047	2.4268	-0.151996	0.385034	1
803	2A Up	2	A	up	0.76	2.5989	-0.119186	0.41479	1
804	2A Up	2	A	up	0.7074	2.3596	-0.150335	0.372838	1
805	2A Up	2	A	up	0.6988	2.3792	-0.155647	0.376431	1
806	2A Up	2	A	up	0.7116	2.4026	-0.147764	0.380681	1
807	2A Up	2	A	up	0.7115	2.3841	-0.147825	0.377324	1
808	2A Up	2	A	up	0.7207	2.4324	-0.142245	0.386035	1
809	2A Up	2	A	up	0.6995	2.393	-0.155212	0.378943	1
810	2A Up	2	A	up	0.6838	2.3162	-0.165071	0.364776	1
811	2A Up	2	A	up	0.7423	2.6275	-0.129421	0.419543	1
812	2A Up	2	A	up	0.7114	2.4411	-0.147886	0.387586	1
813	2A Up	2	A	up	0.6807	2.3238	-0.167044	0.366199	1
814	2A Up	2	A	up	0.6988	2.3448	-0.155647	0.370106	1
815	2A Up	2	A	up	0.7167	2.4078	-0.144663	0.38162	1
816	2A Up	2	A	up	0.7147	2.4293	-0.145876	0.385481	1
817	2A Up	2	A	up	0.6966	2.3594	-0.157017	0.372802	1
818	2A Up	2	A	up	0.7222	2.4325	-0.141343	0.386053	1
819	2A Up	2	A	up	0.699	2.439	-0.155523	0.387212	1
820	2B control	2	B	control	0.5274	1.7947	-0.27786	0.253992	1
821	2B control	2	B	control	0.6458	2.2071	-0.189902	0.343822	1
822	2B control	2	B	control	0.618	2.2203	-0.209012	0.346412	1
823	2B control	2	B	control	0.5713	1.8772	-0.243136	0.273511	1
824	2B control	2	B	control	0.7284	2.5352	-0.13763	0.404012	1
825	2B control	2	B	control	0.6593	2.3664	-0.180917	0.374088	1
826	2B control	2	B	control	0.6617	2.3132	-0.179339	0.364213	1
827	2B control	2	B	control	0.7497	2.5768	-0.125112	0.411081	1
828	2B control	2	B	control	0.5883	2.1066	-0.230401	0.323582	1
829	2B control	2	B	control	0.5954	2.0127	-0.225191	0.303779	1
830	2B control	2	B	control	0.6127	2.1513	-0.212752	0.332701	1
831	2B control	2	B	control	0.7016	2.3624	-0.15391	0.373353	1
832	2B control	2	B	control	0.6637	2.2715	-0.178028	0.356313	1
833	2B control	2	B	control	0.6616	2.3582	-0.179405	0.372581	1
834	2B control	2	B	control	0.4844	1.654	-0.314796	0.218536	1
835	2B control	2	B	control	0.6649	2.3455	-0.177244	0.370235	1
836	2B control	2	B	control	0.5813	2.0804	-0.2356	0.318147	1
837	2B control	2	B	control	0.475	1.6685	-0.323306	0.222326	1
838	2B control	2	B	control	0.569	1.9532	-0.244888	0.290747	1
839	2B control	2	B	control	0.5486	1.8155	-0.260744	0.258996	1
840	2B control	2	B	control	0.567	1.8916	-0.246417	0.276829	1
841	2B control	2	B	control	0.4976	1.7187	-0.30312	0.2352	1
842	2B control	2	B	control	0.6542	2.3229	-0.184289	0.366031	1
843	2B control	2	B	control	0.6059	1.9988	-0.217599	0.300769	1
844	2B control	2	B	control	0.5042	1.7228	-0.297397	0.236235	1
845	2B control	2	B	control	0.6131	2.2214	-0.212469	0.346627	1
846	2B control	2	B	control	0.6628	2.3681	-0.178618	0.3744	1
847	2B control	2	B	control	0.6831	2.4545	-0.165516	0.389963	1
848	2B control	2	B	control	0.5773	1.9504	-0.238598	0.290124	1
849	2B control	2	B	control	0.6737	2.4186	-0.171533	0.383564	1
850	2B control	2	B	control	0.5618	1.8633	-0.250418	0.270283	1
851	2B control	2	B	control	0.505	1.6947	-0.296709	0.229093	1
852	2B control	2	B	control	0.6191	2.2463	-0.208239	0.351468	1
853	2B control	2	B	control	0.6035	2.0922	-0.219323	0.320603	1
854	2B control	2	B	control	0.6299	2.2161	-0.200728	0.345589	1
855	2B control	2	B	control	0.5649	1.8548	-0.248028	0.268297	1
856	2B control	2	B	control	0.6019	2.1535	-0.220476	0.333145	1
857	2B control	2	B	control	0.632	2.252	-0.199283	0.352568	1
858	2B control	2	B	control	0.6243	2.1881	-0.204607	0.340067	1
859	2B control	2	B	control	0.6572	2.2745	-0.182302	0.356886	1
860	2B control	2	B	control	0.6455	2.3157	-0.190104	0.364682	1
861	2B control	2	B	control	0.4703	1.6955	-0.327625	0.229298	1
862	2B control	2	B	control	0.6346	2.262	-0.1975	0.354493	1
863	2B control	2	B	control	0.585	2.0211	-0.232844	0.305588	1
864	2B control	2	B	control	0.5709	1.8346	-0.24344	0.263541	1
865	2B control	2	B	control	0.6997	2.4464	-0.155088	0.388527	1
866	2B control	2	B	control	0.5621	2.0301	-0.250186	0.307517	1
867	2B control	2	B	control	0.5376	1.8183	-0.269541	0.259666	1
868	2B control	2	B	control	0.66	2.3489	-0.180456	0.370865	1
869	2B control	2	B	control	0.6227	2.268	-0.205721	0.355643	1
870	2B control	2	B	control	0.6885	2.4795	-0.162096	0.394364	1
871	2B control	2	B	control	0.5841	1.9704	-0.233513	0.294554	1
872	2B control	2	B	control	0.5708	2.0453	-0.243516	0.310757	1
873	2B control	2	B	control	0.5663	1.8876	-0.246953	0.27591	1
874	2B control	2	B	control	0.5737	1.9958	-0.241315	0.300117	1
875	2B control	2	B	control	0.5993	2.195	-0.222356	0.341435	1
876	2B control	2	B	control	0.5941	2.1036	-0.22614	0.322963	1
877	2B control	2	B	control	0.5721	1.9882	-0.242528	0.29846	1
878	2B control	2	B	control	0.6056	2.0802	-0.217814	0.318105	1
879	2B control	2	B	control	0.6872	2.3708	-0.162917	0.374895	1
880	2B control	2	B	control	0.5592	1.877	-0.252433	0.273464	1
881	2B control	2	B	control	0.7022	2.4109	-0.153539	0.382179	1
882	2B control	2	B	control	0.6349	2.1646	-0.197295	0.335378	1
883	2B control	2	B	control	0.7535	2.6126	-0.122917	0.417073	1
884	2B control	2	B	control	0.6359	2.2125	-0.196611	0.344883	1
885	2B control	2	B	control	0.6544	2.3662	-0.184157	0.374051	1
886	2B control	2	B	control	0.4984	1.7111	-0.302422	0.233275	1
887	2B control	2	B	control	0.5948	2.0406	-0.225629	0.309758	1
888	2B control	2	B	control	0.6668	2.3041	-0.176004	0.362501	1
889	2B control	2	B	control	0.6022	1.992	-0.220259	0.299289	1
890	2B control	2	B	control	0.7375	2.5695	-0.132238	0.409849	1
891	2B control	2	B	control	0.5598	1.9459	-0.251967	0.289121	1
892	2B control	2	B	control	0.6429	2.1937	-0.191857	0.341177	1
893	2B control	2	B	control	0.7264	2.5483	-0.138824	0.406251	1
894	2B control	2	B	control	0.7532	2.5656	-0.12309	0.409189	1
895	2B control	2	B	control	0.6877	2.3664	-0.162601	0.374088	1
896	2B control	2	B	control	0.6395	2.2422	-0.194159	0.350674	1
897	2B control	2	B	control	0.64	2.2513	-0.19382	0.352433	1
898	2B control	2	B	control	0.5849	1.9889	-0.232918	0.298613	1
899	2B control	2	B	control	0.6367	2.1881	-0.196065	0.340067	1
900	2B control	2	B	control	0.5009	1.7812	-0.300249	0.250713	1
901	2B control	2	B	control	0.7184	2.5725	-0.143634	0.410355	1
902	2B control	2	B	control	0.7099	2.4722	-0.148803	0.393084	1
903	2B control	2	B	control	0.7025	2.5216	-0.153354	0.401676	1
904	2B control	2	B	control	0.5623	1.9083	-0.250032	0.280647	1
905	2B control	2	B	control	0.5051	1.6579	-0.296623	0.219558	1
906	2B control	2	B	control	0.6314	2.2003	-0.199695	0.342482	1
907	2B control	2	B	control	0.5737	1.9357	-0.241315	0.286838	1
908	2B control	2	B	control	0.6508	2.3203	-0.186552	0.365544	1
909	2B control	2	B	control	0.6114	2.2193	-0.213675	0.346216	1
910	2B control	2	B	control	0.7325	2.4385	-0.135192	0.387123	1
911	2B control	2	B	control	0.6023	2.0171	-0.220187	0.304727	1
912	2B control	2	B	control	0.5975	2.0937	-0.223662	0.320914	1
913	2B control	2	B	control	0.5872	2.0481	-0.231214	0.311351	1
914	2B control	2	B	control	0.558	1.9114	-0.253366	0.281352	1
915	2B control	2	B	control	0.5548	1.8945	-0.255864	0.277495	1
916	2B control	2	B	control	0.5453	1.886	-0.263365	0.275542	1
917	2B control	2	B	control	0.6477	2.2843	-0.188626	0.358753	1
918	2B control	2	B	control	0.713	2.5225	-0.14691	0.401831	1
919	2B down	2	B	down	0.6312	2.219	-0.199833	0.346157	1
920	2B down	2	B	down	0.7114	2.468	-0.147886	0.392345	1
921	2B down	2	B	down	0.6994	2.3399	-0.155274	0.369197	1
922	2B down	2	B	down	0.6258	2.259	-0.203564	0.353916	1
923	2B down	2	B	down	0.6158	2.1893	-0.21056	0.340305	1
924	2B down	2	B	down	0.5717	1.9779	-0.242832	0.296204	1
925	2B down	2	B	down	0.722	2.5065	-0.141463	0.399068	1
926	2B down	2	B	down	0.7195	2.5014	-0.142969	0.398183	1
927	2B down	2	B	down	0.7202	2.4616	-0.142547	0.391217	1
928	2B down	2	B	down	0.5439	1.8012	-0.264481	0.255562	1
929	2B down	2	B	down	0.6383	2.3273	-0.194975	0.366852	1
930	2B down	2	B	down	0.5433	1.867	-0.26496	0.271144	1
931	2B down	2	B	down	0.6929	2.4564	-0.159329	0.390299	1
932	2B down	2	B	down	0.4829	1.789	-0.316143	0.25261	1
933	2B down	2	B	down	0.6846	2.3581	-0.164563	0.372562	1
934	2B down	2	B	down	0.5759	1.9818	-0.239653	0.29706	1
935	2B down	2	B	down	0.5422	1.9183	-0.26584	0.282917	1
936	2B down	2	B	down	0.6196	2.1205	-0.207889	0.326438	1
937	2B down	2	B	down	0.6589	2.1825	-0.18118	0.338954	1
938	2B down	2	B	down	0.6277	2.2333	-0.202248	0.348947	1
939	2B down	2	B	down	0.6576	2.2647	-0.182038	0.355011	1
940	2B down	2	B	down	0.6603	2.4063	-0.180259	0.38135	1
941	2B down	2	B	down	0.705	2.4091	-0.151811	0.381855	1
942	2B down	2	B	down	0.6843	2.302	-0.164753	0.362105	1
943	2B down	2	B	down	0.5474	1.8709	-0.261695	0.272051	1
944	2B down	2	B	down	0.7497	2.5907	-0.125112	0.413417	1
945	2B down	2	B	down	0.732	2.4663	-0.135489	0.392046	1
946	2B down	2	B	down	0.5604	1.9249	-0.251502	0.284408	1
947	2B down	2	B	down	0.4955	1.6292	-0.304956	0.211974	1
948	2B down	2	B	down	0.6529	2.2182	-0.185153	0.346001	1
949	2B down	2	B	down	0.6977	2.3844	-0.156331	0.377379	1
950	2B down	2	B	down	0.6329	2.2375	-0.198665	0.349763	1
951	2B down	2	B	down	0.6774	2.4448	-0.169155	0.388243	1
952	2B down	2	B	down	0.7087	2.4149	-0.149538	0.382899	1
953	2B down	2	B	down	0.7361	2.5611	-0.133063	0.408427	1
954	2B down	2	B	down	0.7521	2.6073	-0.123724	0.416191	1
955	2B down	2	B	down	0.6516	2.2727	-0.186019	0.356542	1
956	2B down	2	B	down	0.6342	2.1535	-0.197774	0.333145	1
957	2B down	2	B	down	0.6236	2.0727	-0.205094	0.316536	1
958	2B down	2	B	down	0.6321	2.2469	-0.199214	0.351584	1
959	2B down	2	B	down	0.5377	1.854	-0.26946	0.26811	1
960	2B down	2	B	down	0.7045	2.447	-0.152119	0.388634	1
961	2B down	2	B	down	0.7372	2.5595	-0.132415	0.408155	1
962	2B down	2	B	down	0.6264	2.2494	-0.203148	0.352067	1
963	2B down	2	B	down	0.6633	2.3262	-0.17829	0.366647	1
964	2B down	2	B	down	0.5107	1.7655	-0.291834	0.246868	1
965	2B down	2	B	down	0.6056	2.0345	-0.217814	0.308458	1
966	2B down	2	B	down	0.6499	2.3391	-0.187153	0.369049	1
967	2B down	2	B	down	0.6521	2.3691	-0.185686	0.374583	1
968	2B down	2	B	down	0.6423	2.2054	-0.192262	0.343487	1
969	2B down	2	B	down	0.5661	1.9446	-0.247107	0.28883	1
970	2B down	2	B	down	0.724	2.5113	-0.140261	0.399899	1
971	2B down	2	B	down	0.6636	2.3076	-0.178094	0.363161	1
972	2B down	2	B	down	0.553	1.9306	-0.257275	0.285692	1
973	2B down	2	B	down	0.5707	2.0006	-0.243592	0.30116	1
974	2B down	2	B	down	0.6293	2.0709	-0.201142	0.316159	1
975	2B down	2	B	down	0.6468	2.2345	-0.18923	0.34918	1
976	2B down	2	B	down	0.5585	1.9264	-0.252977	0.284746	1
977	2B down	2	B	down	0.5319	1.8172	-0.27417	0.259403	1
978	2B down	2	B	down	0.6851	2.4036	-0.164246	0.380862	1
979	2B down	2	B	down	0.7171	2.5355	-0.14442	0.404064	1
980	2B down	2	B	down	0.6495	2.3098	-0.187421	0.363574	1
981	2B down	2	B	down	0.5984	1.9918	-0.223008	0.299246	1
982	2B down	2	B	down	0.6046	2.0761	-0.218532	0.317248	1
983	2B down	2	B	down	0.7502	2.5792	-0.124823	0.411485	1
984	2B down	2	B	down	0.6815	2.4225	-0.166534	0.384264	1
985	2B down	2	B	down	0.6949	2.3857	-0.158078	0.377616	1
986	2B down	2	B	down	0.6863	2.5939	-0.163486	0.413953	1
987	2B down	2	B	down	0.5501	1.8772	-0.259558	0.273511	1
988	2B down	2	B	down	0.6099	2.0991	-0.214741	0.322033	1
989	2B down	2	B	down	0.6405	2.3022	-0.193481	0.362143	1
990	2B down	2	B	down	0.6374	2.1179	-0.195588	0.325905	1
991	2B down	2	B	down	0.5879	2.0227	-0.230697	0.305931	1
992	2B down	2	B	down	0.587	1.9392	-0.231362	0.287623	1
993	2B down	2	B	down	0.6683	2.1985	-0.175029	0.342126	1
994	2B down	2	B	down	0.5989	2.0615	-0.222646	0.314183	1
995	2B down	2	B	down	0.6932	2.339	-0.159141	0.36903	1
996	2B down	2	B	down	0.6914	2.4576	-0.160271	0.390511	1
997	2B down	2	B	down	0.5872	2.0886	-0.231214	0.319855	1
998	2B down	2	B	down	0.5682	1.9396	-0.245499	0.287712	1
999	2B down	2	B	down	0.6303	2.1636	-0.200453	0.335177	1
1000	2B down	2	B	down	0.6652	2.369	-0.177048	0.374565	1
1001	2B down	2	B	down	0.6337	2.3075	-0.198116	0.363142	1
1002	2B down	2	B	down	0.6009	2.0998	-0.221198	0.322178	1
1003	2B down	2	B	down	0.5839	2.0088	-0.233662	0.302937	1
1004	2B down	2	B	down	0.4919	1.6794	-0.308123	0.225154	1
1005	2B down	2	B	down	0.5591	1.8125	-0.252511	0.258278	1
1006	2B down	2	B	down	0.5702	1.9445	-0.243973	0.288808	1
1007	2B down	2	B	down	0.6353	2.2762	-0.197021	0.35721	1
1008	2B down	2	B	down	0.5736	2.0187	-0.241391	0.305072	1
1009	2B down	2	B	down	0.6459	2.1732	-0.189835	0.3371	1
1010	2B down	2	B	down	0.6141	2.1485	-0.211761	0.332135	1
1011	2B down	2	B	down	0.7346	2.4951	-0.133949	0.397088	1
1012	2B down	2	B	down	0.4696	1.7128	-0.328272	0.233707	1
1013	2B down	2	B	down	0.5553	1.8968	-0.255472	0.278022	1
1014	2B down	2	B	down	0.6384	2.1554	-0.194907	0.333528	1
1015	2B down	2	B	down	0.5624	1.8939	-0.249955	0.277357	1
1016	2B down	2	B	down	0.5489	1.8156	-0.260507	0.25902	1
1017	2B down	2	B	down	0.6354	2.2702	-0.196953	0.356064	1
1018	2B down	2	B	down	0.6848	2.4387	-0.164436	0.387158	1
1019	2B down	2	B	down	0.6317	2.1075	-0.199489	0.323768	1
1020	2B down	2	B	down	0.5696	1.9755	-0.24443	0.295677	1
1021	2B down	2	B	down	0.612	2.2727	-0.213249	0.356542	1
1022	2B down	2	B	down	0.6541	2.2565	-0.184356	0.353435	1
1023	2B down	2	B	down	0.4734	1.5959	-0.324772	0.203006	1
1024	2B down	2	B	down	0.5858	2.1433	-0.232251	0.331083	1
1025	2B down	2	B	down	0.6212	2.1368	-0.206769	0.329764	1
1026	2B down	2	B	down	0.5884	1.9938	-0.230327	0.299682	1
1027	2B down	2	B	down	0.6246	2.2211	-0.204398	0.346568	1
1028	2B down	2	B	down	0.5703	2.0504	-0.243897	0.311839	1
1029	2B down	2	B	down	0.581	2.0273	-0.235824	0.306918	1
1030	2B down	2	B	down	0.6049	2.1	-0.218316	0.322219	1
1031	2B down	2	B	down	0.6101	2.1193	-0.214599	0.326192	1
1032	2B down	2	B	down	0.5558	1.9581	-0.255081	0.291835	1
1033	2B down	2	B	down	0.6029	1.9577	-0.219755	0.291746	1
1034	2B down	2	B	down	0.6116	2.1968	-0.213533	0.341791	1
1035	2B down	2	B	down	0.6319	2.0743	-0.199352	0.316872	1
1036	2B down	2	B	down	0.5425	1.8878	-0.2656	0.275956	1
1037	2B down	2	B	down	0.6019	2.0999	-0.220476	0.322199	1
1038	2B down	2	B	down	0.5714	2.0185	-0.24306	0.305029	1
1039	2B down	2	B	down	0.6053	2.0229	-0.218029	0.305974	1
1040	2B down	2	B	down	0.5978	2.1026	-0.223444	0.322757	1
1041	2B down	2	B	down	0.649	2.3551	-0.187755	0.372009	1
1042	2B Up	2	B	up	0.5653	2.0238	-0.247721	0.306168	1
1043	2B Up	2	B	up	0.5843	1.9293	-0.233364	0.2854	1
1044	2B Up	2	B	up	0.6537	2.3177	-0.184622	0.365057	1
1045	2B Up	2	B	up	0.4999	1.6727	-0.301117	0.223418	1
1046	2B Up	2	B	up	0.5569	1.8233	-0.254223	0.260858	1
1047	2B Up	2	B	up	0.6571	2.2674	-0.182369	0.355528	1
1048	2B Up	2	B	up	0.7134	2.4834	-0.146667	0.395047	1
1049	2B Up	2	B	up	0.7619	2.4809	-0.118102	0.394609	1
1050	2B Up	2	B	up	0.5655	1.8269	-0.247567	0.261715	1
1051	2B Up	2	B	up	0.6629	1.9947	-0.178552	0.299878	1
1052	2B Up	2	B	up	0.6804	2.3246	-0.167236	0.366348	1
1053	2B Up	2	B	up	0.6009	2.026	-0.221198	0.306639	1
1054	2B Up	2	B	up	0.5646	1.866	-0.248259	0.270912	1
1055	2B Up	2	B	up	0.6931	2.4634	-0.159204	0.391535	1
1056	2B Up	2	B	up	0.5797	1.9741	-0.236797	0.295369	1
1057	2B Up	2	B	up	0.6106	2.0909	-0.214243	0.320333	1
1058	2B Up	2	B	up	0.6595	2.1641	-0.180785	0.335277	1
1059	2B Up	2	B	up	0.5459	1.8583	-0.262887	0.269116	1
1060	2B Up	2	B	up	0.7	2.4654	-0.154902	0.391887	1
1061	2B Up	2	B	up	0.6809	2.3483	-0.166917	0.370754	1
1062	2B Up	2	B	up	0.6344	2.1972	-0.197637	0.34187	1
1063	2B Up	2	B	up	0.578	1.9443	-0.238072	0.288763	1
1064	2B Up	2	B	up	0.6968	2.4508	-0.156892	0.389308	1
1065	2B Up	2	B	up	0.7545	2.7502	-0.122341	0.439364	1
1066	2B Up	2	B	up	0.7112	2.42	-0.148008	0.383815	1
1067	2B Up	2	B	up	0.688	2.3631	-0.162412	0.373482	1
1068	2B Up	2	B	up	0.5823	2.0025	-0.234853	0.301573	1
1069	2B Up	2	B	up	0.6916	2.521	-0.160145	0.401573	1
1070	2B Up	2	B	up	0.6614	2.2576	-0.179536	0.353647	1
1071	2B Up	2	B	up	0.7689	2.5927	-0.11413	0.413752	1
1072	2B Up	2	B	up	0.6823	2.2315	-0.166025	0.348597	1
1073	2B Up	2	B	up	0.7074	2.4353	-0.150335	0.386552	1
1074	2B Up	2	B	up	0.5715	1.9137	-0.242984	0.281874	1
1075	2B Up	2	B	up	0.651	2.1189	-0.186419	0.32611	1
1076	2B Up	2	B	up	0.722	2.461	-0.141463	0.391112	1
1077	2B Up	2	B	up	0.6508	2.2679	-0.186552	0.355624	1
1078	2B Up	2	B	up	0.6682	2.3396	-0.175094	0.369142	1
1079	2B Up	2	B	up	0.5674	1.8579	-0.246111	0.269022	1
1080	2B Up	2	B	up	0.6577	2.241	-0.181972	0.350442	1
1081	2B Up	2	B	up	0.5522	1.9172	-0.257904	0.282667	1
1082	2B Up	2	B	up	0.6431	2.2133	-0.191721	0.34504	1
1083	2B Up	2	B	up	0.6812	2.3682	-0.166725	0.374418	1
1084	2B Up	2	B	up	0.5906	2.0165	-0.228707	0.304598	1
1085	2B Up	2	B	up	0.6968	2.4854	-0.156892	0.395396	1
1086	2B Up	2	B	up	0.7386	2.457	-0.131591	0.390405	1
1087	2B Up	2	B	up	0.5903	2.0643	-0.228927	0.314773	1
1088	2B Up	2	B	up	0.71	2.5653	-0.148742	0.409138	1
1089	2B Up	2	B	up	0.5971	2.0813	-0.223953	0.318335	1
1090	2B Up	2	B	up	0.5385	1.8102	-0.268814	0.257727	1
1091	2B Up	2	B	up	0.564	1.9237	-0.248721	0.284137	1
1092	2B Up	2	B	up	0.555	1.8718	-0.255707	0.272259	1
1093	2B Up	2	B	up	0.6847	2.3441	-0.1645	0.369976	1
1094	2B Up	2	B	up	0.6293	2.1279	-0.201142	0.327951	1
1095	2B Up	2	B	up	0.5522	1.8517	-0.257904	0.267571	1
1096	2B Up	2	B	up	0.5837	1.9181	-0.23381	0.282871	1
1097	2B Up	2	B	up	0.5682	1.8188	-0.245499	0.259785	1
1098	2B Up	2	B	up	0.7383	2.4664	-0.131767	0.392064	1
1099	2B Up	2	B	up	0.6671	2.229	-0.175809	0.34811	1
1100	2B Up	2	B	up	0.5824	1.9431	-0.234779	0.288495	1
1101	2B Up	2	B	up	0.7503	2.4851	-0.124765	0.395344	1
1102	2B Up	2	B	up	0.662	2.119	-0.179142	0.326131	1
1103	2B Up	2	B	up	0.6648	2.3573	-0.177309	0.372415	1
1104	2B Up	2	B	up	0.5753	1.9185	-0.240106	0.282962	1
1105	2B Up	2	B	up	0.6481	2.1655	-0.188358	0.335558	1
1106	2B Up	2	B	up	0.5477	1.8754	-0.261457	0.273094	1
1107	2B Up	2	B	up	0.5903	2.0444	-0.228927	0.310566	1
1108	2B Up	2	B	up	0.6016	1.9512	-0.220692	0.290302	1
1109	2B Up	2	B	up	0.6415	2.0516	-0.192803	0.312093	1
1110	2B Up	2	B	up	0.5921	1.9203	-0.227605	0.283369	1
1111	2B Up	2	B	up	0.7388	2.6478	-0.131473	0.422885	1
1112	2B Up	2	B	up	0.6132	2.0207	-0.212398	0.305502	1
1113	2B Up	2	B	up	0.7521	2.6035	-0.123724	0.415558	1
1114	2B Up	2	B	up	0.6785	2.3321	-0.16845	0.367747	1
1115	2B Up	2	B	up	0.5784	1.9573	-0.237772	0.291657	1
1116	2B Up	2	B	up	0.5797	1.9986	-0.236797	0.300726	1
1117	2B Up	2	B	up	0.7194	2.5054	-0.14303	0.398877	1
1118	2B Up	2	B	up	0.5735	1.84	-0.241467	0.264818	1
1119	2B Up	2	B	up	0.5748	1.9832	-0.240483	0.297367	1
1120	2B Up	2	B	up	0.6541	2.2721	-0.184356	0.356427	1
1121	2B Up	2	B	up	0.7012	2.4805	-0.154158	0.394539	1
1122	2B Up	2	B	up	0.6638	2.3641	-0.177963	0.373666	1
1123	2B Up	2	B	up	0.5558	1.8405	-0.255081	0.264936	1
1124	2B Up	2	B	up	0.4885	1.5776	-0.311135	0.197997	1
1125	2B Up	2	B	up	0.6458	2.2886	-0.189902	0.35957	1
1126	2B Up	2	B	up	0.6564	2.192	-0.182831	0.340841	1
1127	2B Up	2	B	up	0.6955	2.4156	-0.157703	0.383025	1
1128	2B Up	2	B	up	0.6375	2.1419	-0.19552	0.330799	1
1129	2B Up	2	B	up	0.6356	2.2487	-0.196816	0.351932	1
1130	2B Up	2	B	up	0.5308	1.9016	-0.275069	0.279119	1
1131	2B Up	2	B	up	0.6754	2.3023	-0.170439	0.362162	1
1132	2B Up	2	B	up	0.6452	2.2649	-0.190306	0.355049	1
1133	2B Up	2	B	up	0.644	2.3021	-0.191114	0.362124	1
1134	2B Up	2	B	up	0.587	2.11	-0.231362	0.324282	1
1135	2B Up	2	B	up	0.6528	2.2859	-0.18522	0.359057	1
1136	2B Up	2	B	up	0.5619	1.9566	-0.250341	0.291502	1
1137	2B Up	2	B	up	0.624	2.1488	-0.204815	0.332196	1
1138	2B Up	2	B	up	0.5907	1.964	-0.228633	0.293141	1
1139	2B Up	2	B	up	0.6282	2.1056	-0.201902	0.323376	1
1140	2B Up	2	B	up	0.6165	2.0558	-0.210067	0.312981	1
1141	2B Up	2	B	up	0.6728	2.2575	-0.172114	0.353628	1
1142	2B Up	2	B	up	0.5994	2.0282	-0.222283	0.307111	1
1143	2B Up	2	B	up	0.662	2.2487	-0.179142	0.351932	1
1144	2B Up	2	B	up	0.5731	1.9092	-0.24177	0.280851	1
1145	2B Up	2	B	up	0.6194	2.0368	-0.208029	0.308948	1
1146	2B Up	2	B	up	0.5751	1.9099	-0.240257	0.281011	1
1147	2C control	2	C	control	0.5881	1.995	-0.230549	0.299943	1
1148	2C control	2	C	control	0.6442	2.3485	-0.190979	0.370791	1
1149	2C control	2	C	control	0.6656	2.3244	-0.176787	0.366311	1
1150	2C control	2	C	control	0.6	2.2387	-0.221849	0.349996	1
1151	2C control	2	C	control	0.5912	2.2584	-0.228266	0.353801	1
1152	2C control	2	C	control	0.554	2.0615	-0.25649	0.314183	1
1153	2C control	2	C	control	0.6127	2.2356	-0.212752	0.349394	1
1154	2C control	2	C	control	0.5747	2.1041	-0.240559	0.323066	1
1155	2C control	2	C	control	0.6091	2.1807	-0.215311	0.338596	1
1156	2C control	2	C	control	0.5801	2.1508	-0.236497	0.3326	1
1157	2C control	2	C	control	0.5254	1.7669	-0.27951	0.247212	1
1158	2C control	2	C	control	0.5312	1.8976	-0.274742	0.278205	1
1159	2C control	2	C	control	0.6107	2.2062	-0.214172	0.343645	1
1160	2C control	2	C	control	0.6564	2.3627	-0.182831	0.373409	1
1161	2C control	2	C	control	0.5633	2.0606	-0.24926	0.313994	1
1162	2C control	2	C	control	0.5646	1.9644	-0.248259	0.29323	1
1163	2C control	2	C	control	0.64	2.3797	-0.19382	0.376522	1
1164	2C control	2	C	control	0.666	2.2453	-0.176526	0.351274	1
1165	2C control	2	C	control	0.6396	2.3049	-0.194092	0.362652	1
1166	2C control	2	C	control	0.6465	2.1778	-0.189431	0.338018	1
1167	2C control	2	C	control	0.5807	2.1091	-0.236048	0.324097	1
1168	2C control	2	C	control	0.5132	1.7488	-0.289713	0.24274	1
1169	2C control	2	C	control	0.58	2.1114	-0.236572	0.324571	1
1170	2C control	2	C	control	0.6555	2.3233	-0.183427	0.366105	1
1171	2C control	2	C	control	0.4755	1.7171	-0.322849	0.234796	1
1172	2C control	2	C	control	0.5603	1.9588	-0.251579	0.29199	1
1173	2C control	2	C	control	0.7184	2.5809	-0.143634	0.411771	1
1174	2C control	2	C	control	0.5816	1.9801	-0.235376	0.296687	1
1175	2C control	2	C	control	0.663	2.3867	-0.178486	0.377798	1
1176	2C control	2	C	control	0.6517	2.3531	-0.185952	0.37164	1
1177	2C control	2	C	control	0.7098	2.4258	-0.148864	0.384855	1
1178	2C control	2	C	control	0.6335	2.2887	-0.198253	0.359589	1
1179	2C control	2	C	control	0.6439	2.2736	-0.191182	0.356714	1
1180	2C control	2	C	control	0.6366	2.2675	-0.196133	0.355547	1
1181	2C control	2	C	control	0.5227	1.8951	-0.281747	0.277632	1
1182	2C control	2	C	control	0.6057	2.0624	-0.217742	0.314373	1
1183	2C control	2	C	control	0.5587	1.8884	-0.252821	0.276094	1
1184	2C control	2	C	control	0.5544	1.9766	-0.256177	0.295919	1
1185	2C control	2	C	control	0.6186	2.1851	-0.20859	0.339471	1
1186	2C control	2	C	control	0.6163	2.1989	-0.210208	0.342205	1
1187	2C control	2	C	control	0.616	2.1978	-0.210419	0.341988	1
1188	2C control	2	C	control	0.5521	1.9839	-0.257982	0.29752	1
1189	2C control	2	C	control	0.5941	1.9956	-0.22614	0.300073	1
1190	2C control	2	C	control	0.5919	2.1204	-0.227752	0.326418	1
1191	2C control	2	C	control	0.6572	2.4552	-0.182302	0.390087	1
1192	2C control	2	C	control	0.5881	1.995	-0.230549	0.299943	1
1193	2C control	2	C	control	0.6442	2.3485	-0.190979	0.370791	1
1194	2C control	2	C	control	0.6656	2.3244	-0.176787	0.366311	1
1195	2C control	2	C	control	0.6	2.2387	-0.221849	0.349996	1
1196	2C control	2	C	control	0.5912	2.2584	-0.228266	0.353801	1
1197	2C control	2	C	control	0.554	2.0615	-0.25649	0.314183	1
1198	2C control	2	C	control	0.6127	2.2356	-0.212752	0.349394	1
1199	2C control	2	C	control	0.5747	2.1041	-0.240559	0.323066	1
1200	2C control	2	C	control	0.6091	2.1807	-0.215311	0.338596	1
1201	2C control	2	C	control	0.5801	2.1508	-0.236497	0.3326	1
1202	2C control	2	C	control	0.5254	1.7669	-0.27951	0.247212	1
1203	2C control	2	C	control	0.5312	1.8976	-0.274742	0.278205	1
1204	2C control	2	C	control	0.6107	2.2062	-0.214172	0.343645	1
1205	2C control	2	C	control	0.6564	2.3627	-0.182831	0.373409	1
1206	2C control	2	C	control	0.5633	2.0606	-0.24926	0.313994	1
1207	2C control	2	C	control	0.5646	1.9644	-0.248259	0.29323	1
1208	2C control	2	C	control	0.64	2.3797	-0.19382	0.376522	1
1209	2C control	2	C	control	0.666	2.2453	-0.176526	0.351274	1
1210	2C control	2	C	control	0.6396	2.3049	-0.194092	0.362652	1
1211	2C control	2	C	control	0.6465	2.1778	-0.189431	0.338018	1
1212	2C control	2	C	control	0.5807	2.1091	-0.236048	0.324097	1
1213	2C control	2	C	control	0.5132	1.7488	-0.289713	0.24274	1
1214	2C control	2	C	control	0.58	2.1114	-0.236572	0.324571	1
1215	2C control	2	C	control	0.6555	2.3233	-0.183427	0.366105	1
1216	2C control	2	C	control	0.4755	1.7171	-0.322849	0.234796	1
1217	2C control	2	C	control	0.5603	1.9588	-0.251579	0.29199	1
1218	2C control	2	C	control	0.7184	2.5809	-0.143634	0.411771	1
1219	2C control	2	C	control	0.5816	1.9801	-0.235376	0.296687	1
1220	2C control	2	C	control	0.663	2.3867	-0.178486	0.377798	1
1221	2C control	2	C	control	0.6517	2.3531	-0.185952	0.37164	1
1222	2C control	2	C	control	0.7098	2.4258	-0.148864	0.384855	1
1223	2C control	2	C	control	0.6335	2.2887	-0.198253	0.359589	1
1224	2C control	2	C	control	0.6439	2.2736	-0.191182	0.356714	1
1225	2C control	2	C	control	0.6366	2.2675	-0.196133	0.355547	1
1226	2C control	2	C	control	0.5227	1.8951	-0.281747	0.277632	1
1227	2C control	2	C	control	0.6057	2.0624	-0.217742	0.314373	1
1228	2C control	2	C	control	0.5587	1.8884	-0.252821	0.276094	1
1229	2C control	2	C	control	0.5544	1.9766	-0.256177	0.295919	1
1230	2C control	2	C	control	0.6186	2.1851	-0.20859	0.339471	1
1231	2C control	2	C	control	0.6163	2.1989	-0.210208	0.342205	1
1232	2C control	2	C	control	0.616	2.1978	-0.210419	0.341988	1
1233	2C control	2	C	control	0.5521	1.9839	-0.257982	0.29752	1
1234	2C control	2	C	control	0.5941	1.9956	-0.22614	0.300073	1
1235	2C control	2	C	control	0.5919	2.1204	-0.227752	0.326418	1
1236	2C control	2	C	control	0.6572	2.4552	-0.182302	0.390087	1
1237	2C control	2	C	control	0.6594	2.2897	-0.180851	0.359779	1
1238	2C control	2	C	control	0.565	1.9099	-0.247952	0.281011	1
1239	2C control	2	C	control	0.5865	2.1656	-0.231732	0.335578	1
1240	2C control	2	C	control	0.5345	1.8496	-0.272052	0.267078	1
1241	2C control	2	C	control	0.6436	2.1893	-0.191384	0.340305	1
1242	2C control	2	C	control	0.7199	2.632	-0.142728	0.420286	1
1243	2C control	2	C	control	0.5942	2.0886	-0.226067	0.319855	1
1244	2C control	2	C	control	0.6184	2.2939	-0.208731	0.360574	1
1245	2C control	2	C	control	0.6234	2.3055	-0.205233	0.362765	1
1246	2C control	2	C	control	0.6358	2.2873	-0.196679	0.359323	1
1247	2C control	2	C	control	0.5979	2.0491	-0.223371	0.311563	1
1248	2C control	2	C	control	0.5681	2.0542	-0.245575	0.312643	1
1249	2C control	2	C	control	0.6131	2.2528	-0.212469	0.352723	1
1250	2C control	2	C	control	0.578	2.0561	-0.238072	0.313044	1
1251	2C control	2	C	control	0.5907	2.1526	-0.228633	0.332963	1
1252	2C control	2	C	control	0.5745	2.068	-0.24071	0.315551	1
1253	2C control	2	C	control	0.5597	2.1882	-0.252045	0.340087	1
1254	2C control	2	C	control	0.573	1.8891	-0.241845	0.276255	1
1255	2C control	2	C	control	0.6248	2.2616	-0.204259	0.354416	1
1256	2C control	2	C	control	0.5527	1.9082	-0.257511	0.280624	1
1257	2C control	2	C	control	0.5222	1.9448	-0.282163	0.288875	1
1258	2C control	2	C	control	0.6731	2.4129	-0.17192	0.382539	1
1259	2C control	2	C	control	0.6364	2.0837	-0.19627	0.318835	1
1260	2C control	2	C	control	0.592	2.4649	-0.227678	0.391799	1
1261	2C control	2	C	control	0.5696	2.0169	-0.24443	0.304684	1
1262	2C control	2	C	control	0.5756	1.8863	-0.239879	0.275611	1
1263	2C control	2	C	control	0.5652	1.9273	-0.247798	0.284949	1
1264	2C control	2	C	control	0.6518	2.33	-0.185886	0.367356	1
1265	2C control	2	C	control	0.6058	2.0673	-0.217671	0.315404	1
1266	2C control	2	C	control	0.6603	2.3341	-0.180259	0.368119	1
1267	2C control	2	C	control	0.5942	2.0694	-0.226067	0.315844	1
1268	2C control	2	C	control	0.5591	1.9617	-0.252511	0.292633	1
1269	2C control	2	C	control	0.6304	2.238	-0.200384	0.34986	1
1270	2C control	2	C	control	0.6506	2.3432	-0.186686	0.369809	1
1271	2C control	2	C	control	0.559	1.9691	-0.252588	0.294268	1
1272	2C control	2	C	control	0.6269	2.2744	-0.202802	0.356867	1
1273	2C down	2	C	down	0.683	2.5173	-0.165579	0.400935	1
1274	2C down	2	C	down	0.6122	2.1295	-0.213107	0.328278	1
1275	2C down	2	C	down	0.6637	2.4591	-0.178028	0.390776	1
1276	2C down	2	C	down	0.6155	2.2349	-0.210772	0.349258	1
1277	2C down	2	C	down	0.5528	1.8624	-0.257432	0.270073	1
1278	2C down	2	C	down	0.6215	2.3793	-0.206559	0.376449	1
1279	2C down	2	C	down	0.5725	2.0038	-0.242225	0.301854	1
1280	2C down	2	C	down	0.6277	2.2641	-0.202248	0.354896	1
1281	2C down	2	C	down	0.5693	2.1539	-0.244659	0.333226	1
1282	2C down	2	C	down	0.6225	2.2861	-0.205861	0.359095	1
1283	2C down	2	C	down	0.5627	1.9423	-0.249723	0.288316	1
1284	2C down	2	C	down	0.5909	2.0592	-0.228486	0.313699	1
1285	2C down	2	C	down	0.5791	2.1193	-0.237246	0.326192	1
1286	2C down	2	C	down	0.6304	2.3044	-0.200384	0.362558	1
1287	2C down	2	C	down	0.5703	2.118	-0.243897	0.325926	1
1288	2C down	2	C	down	0.5846	1.9376	-0.233141	0.287264	1
1289	2C down	2	C	down	0.551	1.841	-0.258848	0.265054	1
1290	2C down	2	C	down	0.597	2.2146	-0.224026	0.345295	1
1291	2C down	2	C	down	0.5774	1.92	-0.238523	0.283301	1
1292	2C down	2	C	down	0.5522	1.8352	-0.257904	0.263683	1
1293	2C down	2	C	down	0.696	2.4974	-0.157391	0.397488	1
1294	2C down	2	C	down	0.5648	1.8041	-0.248105	0.256261	1
1295	2C down	2	C	down	0.5302	1.8243	-0.27556	0.261096	1
1296	2C down	2	C	down	0.5721	2.2012	-0.242528	0.34266	1
1297	2C down	2	C	down	0.573	2.1066	-0.241845	0.323582	1
1298	2C down	2	C	down	0.6011	2.0605	-0.221053	0.313973	1
1299	2C down	2	C	down	0.5402	1.9627	-0.267445	0.292854	1
1300	2C down	2	C	down	0.5683	1.9828	-0.245422	0.297279	1
1301	2C down	2	C	down	0.5832	2.1697	-0.234182	0.3364	1
1302	2C down	2	C	down	0.6161	2.2136	-0.210349	0.345099	1
1303	2C down	2	C	down	0.6027	2.2165	-0.219899	0.345668	1
1304	2C down	2	C	down	0.6505	2.3214	-0.186753	0.36575	1
1305	2C down	2	C	down	0.5473	2.0138	-0.261775	0.304016	1
1306	2C down	2	C	down	0.6002	2.2616	-0.221704	0.354416	1
1307	2C down	2	C	down	0.7319	2.6213	-0.135548	0.418517	1
1308	2C down	2	C	down	0.5618	2.0549	-0.250418	0.312791	1
1309	2C down	2	C	down	0.6099	2.2439	-0.214741	0.351003	1
1310	2C down	2	C	down	0.5888	2.0797	-0.230032	0.318001	1
1311	2C down	2	C	down	0.6133	2.2165	-0.212327	0.345668	1
1312	2C down	2	C	down	0.7015	2.5411	-0.153972	0.405022	1
1313	2C down	2	C	down	0.6373	2.3255	-0.195656	0.366516	1
1314	2C down	2	C	down	0.5661	1.9771	-0.247107	0.296029	1
1315	2C down	2	C	down	0.6101	2.1958	-0.214599	0.341593	1
1316	2C down	2	C	down	0.5549	2.0272	-0.255785	0.306897	1
1317	2C down	2	C	down	0.6125	2.1832	-0.212894	0.339094	1
1318	2C down	2	C	down	0.5538	1.9495	-0.256647	0.289923	1
1319	2C down	2	C	down	0.5524	2.0085	-0.257746	0.302872	1
1320	2C down	2	C	down	0.5793	1.9478	-0.237096	0.289544	1
1321	2C down	2	C	down	0.6287	2.2725	-0.201557	0.356504	1
1322	2C down	2	C	down	0.6196	2.3574	-0.207889	0.372433	1
1323	2C down	2	C	down	0.5453	2.0147	-0.263365	0.30421	1
1324	2C down	2	C	down	0.5599	1.9941	-0.25189	0.299747	1
1325	2C down	2	C	down	0.6191	2.2111	-0.208239	0.344608	1
1326	2C down	2	C	down	0.5912	2.148	-0.228266	0.332034	1
1327	2C down	2	C	down	0.569	2.1313	-0.244888	0.328645	1
1328	2C down	2	C	down	0.5395	1.8983	-0.268009	0.278365	1
1329	2C down	2	C	down	0.6163	2.2232	-0.210208	0.346979	1
1330	2C down	2	C	down	0.6357	2.2653	-0.196748	0.355126	1
1331	2C down	2	C	down	0.5857	2.219	-0.232325	0.346157	1
1332	2C down	2	C	down	0.5807	2.0226	-0.236048	0.30591	1
1333	2C down	2	C	down	0.581	1.9534	-0.235824	0.290791	1
1334	2C down	2	C	down	0.5358	2.0536	-0.270997	0.312516	1
1335	2C down	2	C	down	0.5977	2.0454	-0.223517	0.310778	1
1336	2C down	2	C	down	0.6599	2.2817	-0.180522	0.358259	1
1337	2C down	2	C	down	0.5965	2.0916	-0.22439	0.320479	1
1338	2C down	2	C	down	0.545	1.85	-0.263603	0.267172	1
1339	2C down	2	C	down	0.5405	1.9334	-0.267204	0.286322	1
1340	2C down	2	C	down	0.6408	2.1858	-0.193277	0.33961	1
1341	2C down	2	C	down	0.5761	2.0738	-0.239502	0.316767	1
1342	2C down	2	C	down	0.5564	1.9145	-0.254613	0.282055	1
1343	2C down	2	C	down	0.5857	2.0473	-0.232325	0.311181	1
1344	2C down	2	C	down	0.5656	1.8622	-0.247491	0.270026	1
1345	2C down	2	C	down	0.6863	2.5181	-0.163486	0.401073	1
1346	2C down	2	C	down	0.5678	2.0832	-0.245805	0.318731	1
1347	2C down	2	C	down	0.58	2.0464	-0.236572	0.310991	1
1348	2C down	2	C	down	0.6138	2.2161	-0.211973	0.345589	1
1349	2C down	2	C	down	0.5868	2.0356	-0.23151	0.308692	1
1350	2C down	2	C	down	0.6257	2.2847	-0.203634	0.358829	1
1351	2C down	2	C	down	0.5753	2.0098	-0.240106	0.303153	1
1352	2C down	2	C	down	0.5655	1.8813	-0.247567	0.274458	1
1353	2C down	2	C	down	0.5469	2.0664	-0.262092	0.315214	1
1354	2C down	2	C	down	0.582	1.9346	-0.235077	0.286591	1
1355	2C down	2	C	down	0.6404	2.3267	-0.193549	0.36674	1
1356	2C down	2	C	down	0.5567	1.9117	-0.254379	0.28142	1
1357	2C down	2	C	down	0.561	2.0906	-0.251037	0.320271	1
1358	2C down	2	C	down	0.5767	2.0008	-0.23905	0.301204	1
1359	2C down	2	C	down	0.561	2.0318	-0.251037	0.307881	1
1360	2C down	2	C	down	0.5756	2.1169	-0.239879	0.3257	1
1361	2C down	2	C	down	0.5814	2.1111	-0.235525	0.324509	1
1362	2C down	2	C	down	0.663	2.2025	-0.178486	0.342916	1
1363	2C down	2	C	down	0.606	2.0618	-0.217527	0.314247	1
1364	2C down	2	C	down	0.4875	1.6856	-0.312025	0.226755	1
1365	2C down	2	C	down	0.5893	2.0555	-0.229664	0.312917	1
1366	2C down	2	C	down	0.6162	2.092	-0.210278	0.320562	1
1367	2C down	2	C	down	0.6545	2.2729	-0.18409	0.35658	1
1368	2C down	2	C	down	0.573	1.9576	-0.241845	0.291724	1
1369	2C down	2	C	down	0.6638	2.5519	-0.177963	0.406864	1
1370	2C down	2	C	down	0.5702	2.0926	-0.243973	0.320686	1
1371	2C down	2	C	down	0.6561	2.3428	-0.18303	0.369735	1
1372	2C down	2	C	down	0.5992	2.2036	-0.222428	0.343133	1
1373	2C down	2	C	down	0.6097	2.2589	-0.214884	0.353897	1
1374	2C down	2	C	down	0.5899	2.0141	-0.229222	0.304081	1
1375	2C down	2	C	down	0.6255	2.2405	-0.203773	0.350345	1
1376	2C down	2	C	down	0.6627	2.359	-0.178683	0.372728	1
1377	2C down	2	C	down	0.5484	1.9062	-0.260903	0.280168	1
1378	2C down	2	C	down	0.6483	2.3571	-0.188224	0.372378	1
1379	2C down	2	C	down	0.6223	2.1916	-0.206	0.340761	1
1380	2C down	2	C	down	0.6086	2.04	-0.215668	0.30963	1
1381	2C down	2	C	down	0.5787	2.1194	-0.237547	0.326213	1
1382	2C down	2	C	down	0.6337	2.3082	-0.198116	0.363273	1
1383	2C down	2	C	down	0.618	2.1094	-0.209012	0.324159	1
1384	2C down	2	C	down	0.6214	2.1444	-0.206629	0.331306	1
1385	2C down	2	C	down	0.6746	2.4836	-0.170954	0.395082	1
1386	2C down	2	C	down	0.6401	2.3003	-0.193752	0.361784	1
1387	2C down	2	C	down	0.5838	2.1182	-0.233736	0.325967	1
1388	2C down	2	C	down	0.6073	2.1155	-0.216597	0.325413	1
1389	2C down	2	C	down	0.6114	2.2995	-0.213675	0.361633	1
1390	2C down	2	C	down	0.5471	2.0527	-0.261933	0.312325	1
1391	2C down	2	C	down	0.655	2.376	-0.183759	0.375846	1
1392	2C Up	2	C	up	0.5874	1.7896	-0.231066	0.252756	1
1393	2C Up	2	C	up	0.4886	1.7671	-0.311047	0.247261	1
1394	2C Up	2	C	up	0.5696	1.8722	-0.24443	0.272352	1
1395	2C Up	2	C	up	0.5595	1.9361	-0.2522	0.286928	1
1396	2C Up	2	C	up	0.5801	2.0085	-0.236497	0.302872	1
1397	2C Up	2	C	up	0.6595	2.3766	-0.180785	0.375956	1
1398	2C Up	2	C	up	0.5926	2.0431	-0.227238	0.31029	1
1399	2C Up	2	C	up	0.582	2.0676	-0.235077	0.315467	1
1400	2C Up	2	C	up	0.5675	2.0595	-0.246034	0.313762	1
1401	2C Up	2	C	up	0.6234	2.1336	-0.205233	0.329113	1
1402	2C Up	2	C	up	0.5632	2.0125	-0.249337	0.303736	1
1403	2C Up	2	C	up	0.5009	1.656	-0.300249	0.21906	1
1404	2C Up	2	C	up	0.6254	2.1806	-0.203842	0.338576	1
1405	2C Up	2	C	up	0.5995	2.0282	-0.222211	0.307111	1
1406	2C Up	2	C	up	0.6308	2.2562	-0.200108	0.353378	1
1407	2C Up	2	C	up	0.5787	1.9986	-0.237547	0.300726	1
1408	2C Up	2	C	up	0.5859	1.9478	-0.232177	0.289544	1
1409	2C Up	2	C	up	0.6733	2.544	-0.171791	0.405517	1
1410	2C Up	2	C	up	0.5872	2.1027	-0.231214	0.322777	1
1411	2C Up	2	C	up	0.5532	1.9172	-0.257118	0.282667	1
1412	2C Up	2	C	up	0.5677	1.8142	-0.245881	0.258685	1
1413	2C Up	2	C	up	0.5443	1.7702	-0.264162	0.248022	1
1414	2C Up	2	C	up	0.6355	2.3398	-0.196884	0.369179	1
1415	2C Up	2	C	up	0.5678	1.852	-0.245805	0.267641	1
1416	2C Up	2	C	up	0.6375	2.1587	-0.19552	0.334192	1
1417	2C Up	2	C	up	0.5632	1.8409	-0.249337	0.26503	1
1418	2C Up	2	C	up	0.5935	1.9423	-0.226579	0.288316	1
1419	2C Up	2	C	up	0.7296	2.6517	-0.136915	0.423524	1
1420	2C Up	2	C	up	0.5689	1.9932	-0.244964	0.299551	1
1421	2C Up	2	C	up	0.7114	2.6488	-0.147886	0.423049	1
1422	2C Up	2	C	up	0.61	2.0242	-0.21467	0.306253	1
1423	2C Up	2	C	up	0.5705	2.1728	-0.243744	0.33702	1
1424	2C Up	2	C	up	0.5299	1.6438	-0.275806	0.215849	1
1425	2C Up	2	C	up	0.5542	1.7823	-0.256333	0.250981	1
1426	2C Up	2	C	up	0.5859	1.9973	-0.232177	0.300443	1
1427	2C Up	2	C	up	0.6624	2.3204	-0.17888	0.365563	1
1428	2C Up	2	C	up	0.5828	1.9731	-0.23448	0.295149	1
1429	2C Up	2	C	up	0.5877	2.1201	-0.230844	0.326356	1
1430	2C Up	2	C	up	0.6111	2.1058	-0.213888	0.323417	1
1431	2C Up	2	C	up	0.6062	2.1637	-0.217384	0.335197	1
1432	2C Up	2	C	up	0.6325	2.1325	-0.198939	0.328889	1
1433	2C Up	2	C	up	0.5904	2.0129	-0.228854	0.303822	1
1434	2C Up	2	C	up	0.6715	2.3975	-0.172954	0.379759	1
1435	2C Up	2	C	up	0.6186	2.1398	-0.20859	0.330373	1
1436	2C Up	2	C	up	0.6094	2.1551	-0.215098	0.333467	1
1437	2C Up	2	C	up	0.599	2.0801	-0.222573	0.318084	1
1438	2C Up	2	C	up	0.7035	2.4891	-0.152736	0.396042	1
1439	2C Up	2	C	up	0.6208	2.1964	-0.207048	0.341711	1
1440	2C Up	2	C	up	0.6814	2.4565	-0.166598	0.390317	1
1441	2C Up	2	C	up	0.5809	2.0995	-0.235899	0.322116	1
1442	2C Up	2	C	up	0.5857	1.9267	-0.232325	0.284814	1
1443	2C Up	2	C	up	0.6336	2.269	-0.198185	0.355834	1
1444	2C Up	2	C	up	0.5228	1.7783	-0.281664	0.250005	1
1445	2C Up	2	C	up	0.6564	2.0808	-0.182831	0.31823	1
1446	2C Up	2	C	up	0.6573	2.316	-0.182236	0.364739	1
1447	2C Up	2	C	up	0.5889	2.0066	-0.229958	0.302461	1
1448	2C Up	2	C	up	0.6431	2.2097	-0.191721	0.344333	1
1449	2C Up	2	C	up	0.7052	2.5118	-0.151688	0.399985	1
1450	2C Up	2	C	up	0.5666	1.9219	-0.246723	0.283731	1
1451	2C Up	2	C	up	0.6254	2.1859	-0.203842	0.33963	1
1452	2C Up	2	C	up	0.5537	1.9687	-0.256725	0.29418	1
1453	2C Up	2	C	up	0.6356	2.2716	-0.196816	0.356332	1
1454	2C Up	2	C	up	0.5535	2.0092	-0.256882	0.303023	1
1455	2C Up	2	C	up	0.5793	2.0037	-0.237096	0.301833	1
1456	2C Up	2	C	up	0.6017	2.174	-0.22062	0.33726	1
1457	2C Up	2	C	up	0.55	1.8142	-0.259637	0.258685	1
1458	2C Up	2	C	up	0.6569	2.4427	-0.182501	0.38787	1
1459	2C Up	2	C	up	0.5653	1.968	-0.247721	0.294025	1
1460	2C Up	2	C	up	0.5591	1.902	-0.252511	0.279211	1
1461	2C Up	2	C	up	0.5709	1.9256	-0.24344	0.284566	1
1462	2C Up	2	C	up	0.5817	1.9565	-0.235301	0.29148	1
1463	2C Up	2	C	up	0.6261	2.2474	-0.203356	0.35168	1
1464	2C Up	2	C	up	0.5617	2.0572	-0.250496	0.313277	1
1465	2C Up	2	C	up	0.5891	1.9709	-0.229811	0.294665	1
1466	2C Up	2	C	up	0.5546	1.9833	-0.25602	0.297388	1
1467	2C Up	2	C	up	0.6063	2.1113	-0.217312	0.32455	1
1468	2C Up	2	C	up	0.5943	2.1475	-0.225994	0.331933	1
1469	2C Up	2	C	up	0.566	2.0536	-0.247184	0.312516	1
1470	2C Up	2	C	up	0.6332	2.2042	-0.198459	0.343251	1
1471	2C Up	2	C	up	0.5767	1.9371	-0.23905	0.287152	1
1472	2C Up	2	C	up	0.5804	2.1458	-0.236273	0.331589	1
1473	2C Up	2	C	up	0.6181	2.0657	-0.208941	0.315067	1
1474	2C Up	2	C	up	0.6358	2.2927	-0.196679	0.360347	1
1475	2C Up	2	C	up	0.5636	1.8456	-0.249029	0.266138	1
1476	2C Up	2	C	up	0.6639	2.3818	-0.177897	0.376905	1
1477	2C Up	2	C	up	0.6536	2.1778	-0.184688	0.338018	1
1478	2C Up	2	C	up	0.528	1.9031	-0.277366	0.279462	1
1479	2C Up	2	C	up	0.607	2.1142	-0.216811	0.325146	1
1480	2C Up	2	C	up	0.5833	1.9924	-0.234108	0.299377	1
1481	2C Up	2	C	up	0.6215	2.2661	-0.206559	0.355279	1
1482	2C Up	2	C	up	0.5698	1.9676	-0.244278	0.293937	1
1483	2C Up	2	C	up	0.6651	2.4308	-0.177113	0.385749	1
1484	2C Up	2	C	up	0.5707	1.8704	-0.243592	0.271934	1
1485	2C Up	2	C	up	0.629	2.1569	-0.201349	0.33383	1
1486	2C Up	2	C	up	0.5307	1.7766	-0.275151	0.24959	1
1487	2C Up	2	C	up	0.6162	2.0927	-0.210278	0.320707	1
1488	2C Up	2	C	up	0.5729	1.9646	-0.241921	0.293274	1
1489	2C Up	2	C	up	0.6324	2.1045	-0.199008	0.323149	1
1490	2C Up	2	C	up	0.5845	2.044	-0.233215	0.310481	1
1491	2C Up	2	C	up	0.6785	2.4157	-0.16845	0.383043	1
1492	2C Up	2	C	up	0.7464	2.6125	-0.127028	0.417056	1
1493	2C Up	2	C	up	0.626	2.0908	-0.203426	0.320312	1
1494	2C Up	2	C	up	0.554	1.8187	-0.25649	0.259761	1
1495	2C Up	2	C	up	0.6517	2.3479	-0.185952	0.37068	1
1496	2C Up	2	C	up	0.6258	2.1682	-0.203564	0.336099	1
1497	2C Up	2	C	up	0.6104	2.0821	-0.214385	0.318502	1
1498	2C Up	2	C	up	0.6525	2.3191	-0.185419	0.365319	1
1499	2C Up	2	C	up	0.6063	2.0642	-0.217312	0.314752	1
1500	2C Up	2	C	up	0.6601	2.4088	-0.18039	0.381801	1
1501	2C Up	2	C	up	0.5592	1.7812	-0.252433	0.250713	1
1502	2C Up	2	C	up	0.5977	1.9528	-0.223517	0.290658	1
1503	2C Up	2	C	up	0.5687	2.0679	-0.245117	0.31553	1
1504	2C Up	2	C	up	0.6906	2.3988	-0.160773	0.379994	1
1505	2C Up	2	C	up	0.5979	2.1299	-0.223371	0.328359	1
1506	2C Up	2	C	up	0.6567	2.2316	-0.182633	0.348616	1
1507	2C Up	2	C	up	0.5873	1.9529	-0.23114	0.29068	1
1508	2C Up	2	C	up	0.58	1.7214	-0.236572	0.235882	1
1509	2C Up	2	C	up	0.5686	1.9693	-0.245193	0.294312	1
1510	2C Up	2	C	up	0.5729	1.892	-0.241921	0.276921	1
1511	2C Up	2	C	up	0.6019	2.1403	-0.220476	0.330475	1
1512	2C Up	2	C	up	0.5733	1.8415	-0.241618	0.265172	1
1513	2C Up	2	C	up	0.5566	1.8624	-0.254457	0.270073	1
1514	2C Up	2	C	up	0.5642	1.8062	-0.248567	0.256766	1
1515	2C Up	2	C	up	0.5475	1.7912	-0.261616	0.253144	1
1516	2C Up	2	C	up	0.592	2.0818	-0.227678	0.318439	1
1517	2C Up	2	C	up	0.5606	1.9621	-0.251347	0.292721	1
1518	2C Up	2	C	up	0.6005	2.1364	-0.221487	0.329683	1
1519	2C Up	2	C	up	0.6367	2.3045	-0.196065	0.362577	1
1520	2C Up	2	C	up	0.6514	2.2859	-0.186152	0.359057	1
1521	2C Up	2	C	up	0.5523	1.8762	-0.257825	0.273279	1
1522	2C Up	2	C	up	0.5595	2.0914	-0.2522	0.320437	1
1523	2C Up	2	C	up	0.5631	1.8781	-0.249414	0.273719	1
1524	2C Up	2	C	up	0.7087	2.3703	-0.149538	0.374803	1
1525	2C Up	2	C	up	0.6253	2.1802	-0.203912	0.338496	1
1526	2C Up	2	C	up	0.6637	2.2324	-0.178028	0.348772	1
1527	2C Up	2	C	up	0.5487	2.0026	-0.260665	0.301594	1
1528	2C Up	2	C	up	0.6159	2.2007	-0.21049	0.342561	1
1529	2C Up	2	C	up	0.6372	2.539	-0.195724	0.404663	1
1530	2C Up	2	C	up	0.6457	2.1841	-0.189969	0.339273	1
1531	2C Up	2	C	up	0.6151	2.1009	-0.211054	0.322405	1
1532	2C Up	2	C	up	0.6773	2.247	-0.169219	0.351603	1
1533	2C Up	2	C	up	0.5654	1.8695	-0.247644	0.271725	1
1534	2C Up	2	C	up	0.6324	2.3349	-0.199008	0.368268	1
1535	2C Up	2	C	up	0.6127	2.055	-0.212752	0.312812	1
1536	2C Up	2	C	up	0.6355	2.4682	-0.196884	0.39238	1
1537	2C Up	2	C	up	0.5931	2.0086	-0.226872	0.302893	1
1538	2C Up	2	C	up	0.5603	1.9476	-0.251579	0.2895	1
1539	3A down	3	A	down	0.6118	2.3561	-0.213391	0.372194	1
1540	3A down	3	A	down	0.4992	1.8197	-0.301725	0.26	1
1541	3A down	3	A	down	0.5843	2.1007	-0.233364	0.322364	1
1542	3A down	3	A	down	0.5451	1.9396	-0.263524	0.287712	1
1543	3A down	3	A	down	0.5066	1.7775	-0.295335	0.24981	1
1544	3A down	3	A	down	0.5995	2.1491	-0.222211	0.332257	1
1545	3A down	3	A	down	0.5389	1.9031	-0.268492	0.279462	1
1546	3A down	3	A	down	0.5557	1.9689	-0.25516	0.294224	1
1547	3A down	3	A	down	0.643	2.3208	-0.191789	0.365638	1
1548	3A down	3	A	down	0.5852	2.0828	-0.232696	0.318648	1
1549	3A down	3	A	down	0.5643	1.9966	-0.24849	0.300291	1
1550	3A down	3	A	down	0.6737	2.436	-0.171533	0.386677	1
1551	3A down	3	A	down	0.5756	2.0373	-0.239879	0.309055	1
1552	3A down	3	A	down	0.6437	2.3016	-0.191316	0.36203	1
1553	3A down	3	A	down	0.6538	2.3406	-0.184555	0.369327	1
1554	3A down	3	A	down	0.5823	2.051	-0.234853	0.311966	1
1555	3A down	3	A	down	0.5893	2.0764	-0.229664	0.317311	1
1556	3A down	3	A	down	0.5267	1.8282	-0.278437	0.262024	1
1557	3A down	3	A	down	0.6139	2.1736	-0.211902	0.33718	1
1558	3A down	3	A	down	0.6496	2.3162	-0.187354	0.364776	1
1559	3A down	3	A	down	0.6149	2.1768	-0.211196	0.337819	1
1560	3A down	3	A	down	0.6224	2.2062	-0.20593	0.343645	1
1561	3A down	3	A	down	0.5161	1.7819	-0.287266	0.250883	1
1562	3A down	3	A	down	0.6367	2.2572	-0.196065	0.35357	1
1563	3A down	3	A	down	0.5492	1.9077	-0.260269	0.28051	1
1564	3A down	3	A	down	0.6131	2.1601	-0.212469	0.334474	1
1565	3A down	3	A	down	0.626	2.2061	-0.203426	0.343625	1
1566	3A down	3	A	down	0.6397	2.2586	-0.194024	0.353839	1
1567	3A down	3	A	down	0.5397	1.8618	-0.267848	0.269933	1
1568	3A down	3	A	down	0.6451	2.2766	-0.190373	0.357287	1
1569	3A down	3	A	down	0.5477	1.8917	-0.261457	0.276852	1
1570	3A down	3	A	down	0.5461	1.8851	-0.262728	0.275334	1
1571	3A down	3	A	down	0.6452	2.2756	-0.190306	0.357096	1
1572	3A down	3	A	down	0.6531	2.3049	-0.18502	0.362652	1
1573	3A down	3	A	down	0.6032	2.1067	-0.219539	0.323603	1
1574	3A down	3	A	down	0.5187	1.7759	-0.285084	0.249419	1
1575	3A down	3	A	down	0.6152	2.1485	-0.210984	0.332135	1
1576	3A down	3	A	down	0.6405	2.2485	-0.193481	0.351893	1
1577	3A down	3	A	down	0.5173	1.764	-0.286258	0.246499	1
1578	3A down	3	A	down	0.6069	2.1125	-0.216883	0.324797	1
1579	3A down	3	A	down	0.5573	1.9181	-0.253911	0.282871	1
1580	3A down	3	A	down	0.6048	2.1005	-0.218388	0.322323	1
1581	3A down	3	A	down	0.618	2.1517	-0.209012	0.332782	1
1582	3A down	3	A	down	0.6334	2.2122	-0.198322	0.344824	1
1583	3A down	3	A	down	0.7356	2.6145	-0.133358	0.417389	1
1584	3A down	3	A	down	0.5494	1.8801	-0.260111	0.274181	1
1585	3A down	3	A	down	0.6075	2.1052	-0.216454	0.323293	1
1586	3A down	3	A	down	0.5733	1.9693	-0.241618	0.294312	1
1587	3A down	3	A	down	0.6643	2.3212	-0.177636	0.365713	1
1588	3A down	3	A	down	0.6408	2.2283	-0.193277	0.347974	1
1589	3A down	3	A	down	0.6091	2.1035	-0.215311	0.322943	1
1590	3A down	3	A	down	0.6282	2.1773	-0.201902	0.337918	1
1591	3A down	3	A	down	0.6266	2.1684	-0.20301	0.336139	1
1592	3A down	3	A	down	0.5504	1.8702	-0.259322	0.271888	1
1593	3A down	3	A	down	0.5413	1.8348	-0.266562	0.263589	1
1594	3A down	3	A	down	0.6436	2.2291	-0.191384	0.34813	1
1595	3A down	3	A	down	0.6424	2.2221	-0.192194	0.346764	1
1596	3A down	3	A	down	0.673	2.3413	-0.171985	0.369457	1
1597	3A down	3	A	down	0.6301	2.1693	-0.200591	0.33632	1
1598	3A down	3	A	down	0.5946	2.0301	-0.225775	0.307517	1
1599	3A down	3	A	down	0.6944	2.4151	-0.15839	0.382935	1
1600	3A down	3	A	down	0.543	1.8227	-0.2652	0.260715	1
1601	3A down	3	A	down	0.6357	2.1759	-0.196748	0.337639	1
1602	3A down	3	A	down	0.687	2.3737	-0.163043	0.375426	1
1603	3A down	3	A	down	0.6877	2.3735	-0.162601	0.375389	1
1604	3A down	3	A	down	0.5539	1.8542	-0.256569	0.268157	1
1605	3A down	3	A	down	0.5555	1.854	-0.255316	0.26811	1
1606	3A down	3	A	down	0.6344	2.1539	-0.197637	0.333226	1
1607	3A down	3	A	down	0.5814	1.9488	-0.235525	0.289767	1
1608	3A down	3	A	down	0.6312	2.1371	-0.199833	0.329825	1
1609	3A down	3	A	down	0.5581	1.8577	-0.253288	0.268976	1
1610	3A down	3	A	down	0.6232	2.1043	-0.205373	0.323108	1
1611	3A down	3	A	down	0.5327	1.76	-0.273517	0.245513	1
1612	3A down	3	A	down	0.6548	2.2162	-0.183891	0.345609	1
1613	3A down	3	A	down	0.5894	1.9669	-0.22959	0.293782	1
1614	3A down	3	A	down	0.675	2.2917	-0.170696	0.360158	1
1615	3A down	3	A	down	0.6561	2.2144	-0.18303	0.345256	1
1616	3A down	3	A	down	0.5763	1.9099	-0.239351	0.281011	1
1617	3A down	3	A	down	0.5595	1.8469	-0.2522	0.266443	1
1618	3A down	3	A	down	0.5482	1.7954	-0.261061	0.254161	1
1619	3A down	3	A	down	0.5635	1.8517	-0.249106	0.267571	1
1620	3A down	3	A	down	0.6448	2.156	-0.190575	0.333649	1
1621	3A down	3	A	down	0.6424	2.1402	-0.192194	0.330454	1
1622	3A down	3	A	down	0.6547	2.1844	-0.183958	0.339332	1
1623	3A down	3	A	down	0.5388	1.7489	-0.268572	0.242765	1
1624	3A down	3	A	down	0.5354	1.7291	-0.271322	0.23782	1
1625	3A down	3	A	down	0.5304	1.71	-0.275396	0.232996	1
1626	3A down	3	A	down	0.6844	2.2676	-0.16469	0.355566	1
1627	3A down	3	A	down	0.6509	2.142	-0.186486	0.330819	1
1628	3A control	3	A	control	0.6366	2.163	-0.196133	0.335057	1
1629	3A control	3	A	control	0.6151	2.1213	-0.211054	0.326602	1
1630	3A control	3	A	control	0.6458	2.1844	-0.189902	0.339332	1
1631	3A control	3	A	control	0.636	2.1622	-0.196543	0.334896	1
1632	3A control	3	A	control	0.6252	2.1181	-0.203981	0.325946	1
1633	3A control	3	A	control	0.6173	2.1369	-0.209504	0.329784	1
1634	3A control	3	A	control	0.5734	1.956	-0.241542	0.291369	1
1635	3A control	3	A	control	0.6353	2.2398	-0.197021	0.350209	1
1636	3A control	3	A	control	0.6193	2.0662	-0.208099	0.315172	1
1637	3A control	3	A	control	0.621	2.0952	-0.206908	0.321225	1
1638	3A control	3	A	control	0.519	1.7114	-0.284833	0.233352	1
1639	3A control	3	A	control	0.596	2.0273	-0.224754	0.306918	1
1640	3A control	3	A	control	0.6155	2.1186	-0.210772	0.326049	1
1641	3A control	3	A	control	0.5396	1.8313	-0.267928	0.262759	1
1642	3A control	3	A	control	0.6618	2.3344	-0.179273	0.368175	1
1643	3A control	3	A	control	0.5812	2.0623	-0.235674	0.314352	1
1644	3A control	3	A	control	0.6664	2.3182	-0.176265	0.365151	1
1645	3A control	3	A	control	0.5524	1.9058	-0.257746	0.280077	1
1646	3A control	3	A	control	0.6096	2.0825	-0.214955	0.318585	1
1647	3A control	3	A	control	0.5423	1.8172	-0.26576	0.259403	1
1648	3A control	3	A	control	0.5469	1.7891	-0.262092	0.252635	1
1649	3A control	3	A	control	0.5554	1.879	-0.255394	0.273927	1
1650	3A control	3	A	control	0.5811	2.0165	-0.235749	0.304598	1
1651	3A control	3	A	control	0.6965	2.5587	-0.157079	0.408019	1
1652	3A control	3	A	control	0.5188	1.7627	-0.285	0.246178	1
1653	3A control	3	A	control	0.6504	2.254	-0.186819	0.352954	1
1654	3A control	3	A	control	0.5528	1.8912	-0.257432	0.276737	1
1655	3A control	3	A	control	0.5356	1.8388	-0.271159	0.264534	1
1656	3A control	3	A	control	0.533	1.7386	-0.273273	0.2402	1
1657	3A control	3	A	control	0.6837	2.4115	-0.165134	0.382287	1
1658	3A control	3	A	control	0.6099	2.1187	-0.214741	0.326069	1
1659	3A control	3	A	control	0.5819	1.9516	-0.235152	0.290391	1
1660	3A control	3	A	control	0.5883	2.0163	-0.230401	0.304555	1
1661	3A control	3	A	control	0.5973	1.9902	-0.223807	0.298897	1
1662	3A control	3	A	control	0.6111	2.089	-0.213888	0.319938	1
1663	3A control	3	A	control	0.5452	1.8344	-0.263444	0.263494	1
1664	3A control	3	A	control	0.6394	2.2481	-0.194227	0.351816	1
1665	3A control	3	A	control	0.5978	1.9784	-0.223444	0.296314	1
1666	3A control	3	A	control	0.539	1.8534	-0.268411	0.267969	1
1667	3A control	3	A	control	0.6135	2.039	-0.212185	0.309417	1
1668	3A control	3	A	control	0.6198	2.0822	-0.207748	0.318522	1
1669	3A control	3	A	control	0.5314	1.8117	-0.274578	0.258086	1
1670	3A control	3	A	control	0.5916	2.0512	-0.227972	0.312008	1
1671	3A control	3	A	control	0.5297	1.8586	-0.27597	0.269186	1
1672	3A control	3	A	control	0.6476	2.2399	-0.188693	0.350229	1
1673	3A control	3	A	control	0.5395	1.8578	-0.268009	0.268999	1
1674	3A control	3	A	control	0.6413	2.2191	-0.192939	0.346177	1
1675	3A control	3	A	control	0.6189	2.1756	-0.20838	0.337579	1
1676	3A control	3	A	control	0.5849	2.0345	-0.232918	0.308458	1
1677	3A control	3	A	control	0.5755	1.9289	-0.239955	0.28531	1
1678	3A control	3	A	control	0.631	2.1692	-0.199971	0.3363	1
1679	3A control	3	A	control	0.7131	2.5196	-0.14685	0.401332	1
1680	3A control	3	A	control	0.5906	2.0685	-0.228707	0.315656	1
1681	3A control	3	A	control	0.5765	2.0141	-0.239201	0.304081	1
1682	3A control	3	A	control	0.6399	2.1818	-0.193888	0.338815	1
1683	3A control	3	A	control	0.5653	1.9331	-0.247721	0.286254	1
1684	3A control	3	A	control	0.5062	1.7802	-0.295678	0.250469	1
1685	3A control	3	A	control	0.5853	2.0598	-0.232621	0.313825	1
1686	3A control	3	A	control	0.6598	2.3582	-0.180588	0.372581	1
1687	3A control	3	A	control	0.7072	2.4191	-0.150458	0.383654	1
1688	3A control	3	A	control	0.6337	2.1832	-0.198116	0.339094	1
1689	3A control	3	A	control	0.601	2.0377	-0.221126	0.30914	1
1690	3A control	3	A	control	0.642	2.2842	-0.192465	0.358734	1
1691	3A control	3	A	control	0.5367	1.7823	-0.270268	0.250981	1
1692	3A control	3	A	control	0.5841	2.0146	-0.233513	0.304189	1
1693	3A control	3	A	control	0.5867	2.0332	-0.231584	0.30818	1
1694	3A control	3	A	control	0.5338	1.6895	-0.272621	0.227758	1
1695	3A control	3	A	control	0.6135	1.9306	-0.212185	0.285692	1
1696	3A control	3	A	control	0.6068	2.0682	-0.216954	0.315593	1
1697	3A control	3	A	control	0.5696	1.9672	-0.24443	0.293849	1
1698	3A control	3	A	control	0.5824	1.9794	-0.234779	0.296534	1
1699	3A control	3	A	control	0.5902	1.9276	-0.229001	0.285017	1
1700	3A control	3	A	control	0.6504	2.2419	-0.186819	0.350616	1
1701	3A control	3	A	control	0.5306	1.8155	-0.275233	0.258996	1
1702	3A control	3	A	control	0.621	2.0912	-0.206908	0.320396	1
1703	3A control	3	A	control	0.5407	1.7571	-0.267044	0.244796	1
1704	3A control	3	A	control	0.6316	2.1254	-0.199558	0.327441	1
1705	3A control	3	A	control	0.6047	2.036	-0.21846	0.308778	1
1706	3A control	3	A	control	0.625	2.1105	-0.20412	0.324385	1
1707	3A control	3	A	control	0.624	2.1359	-0.204815	0.329581	1
1708	3A control	3	A	control	0.6115	1.9615	-0.213604	0.292588	1
1709	3A control	3	A	control	0.5813	1.9654	-0.2356	0.293451	1
1710	3A control	3	A	control	0.5936	2.0751	-0.226506	0.317039	1
1711	3A control	3	A	control	0.626	2.0953	-0.203426	0.321246	1
1712	3A control	3	A	control	0.544	1.8665	-0.264401	0.271028	1
1713	3A control	3	A	control	0.6325	2.0811	-0.198939	0.318293	1
1714	3A control	3	A	control	0.6284	2.0537	-0.201764	0.312537	1
1715	3A control	3	A	control	0.5353	1.7905	-0.271403	0.252974	1
1716	3A Up	3	A	up	0.5424	1.7783	-0.26568	0.250005	1
1717	3A Up	3	A	up	0.5747	1.8727	-0.240559	0.272468	1
1718	3A Up	3	A	up	0.5514	1.7579	-0.258533	0.244994	1
1719	3A Up	3	A	up	0.6076	2.0473	-0.216382	0.311181	1
1720	3A Up	3	A	up	0.6663	2.2814	-0.17633	0.358201	1
1721	3A Up	3	A	up	0.6837	2.2915	-0.165134	0.36012	1
1722	3A Up	3	A	up	0.6273	2.1041	-0.202525	0.323066	1
1723	3A Up	3	A	up	0.6546	2.1598	-0.184024	0.334414	1
1724	3A Up	3	A	up	0.5286	1.8986	-0.276873	0.278433	1
1725	3A Up	3	A	up	0.6741	2.3467	-0.171276	0.370458	1
1726	3A Up	3	A	up	0.6553	2.1188	-0.18356	0.32609	1
1727	3A Up	3	A	up	0.5547	1.8846	-0.255942	0.275219	1
1728	3A Up	3	A	up	0.6516	2.1937	-0.186019	0.341177	1
1729	3A Up	3	A	up	0.4973	1.8187	-0.303382	0.259761	1
1730	3A Up	3	A	up	0.562	1.8512	-0.250264	0.267453	1
1731	3A Up	3	A	up	0.5474	1.8149	-0.261695	0.258853	1
1732	3A Up	3	A	up	0.5593	1.9396	-0.252355	0.287712	1
1733	3A Up	3	A	up	0.5427	1.7691	-0.26544	0.247752	1
1734	3A Up	3	A	up	0.5836	2.1595	-0.233885	0.334353	1
1735	3A Up	3	A	up	0.6668	2.2465	-0.176004	0.351506	1
1736	3A Up	3	A	up	0.662	2.3205	-0.179142	0.365582	1
1737	3A Up	3	A	up	0.5586	1.9573	-0.252899	0.291657	1
1738	3A Up	3	A	up	0.7019	2.4111	-0.153725	0.382215	1
1739	3A Up	3	A	up	0.6536	2.1631	-0.184688	0.335077	1
1740	3A Up	3	A	up	0.6073	2.0421	-0.216597	0.310077	1
1741	3A Up	3	A	up	0.5893	2.0602	-0.229664	0.313909	1
1742	3A Up	3	A	up	0.5122	1.721	-0.29056	0.235781	1
1743	3A Up	3	A	up	0.5571	2.0164	-0.254067	0.304577	1
1744	3A Up	3	A	up	0.6223	2.1662	-0.206	0.335699	1
1745	3A Up	3	A	up	0.5944	1.9198	-0.225921	0.283256	1
1746	3A Up	3	A	up	0.5847	1.939	-0.233067	0.287578	1
1747	3A Up	3	A	up	0.6157	2.0742	-0.210631	0.316851	1
1748	3A Up	3	A	up	0.5188	1.7489	-0.285	0.242765	1
1749	3A Up	3	A	up	0.5442	1.8317	-0.264241	0.262854	1
1750	3A Up	3	A	up	0.5625	1.9988	-0.249877	0.300769	1
1751	3A Up	3	A	up	0.5709	1.8449	-0.24344	0.265973	1
1752	3A Up	3	A	up	0.5479	1.9086	-0.261299	0.280715	1
1753	3A Up	3	A	up	0.6	2.0512	-0.221849	0.312008	1
1754	3A Up	3	A	up	0.5453	1.8393	-0.263365	0.264653	1
1755	3A Up	3	A	up	0.5963	2.1426	-0.224535	0.330941	1
1756	3A Up	3	A	up	0.6233	2.104	-0.205303	0.323046	1
1757	3A Up	3	A	up	0.6258	2.1551	-0.203564	0.333467	1
1758	3A Up	3	A	up	0.6567	2.2051	-0.182633	0.343428	1
1759	3A Up	3	A	up	0.5499	1.9007	-0.259716	0.278914	1
1760	3A Up	3	A	up	0.6084	1.9783	-0.215811	0.296292	1
1761	3A Up	3	A	up	0.7024	2.4106	-0.153415	0.382125	1
1762	3A Up	3	A	up	0.6387	2.1717	-0.194703	0.3368	1
1763	3A Up	3	A	up	0.6504	2.3282	-0.186819	0.36702	1
1764	3A Up	3	A	up	0.6726	2.3331	-0.172243	0.367933	1
1765	3A Up	3	A	up	0.6177	2.1848	-0.209222	0.339412	1
1766	3A Up	3	A	up	0.6345	2.0839	-0.197568	0.318877	1
1767	3A Up	3	A	up	0.5263	1.8135	-0.278767	0.258518	1
1768	3A Up	3	A	up	0.6163	2.0366	-0.210208	0.308906	1
1769	3A Up	3	A	up	0.5602	1.7511	-0.251657	0.243311	1
1770	3A Up	3	A	up	0.4544	1.5661	-0.342562	0.194819	1
1771	3A Up	3	A	up	0.5612	1.8452	-0.250882	0.266043	1
1772	3A Up	3	A	up	0.673	2.1675	-0.171985	0.335959	1
1773	3A Up	3	A	up	0.575	1.9706	-0.240332	0.294598	1
1774	3A Up	3	A	up	0.5575	1.846	-0.253755	0.266232	1
1775	3A Up	3	A	up	0.6186	2.1341	-0.20859	0.329215	1
1776	3A Up	3	A	up	0.5549	1.597	-0.255785	0.203305	1
1777	3A Up	3	A	up	0.4638	1.5981	-0.333669	0.203604	1
1778	3A Up	3	A	up	0.5805	1.8934	-0.236198	0.277242	1
1779	3A Up	3	A	up	0.5589	1.9369	-0.252666	0.287107	1
1780	3A Up	3	A	up	0.6127	2.0079	-0.212752	0.302742	1
1781	3A Up	3	A	up	0.4973	1.7323	-0.303382	0.238623	1
1782	3A Up	3	A	up	0.5789	1.8951	-0.237396	0.277632	1
1783	3A Up	3	A	up	0.6202	2.1006	-0.207468	0.322343	1
1784	3A Up	3	A	up	0.6352	2.2318	-0.19709	0.348655	1
1785	3A Up	3	A	up	0.6634	2.1708	-0.178225	0.33662	1
1786	3A Up	3	A	up	0.5868	2.0245	-0.23151	0.306318	1
1787	3A Up	3	A	up	0.611	2.1202	-0.213959	0.326377	1
1788	3A Up	3	A	up	0.5299	1.8912	-0.275806	0.276737	1
1789	3A Up	3	A	up	0.582	2.0118	-0.235077	0.303585	1
1790	3A Up	3	A	up	0.5778	1.9417	-0.238222	0.288182	1
1791	3A Up	3	A	up	0.6597	2.2467	-0.180654	0.351545	1
1792	3A Up	3	A	up	0.5462	1.8731	-0.262648	0.272561	1
1793	3A Up	3	A	up	0.6812	2.3382	-0.166725	0.368882	1
1794	3A Up	3	A	up	0.5465	1.7981	-0.26241	0.254814	1
1795	3A Up	3	A	up	0.6418	2.211	-0.1926	0.344589	1
1796	3A Up	3	A	up	0.5916	2.0025	-0.227972	0.301573	1
1797	3A Up	3	A	up	0.6385	2.1914	-0.194839	0.340722	1
1798	3A Up	3	A	up	0.5495	1.8372	-0.260032	0.264156	1
1799	3A Up	3	A	up	0.5523	1.9435	-0.257825	0.288585	1
1800	3A Up	3	A	up	0.6061	2.0792	-0.217456	0.317896	1
1801	3A Up	3	A	up	0.6563	2.1457	-0.182898	0.331569	1
1802	3A Up	3	A	up	0.5437	1.8124	-0.264641	0.258254	1
1803	3A Up	3	A	up	0.6311	2.1346	-0.199902	0.329317	1
1804	3A Up	3	A	up	0.5485	1.7618	-0.260823	0.245957	1
1805	3A Up	3	A	up	0.5771	1.9387	-0.238749	0.287511	1
1806	3A Up	3	A	up	0.5398	1.8274	-0.267767	0.261834	1
1807	3A Up	3	A	up	0.6507	2.2323	-0.186619	0.348753	1
1808	3A Up	3	A	up	0.5365	1.8274	-0.27043	0.261834	1
1809	3A Up	3	A	up	0.569	1.911	-0.244888	0.281261	1
1810	3A Up	3	A	up	0.6573	2.3073	-0.182236	0.363104	1
1811	3A Up	3	A	up	0.5733	2.0194	-0.241618	0.305222	1
1812	3A Up	3	A	up	0.6596	2.2599	-0.180719	0.354089	1
1813	3A Up	3	A	up	0.5715	1.9047	-0.242984	0.279827	1
1814	3A Up	3	A	up	0.6251	2.0954	-0.204051	0.321267	1
1815	3A Up	3	A	up	0.6053	2.0723	-0.218029	0.316453	1
1816	3A Up	3	A	up	0.6136	2.0147	-0.212115	0.30421	1
1817	3A Up	3	A	up	0.5728	1.971	-0.241997	0.294687	1
1818	3A Up	3	A	up	0.5689	2.0015	-0.244964	0.301356	1
1819	3A Up	3	A	up	0.6465	2.2393	-0.189431	0.350112	1
1820	3A Up	3	A	up	0.566	1.9185	-0.247184	0.282962	1
1821	3A Up	3	A	up	0.6136	2.0868	-0.212115	0.319481	1
1822	3A Up	3	A	up	0.6417	2.2522	-0.192668	0.352607	1
1823	3A Up	3	A	up	0.5946	1.977	-0.225775	0.296007	1
1824	3A Up	3	A	up	0.6847	2.3977	-0.1645	0.379795	1
1825	3A Up	3	A	up	0.5826	2.0482	-0.23463	0.311372	1
1826	3A Up	3	A	up	0.5552	1.9107	-0.255551	0.281193	1
1827	3A Up	3	A	up	0.5995	1.9911	-0.222211	0.299093	1
1828	3A Up	3	A	up	0.668	2.2733	-0.175224	0.356657	1
1829	3A Up	3	A	up	0.6191	2.04	-0.208239	0.30963	1
1830	3A Up	3	A	up	0.5612	1.9238	-0.250882	0.28416	1
1831	3A Up	3	A	up	0.5387	1.8299	-0.268653	0.262427	1
1832	3A Up	3	A	up	0.6501	2.2427	-0.18702	0.350771	1
1833	3A Up	3	A	up	0.5815	2.0793	-0.23545	0.317917	1
1834	3B control	3	B	control	0.5732	1.9128	-0.241694	0.28167	1
1835	3B control	3	B	control	0.6665	2.3509	-0.1762	0.371234	1
1836	3B control	3	B	control	0.544	1.834	-0.264401	0.263399	1
1837	3B control	3	B	control	0.6078	2.1891	-0.216239	0.340266	1
1838	3B control	3	B	control	0.5877	2.0181	-0.230844	0.304943	1
1839	3B control	3	B	control	0.65	2.2804	-0.187087	0.358011	1
1840	3B control	3	B	control	0.5496	1.8474	-0.259953	0.266561	1
1841	3B control	3	B	control	0.6475	2.1861	-0.18876	0.33967	1
1842	3B control	3	B	control	0.527	1.7218	-0.278189	0.235983	1
1843	3B control	3	B	control	0.6746	2.3356	-0.170954	0.368398	1
1844	3B control	3	B	control	0.6318	2.185	-0.19942	0.339451	1
1845	3B control	3	B	control	0.6242	2.1417	-0.204676	0.330759	1
1846	3B control	3	B	control	0.6744	2.2692	-0.171082	0.355873	1
1847	3B control	3	B	control	0.5855	2.038	-0.232473	0.309204	1
1848	3B control	3	B	control	0.5741	1.9004	-0.241012	0.278845	1
1849	3B control	3	B	control	0.6381	2.2207	-0.195111	0.34649	1
1850	3B control	3	B	control	0.6463	2.3153	-0.189566	0.364607	1
1851	3B control	3	B	control	0.6801	2.3924	-0.167427	0.378834	1
1852	3B control	3	B	control	0.6438	2.2396	-0.191249	0.35017	1
1853	3B control	3	B	control	0.7145	2.5629	-0.145998	0.408732	1
1854	3B control	3	B	control	0.6727	2.3228	-0.172179	0.366012	1
1855	3B control	3	B	control	0.6984	2.4323	-0.155896	0.386017	1
1856	3B control	3	B	control	0.5604	1.8619	-0.251502	0.269956	1
1857	3B control	3	B	control	0.6958	2.4147	-0.157516	0.382863	1
1858	3B control	3	B	control	0.5866	1.9204	-0.231658	0.283392	1
1859	3B control	3	B	control	0.6683	2.243	-0.175029	0.350829	1
1860	3B control	3	B	control	0.6336	2.3376	-0.198185	0.36877	1
1861	3B control	3	B	control	0.6715	2.3467	-0.172954	0.370458	1
1862	3B control	3	B	control	0.6707	2.2644	-0.173472	0.354953	1
1863	3B control	3	B	control	0.6774	2.3374	-0.169155	0.368733	1
1864	3B control	3	B	control	0.6505	2.3196	-0.186753	0.365413	1
1865	3B control	3	B	control	0.5301	1.7937	-0.275642	0.25375	1
1866	3B control	3	B	control	0.6576	2.209	-0.182038	0.344196	1
1867	3B control	3	B	control	0.5834	1.887	-0.234034	0.275772	1
1868	3B control	3	B	control	0.5668	1.9168	-0.24657	0.282577	1
1869	3B control	3	B	control	0.6462	2.2151	-0.189633	0.345393	1
1870	3B control	3	B	control	0.6828	2.4421	-0.165706	0.387763	1
1871	3B control	3	B	control	0.5575	1.9756	-0.253755	0.295699	1
1872	3B control	3	B	control	0.5273	1.8452	-0.277942	0.266043	1
1873	3B control	3	B	control	0.6722	2.3773	-0.172501	0.376084	1
1874	3B control	3	B	control	0.6836	2.3605	-0.165198	0.373004	1
1875	3B control	3	B	control	0.6836	2.4124	-0.165198	0.382449	1
1876	3B control	3	B	control	0.4801	1.6983	-0.318668	0.230014	1
1877	3B control	3	B	control	0.7069	2.3995	-0.150642	0.380121	1
1878	3B control	3	B	control	0.6439	2.1784	-0.191182	0.338138	1
1879	3B control	3	B	control	0.6178	2.1165	-0.209152	0.325618	1
1880	3B control	3	B	control	0.6886	2.4719	-0.162033	0.393031	1
1881	3B control	3	B	control	0.5672	1.8931	-0.246264	0.277174	1
1882	3B control	3	B	control	0.5365	1.7783	-0.27043	0.250005	1
1883	3B control	3	B	control	0.5537	1.9095	-0.256725	0.28092	1
1884	3B control	3	B	control	0.5904	1.9924	-0.228854	0.299377	1
1885	3B control	3	B	control	0.5869	1.9145	-0.231436	0.282055	1
1886	3B control	3	B	control	0.6561	2.3573	-0.18303	0.372415	1
1887	3B control	3	B	control	0.6679	2.3453	-0.175289	0.370198	1
1888	3B control	3	B	control	0.6366	2.2102	-0.196133	0.344432	1
1889	3B control	3	B	control	0.6472	2.247	-0.188961	0.351603	1
1890	3B control	3	B	control	0.6438	2.2426	-0.191249	0.350752	1
1891	3B control	3	B	control	0.6554	2.3243	-0.183494	0.366292	1
1892	3B control	3	B	control	0.6417	2.1891	-0.192668	0.340266	1
1893	3B control	3	B	control	0.6363	2.2389	-0.196338	0.350035	1
1894	3B control	3	B	control	0.6296	2.1753	-0.200935	0.337519	1
1895	3B control	3	B	control	0.663	2.3536	-0.178486	0.371733	1
1896	3B control	3	B	control	0.6569	2.3026	-0.182501	0.362219	1
1897	3B control	3	B	control	0.6239	2.1737	-0.204885	0.3372	1
1898	3B control	3	B	control	0.6513	2.2396	-0.186219	0.35017	1
1899	3B control	3	B	control	0.6489	2.3908	-0.187822	0.378543	1
1900	3B control	3	B	control	0.6517	2.2623	-0.185952	0.35455	1
1901	3B control	3	B	control	0.6154	2.0921	-0.210843	0.320582	1
1902	3B control	3	B	control	0.5489	1.8808	-0.260507	0.274343	1
1903	3B control	3	B	control	0.6743	2.35	-0.171147	0.371068	1
1904	3B control	3	B	control	0.6613	2.3287	-0.179601	0.367114	1
1905	3B control	3	B	control	0.6634	2.2849	-0.178225	0.358867	1
1906	3B control	3	B	control	0.6793	2.3774	-0.167938	0.376102	1
1907	3B control	3	B	control	0.4942	1.6172	-0.306097	0.208764	1
1908	3B control	3	B	control	0.6765	2.31	-0.169732	0.363612	1
1909	3B control	3	B	control	0.6745	2.2779	-0.171018	0.357535	1
1910	3B control	3	B	control	0.564	1.891	-0.248721	0.276692	1
1911	3B control	3	B	control	0.6803	2.4058	-0.1673	0.38126	1
1912	3B control	3	B	control	0.6912	2.3947	-0.160396	0.379251	1
1913	3B control	3	B	control	0.6617	2.2533	-0.179339	0.352819	1
1914	3B control	3	B	control	0.6706	2.4634	-0.173536	0.391535	1
1915	3B control	3	B	control	0.6871	2.4097	-0.16298	0.381963	1
1916	3B control	3	B	control	0.6935	2.4795	-0.158954	0.394364	1
1917	3B control	3	B	control	0.6582	2.3083	-0.181642	0.363292	1
1918	3B control	3	B	control	0.5553	1.9203	-0.255472	0.283369	1
1919	3B control	3	B	control	0.5463	1.896	-0.262569	0.277838	1
1920	3B control	3	B	control	0.6572	2.3541	-0.182302	0.371825	1
1921	3B control	3	B	control	0.6964	2.4839	-0.157141	0.395134	1
1922	3B control	3	B	control	0.6391	2.3249	-0.194431	0.366404	1
1923	3B control	3	B	control	0.5592	1.8428	-0.252433	0.265478	1
1924	3B control	3	B	control	0.5919	2.0376	-0.227752	0.309119	1
1925	3B Up	3	B	up	0.6649	2.3309	-0.177244	0.367524	1
1926	3B Up	3	B	up	0.7282	2.4887	-0.137749	0.395973	1
1927	3B Up	3	B	up	0.7005	2.4634	-0.154592	0.391535	1
1928	3B Up	3	B	up	0.6234	2.1848	-0.205233	0.339412	1
1929	3B Up	3	B	up	0.644	2.1779	-0.191114	0.338038	1
1930	3B Up	3	B	up	0.5995	2.0551	-0.222211	0.312833	1
1931	3B Up	3	B	up	0.5725	1.9615	-0.242225	0.292588	1
1932	3B Up	3	B	up	0.5512	1.744	-0.258691	0.241546	1
1933	3B Up	3	B	up	0.7373	2.5848	-0.132356	0.412427	1
1934	3B Up	3	B	up	0.5808	1.9405	-0.235973	0.287914	1
1935	3B Up	3	B	up	0.6721	2.4823	-0.172566	0.394854	1
1936	3B Up	3	B	up	0.6878	2.2671	-0.162538	0.355471	1
1937	3B Up	3	B	up	0.5783	1.8791	-0.237847	0.27395	1
1938	3B Up	3	B	up	0.6624	2.2956	-0.17888	0.360896	1
1939	3B Up	3	B	up	0.7544	2.6295	-0.122398	0.419873	1
1940	3B Up	3	B	up	0.6568	2.3452	-0.182567	0.37018	1
1941	3B Up	3	B	up	0.6312	2.0953	-0.199833	0.321246	1
1942	3B Up	3	B	up	0.7001	2.4195	-0.15484	0.383726	1
1943	3B Up	3	B	up	0.5183	1.75	-0.285419	0.243038	1
1944	3B Up	3	B	up	0.7421	2.6039	-0.129538	0.415624	1
1945	3B Up	3	B	up	0.5934	2.0561	-0.226652	0.313044	1
1946	3B Up	3	B	up	0.7106	2.5728	-0.148375	0.410406	1
1947	3B Up	3	B	up	0.6658	2.2822	-0.176656	0.358354	1
1948	3B Up	3	B	up	0.6633	2.255	-0.17829	0.353147	1
1949	3B Up	3	B	up	0.6927	2.4772	-0.159455	0.393961	1
1950	3B Up	3	B	up	0.7048	2.4585	-0.151934	0.39067	1
1951	3B Up	3	B	up	0.7246	2.4893	-0.139902	0.396077	1
1952	3B Up	3	B	up	0.6884	2.4123	-0.162159	0.382431	1
1953	3B Up	3	B	up	0.6843	2.389	-0.164753	0.378216	1
1954	3B Up	3	B	up	0.6497	2.4051	-0.187287	0.381133	1
1955	3B Up	3	B	up	0.6757	2.3796	-0.170246	0.376504	1
1956	3B Up	3	B	up	0.6818	2.465	-0.166343	0.391817	1
1957	3B Up	3	B	up	0.6473	2.1495	-0.188894	0.332337	1
1958	3B Up	3	B	up	0.7639	2.6116	-0.116963	0.416907	1
1959	3B Up	3	B	up	0.6454	2.2447	-0.190171	0.351158	1
1960	3B Up	3	B	up	0.673	2.3836	-0.171985	0.377233	1
1961	3B Up	3	B	up	0.6572	2.292	-0.182302	0.360215	1
1962	3B Up	3	B	up	0.6627	2.4312	-0.178683	0.385821	1
1963	3B Up	3	B	up	0.6592	2.2909	-0.180983	0.360006	1
1964	3B Up	3	B	up	0.7257	2.6013	-0.139243	0.41519	1
1965	3B Up	3	B	up	0.6611	2.3839	-0.179733	0.377288	1
1966	3B Up	3	B	up	0.6456	2.2222	-0.190036	0.346783	1
1967	3B Up	3	B	up	0.6796	2.2988	-0.167747	0.361501	1
1968	3B Up	3	B	up	0.6586	2.3025	-0.181378	0.3622	1
1969	3B Up	3	B	up	0.6862	2.3631	-0.163549	0.373482	1
1970	3B Up	3	B	up	0.681	2.3547	-0.166853	0.371936	1
1971	3B Up	3	B	up	0.6418	2.2116	-0.1926	0.344707	1
1972	3B Up	3	B	up	0.6316	2.1573	-0.199558	0.333911	1
1973	3B Up	3	B	up	0.6265	2.1069	-0.203079	0.323644	1
1974	3B Up	3	B	up	0.7231	2.5113	-0.140802	0.399899	1
1975	3B Up	3	B	up	0.6594	2.2606	-0.180851	0.354224	1
1976	3B Up	3	B	up	0.6569	2.3493	-0.182501	0.370938	0
1977	3B Up	3	B	up	0.6499	2.24	-0.187153	0.350248	1
1978	3B Up	3	B	up	0.5977	2.0517	-0.223517	0.312114	1
1979	3B Up	3	B	up	0.6491	2.1248	-0.187688	0.327318	1
1980	3B Up	3	B	up	0.5566	1.8068	-0.254457	0.25691	1
1981	3B Up	3	B	up	0.6525	2.253	-0.185419	0.352761	1
1982	3B Up	3	B	up	0.6228	2.1114	-0.205651	0.324571	1
1983	3B Up	3	B	up	0.7206	2.495	-0.142306	0.397071	1
1984	3B Up	3	B	up	0.6441	2.2834	-0.191047	0.358582	1
1985	3B Up	3	B	up	0.6472	2.366	-0.188961	0.374015	1
1986	3B Up	3	B	up	0.6655	2.341	-0.176852	0.369401	1
1987	3B Up	3	B	up	0.5777	1.9711	-0.238298	0.294709	1
1988	3B Up	3	B	up	0.7175	2.5069	-0.144178	0.399137	1
1989	3B Up	3	B	up	0.5622	1.8767	-0.250109	0.273395	1
1990	3B Up	3	B	up	0.6941	2.3746	-0.158578	0.37559	1
1991	3B Up	3	B	up	0.7302	2.5687	-0.136558	0.409713	1
1992	3B Up	3	B	up	0.6437	2.2541	-0.191316	0.352973	1
1993	3B Up	3	B	up	0.6591	2.262	-0.181049	0.354493	1
1994	3B Up	3	B	up	0.636	2.2332	-0.196543	0.348928	1
1995	3B Up	3	B	up	0.6906	2.3519	-0.160773	0.371419	1
1996	3B Up	3	B	up	0.6264	2.1634	-0.203148	0.335137	1
1997	3B Up	3	B	up	0.7096	2.425	-0.148986	0.384712	1
1998	3B Up	3	B	up	0.695	2.3892	-0.158015	0.378253	1
1999	3B Up	3	B	up	0.6832	2.3065	-0.165452	0.362953	1
[truncated: 6,505 more rows]

## Sheet: Info
rowid	Identity of row to relate back to files for each generation
typeBig	Type classifed based on both replicate and line type. Generation 1 is referred to as the base stock and includes all males measured to set up lines for that replicate.
Generation	Generation (1 to 9)
Replicate	Replicate A or B or C
type	Up or Down or Control Line
Gonopodium	Gonopodium length
SL	Standard Length
logGono	Log 10 Gonopodium length
logSL	Log 10 Standard Length
exclude	Excludes (= 6 data points) because they were outliers when running the GLM for generations 1 to 9 with typeBig as a factor, LogSL as a covariate and LogGS as the dependent
