# Supplementary material for: Fitness consequences of artificial selection on relative male genital size
Source: Nat Commun. 2016 May 18;7:11597. doi: 10.1038/ncomms11597 (PMC4873965; doi:10.1038/ncomms11597)
Supplement: Supplementary Data Set 2 — Male standard length and gonopodium length for all males measured for generation 10 (after one round of relaxed selection) for all 9 lines. [file ncomms11597-s3.xlsx]

## Sheet: Raw Data
Replicate	type	male ID	Gonopodium	SL	LogGono	LogSL
A	control	45	0.6084	2.4613	-0.215811	0.391165
A	control	46	0.6763	2.3482	-0.169861	0.370735
A	control	47	0.7626	2.7311	-0.117703	0.436338
A	control	48	0.713	2.6211	-0.14691	0.418484
A	control	49	0.7318	2.6734	-0.135608	0.427064
A	control	50	0.7035	2.5173	-0.152736	0.400935
A	control	51	0.7303	2.6095	-0.136499	0.416557
A	control	52	0.6782	2.4277	-0.168642	0.385195
A	control	53	0.7527	2.7191	-0.123378	0.434425
A	control	54	0.6823	2.4177	-0.166025	0.383402
A	control	55	0.7098	2.5383	-0.148864	0.404543
A	control	56	0.697	2.5942	-0.156767	0.414003
A	control	57	0.7031	2.5646	-0.152983	0.40902
A	control	58	0.6849	2.4961	-0.164373	0.397262
A	control	59	0.7416	2.7134	-0.12983	0.433514
A	control	60	0.7276	2.5581	-0.138107	0.407918
A	control	61	0.761	2.7852	-0.118615	0.444856
A	control	62	0.7366	2.6331	-0.132768	0.420467
A	control	63	0.6936	2.4296	-0.158891	0.385535
A	control	64	0.7266	2.7022	-0.138705	0.431717
A	control	65	0.6722	2.4028	-0.172501	0.380718
A	control	66	0.7175	2.5924	-0.144178	0.413702
A	control	67	0.7352	2.6021	-0.133595	0.415324
A	control	68	0.7672	2.7236	-0.115091	0.435143
A	control	69	0.724	2.4594	-0.140261	0.390829
A	control	70	0.7094	2.3798	-0.149109	0.37654
A	control	71	0.7525	2.5147	-0.123493	0.400486
A	control	72	0.7887	2.7918	-0.103088	0.445884
A	control	73	0.7228	2.5988	-0.140982	0.414773
A	control	74	0.5996	2.0995	-0.222138	0.322116
A	control	75	0.7884	2.8094	-0.103253	0.448614
A	control	76	0.563	1.9619	-0.249492	0.292677
A	control	77	0.6656	2.3817	-0.176787	0.376887
A	control	79	0.7838	2.7159	-0.105795	0.433914
A	control	80	0.7012	2.6056	-0.154158	0.415908
A	control	81	0.7871	2.7734	-0.10397	0.443013
A	control	82	0.7372	2.4518	-0.132415	0.389485
A	control	83	0.6778	2.3894	-0.168898	0.378289
A	control	84	0.6899	2.5231	-0.161214	0.401934
A	control	85	0.7739	2.6824	-0.111315	0.428524
A	control	86	0.7732	2.7286	-0.111708	0.43594
A	control	87	0.702	2.4521	-0.153663	0.389538
A	control	88	0.705	2.6021	-0.151811	0.415324
A	control	89	0.7681	2.7278	-0.114582	0.435813
A	control	90	0.7216	2.5703	-0.141703	0.409984
A	control	91	0.7062	2.5401	-0.151072	0.404851
A	control	92	0.6792	2.4251	-0.168002	0.38473
A	control	93	0.7562	2.6896	-0.121363	0.429688
A	control	94	0.69	2.538	-0.161151	0.404492
A	control	95	0.7964	2.7441	-0.0988687	0.4384
A	control	96	0.7675	2.7009	-0.114922	0.431509
A	control	97	0.8156	2.8314	-0.0885228	0.452001
A	control	98	0.6834	2.337	-0.165325	0.368659
A	control	99	0.6905	2.3819	-0.160836	0.376924
A	control	100	0.7056	2.5569	-0.151441	0.407714
A	down	1	0.7179	2.7061	-0.143936	0.432344
A	down	2	0.6956	2.528	-0.15764	0.402777
A	down	3	0.752	2.6797	-0.123782	0.428086
A	down	4	0.6108	2.0911	-0.214101	0.320375
A	down	5	0.7761	2.8709	-0.110082	0.458018
A	down	6	0.6795	2.5091	-0.167811	0.399518
A	down	7	0.7103	2.6958	-0.148558	0.430688
A	down	8	0.7913	2.8995	-0.101659	0.462323
A	down	10	0.7492	2.7364	-0.125402	0.43718
A	down	11	0.693	2.6187	-0.159267	0.418086
A	down	12	0.6256	2.3993	-0.203703	0.380085
A	down	13	0.6475	2.4643	-0.18876	0.391694
A	down	14	0.7057	2.537	-0.15138	0.40432
A	down	15	0.7102	2.5817	-0.148619	0.411906
A	down	16	0.6588	2.3524	-0.181246	0.371511
A	down	17	0.7236	2.7427	-0.140501	0.438178
A	down	18	0.695	2.5613	-0.158015	0.40846
A	down	19	0.7337	2.7976	-0.134481	0.446786
A	down	20	0.6905	2.6544	-0.160836	0.423966
A	down	21	0.6988	2.5351	-0.155647	0.403995
A	down	22	0.688	2.5766	-0.162412	0.411047
A	down	23	0.7216	2.69	-0.141703	0.429752
A	down	24	0.6466	2.4271	-0.189364	0.385088
A	down	25	0.6205	2.2281	-0.207258	0.347935
A	down	26	0.5749	2.0333	-0.240408	0.308201
A	down	27	0.7026	2.3275	-0.153292	0.36689
A	down	28	0.5612	2.0214	-0.250882	0.305652
A	down	29	0.6841	2.5257	-0.16488	0.402382
A	down	30	0.6483	2.3676	-0.188224	0.374308
A	down	31	0.6897	2.6062	-0.16134	0.416008
A	down	32	0.7098	2.7538	-0.148864	0.439932
A	down	33	0.7554	2.8289	-0.121823	0.451618
A	down	34	0.6306	2.4192	-0.200246	0.383672
A	down	35	0.602	2.1711	-0.220404	0.33668
A	down	36	0.4421	1.8065	-0.354479	0.256838
A	down	37	0.4537	1.7284	-0.343231	0.237644
A	down	38	0.6086	2.2684	-0.215668	0.35572
A	down	39	0.6974	2.6179	-0.156518	0.417953
A	down	40	0.6403	2.4045	-0.193616	0.381025
A	down	41	0.7672	2.8082	-0.115091	0.448428
A	down	42	0.609	2.1217	-0.215383	0.326684
A	down	43	0.6747	2.4799	-0.170889	0.394434
A	down	44	0.5151	1.8899	-0.288108	0.276439
A	up	101	0.8365	2.861	-0.0775341	0.456518
A	up	102	0.7543	2.4223	-0.122456	0.384228
A	up	103	0.7717	2.5759	-0.112551	0.410929
A	up	104	0.6853	2.2063	-0.164119	0.343665
A	up	105	0.7212	2.468	-0.141944	0.392345
A	up	106	0.7211	2.3699	-0.142005	0.37473
A	up	107	0.6726	2.2157	-0.172243	0.345511
A	up	108	0.7025	2.4077	-0.153354	0.381602
A	up	109	0.6834	2.2887	-0.165325	0.359589
A	up	110	0.6723	2.3527	-0.172437	0.371567
A	up	111	0.7308	2.4046	-0.136201	0.381043
A	up	112	0.6963	2.1762	-0.157204	0.337699
A	up	113	0.7419	2.4803	-0.129655	0.394504
A	up	114	0.7176	2.4602	-0.144118	0.39097
A	up	115	0.7106	2.3982	-0.148375	0.379885
A	up	116	0.6512	2.2788	-0.186286	0.357706
A	up	117	0.7714	2.4868	-0.11272	0.395641
A	up	118	0.636	2.1373	-0.196543	0.329865
A	up	119	0.7009	2.3014	-0.154344	0.361992
A	up	120	0.6114	1.9854	-0.213675	0.297848
A	up	121	0.7243	2.4799	-0.140082	0.394434
A	up	122	0.6596	2.3383	-0.180719	0.3689
A	up	123	0.7822	2.4813	-0.106682	0.394679
A	up	124	0.761	2.5284	-0.118615	0.402846
A	up	125	0.6707	2.2547	-0.173472	0.353089
A	up	126	0.7662	2.4307	-0.115658	0.385731
A	up	127	0.5858	1.9116	-0.232251	0.281397
A	up	128	0.6495	2.1865	-0.187421	0.339749
A	up	129	0.6875	2.2897	-0.162727	0.359779
A	up	130	0.6907	2.382	-0.160711	0.376942
A	up	131	0.6687	2.3153	-0.174769	0.364607
A	up	132	0.7151	2.4424	-0.145633	0.387817
A	up	133	0.7305	2.3614	-0.13638	0.37317
A	up	134	0.6634	2.2131	-0.178225	0.345001
A	up	135	0.7257	2.4125	-0.139243	0.382467
A	up	136	0.6146	1.9873	-0.211407	0.298263
A	up	137	0.7238	2.504	-0.140381	0.398634
A	up	138	0.7208	2.3471	-0.142185	0.370532
A	up	139	0.724	2.3899	-0.140261	0.37838
A	up	140	0.6848	2.1153	-0.164436	0.325372
A	up	141	0.7395	2.4347	-0.131062	0.386445
A	up	142	0.6712	2.2046	-0.173148	0.34333
A	up	143	0.6849	2.3904	-0.164373	0.378471
A	up	144	0.7018	2.2076	-0.153787	0.34392
A	up	145	0.6708	2.1693	-0.173407	0.33632
A	up	146	0.6859	2.3673	-0.163739	0.374253
A	up	147	0.7583	2.5147	-0.120159	0.400486
A	up	148	0.7153	2.3275	-0.145512	0.36689
A	up	149	0.7079	2.2229	-0.150028	0.34692
A	up	150	0.7258	2.3451	-0.139183	0.370161
A	up	151	0.6495	2.2187	-0.187421	0.346099
A	up	152	0.6098	2.0805	-0.214813	0.318168
A	up	153	0.7019	2.2513	-0.153725	0.352433
A	up	154	0.7525	2.3039	-0.123493	0.362464
A	up	155	0.6756	2.4451	-0.17031	0.388297
A	up	156	0.7258	2.4309	-0.139183	0.385767
A	up	157	0.7327	2.4919	-0.135074	0.396531
A	up	158	0.6673	2.1806	-0.175679	0.338576
A	up	159	0.7221	2.3928	-0.141403	0.378906
A	up	160	0.7079	2.4121	-0.150028	0.382395
A	up	161	0.7261	2.4493	-0.139004	0.389042
A	up	162	0.6715	2.1181	-0.172954	0.325946
A	up	163	0.6903	2.3149	-0.160962	0.364532
A	up	164	0.6868	2.3353	-0.16317	0.368343
A	up	165	0.7293	2.2704	-0.137094	0.356102
B	control	181	0.6253	2.1879	-0.203912	0.340027
B	control	182	0.6645	2.3488	-0.177505	0.370846
B	control	183	0.6377	2.1215	-0.195384	0.326643
B	control	184	0.5742	1.8983	-0.240937	0.278365
B	control	185	0.5447	1.902	-0.263843	0.279211
B	control	186	0.5036	1.7701	-0.297914	0.247998
B	control	187	0.5172	1.8152	-0.286341	0.258924
B	control	188	0.5588	1.8088	-0.252744	0.257391
B	control	189	0.6797	2.3702	-0.167683	0.374785
B	control	190	0.5496	1.9292	-0.259953	0.285377
B	control	191	0.6432	2.1903	-0.191654	0.340504
B	control	192	0.6724	2.3622	-0.172372	0.373317
B	control	193	0.6344	2.1844	-0.197637	0.339332
B	control	194	0.7002	2.4499	-0.154778	0.389148
B	control	195	0.6483	2.2244	-0.188224	0.347213
B	control	196	0.6795	2.3363	-0.167811	0.368529
B	control	197	0.6113	2.0521	-0.213746	0.312199
B	control	198	0.706	2.4245	-0.151195	0.384622
B	control	199	0.5527	1.8652	-0.257511	0.270725
B	control	200	0.7727	2.5181	-0.111989	0.401073
B	control	246	0.7313	2.5319	-0.135904	0.403447
B	control	247	0.7601	2.5918	-0.119129	0.413601
B	control	248	0.6935	2.4103	-0.158954	0.382071
B	control	249	0.7873	2.7056	-0.10386	0.432264
B	control	250	0.7452	2.5848	-0.127727	0.412427
B	control	251	0.6882	2.3476	-0.162285	0.370624
B	control	252	0.7872	2.6183	-0.103915	0.418019
B	control	253	0.745	2.4976	-0.127844	0.397523
B	control	254	0.6525	2.2073	-0.185419	0.343861
B	control	255	0.7326	2.5116	-0.135133	0.39995
B	control	256	0.7213	2.5158	-0.141884	0.400676
B	control	257	0.7519	2.6092	-0.12384	0.416507
B	control	258	0.6973	2.4309	-0.15658	0.385767
B	control	259	0.7194	2.4274	-0.14303	0.385141
B	control	260	0.7311	2.4255	-0.136023	0.384801
B	control	261	0.764	2.5387	-0.116907	0.404611
B	control	262	0.6828	2.3631	-0.165706	0.373482
B	control	263	0.6942	2.4403	-0.158515	0.387443
B	control	264	0.7509	2.4664	-0.124418	0.392064
B	control	265	0.7182	2.4331	-0.143755	0.38616
B	control	266	0.7126	2.427	-0.147154	0.38507
B	control	351	0.7533	2.5979	-0.123032	0.414622
B	control	352	0.7739	2.5876	-0.111315	0.412897
B	control	353	0.74	2.4697	-0.130768	0.392644
B	control	354	0.64	2.2645	-0.19382	0.354972
B	control	355	0.6769	2.3771	-0.169475	0.376047
B	control	356	0.7233	2.4163	-0.140682	0.383151
B	control	357	0.7186	2.5625	-0.143513	0.408664
B	control	358	0.7113	2.5397	-0.147947	0.404782
B	control	359	0.732	2.4526	-0.135489	0.389627
B	control	360	0.722	2.5376	-0.141463	0.404423
B	control	361	0.7918	2.6313	-0.101385	0.42017
B	control	362	0.6954	2.5373	-0.157765	0.404372
B	control	363	0.6595	2.3563	-0.180785	0.372231
B	control	364	0.7772	2.6816	-0.109467	0.428394
B	control	365	0.7017	2.4843	-0.153849	0.395204
B	control	366	0.636	2.4084	-0.196543	0.381729
B	control	367	0.7799	2.6115	-0.107961	0.41689
B	control	368	0.6854	2.4383	-0.164056	0.387087
B	control	369	0.7046	2.4792	-0.152057	0.394312
B	control	370	0.6897	2.3972	-0.16134	0.379704
B	control	371	0.7032	2.2999	-0.152921	0.361709
B	control	372	0.6942	2.4521	-0.158515	0.389538
B	control	373	0.7163	2.475	-0.144905	0.393575
B	control	374	0.7371	2.4552	-0.132474	0.390087
B	control	375	0.662	2.3899	-0.179142	0.37838
B	control	376	0.6589	2.4544	-0.18118	0.389945
B	control	377	0.6977	2.4833	-0.156331	0.395029
B	control	378	0.6738	2.2634	-0.171469	0.354761
B	control	379	0.7348	2.4895	-0.133831	0.396112
B	control	380	0.7562	2.5428	-0.121363	0.405312
B	control	381	0.7371	2.6032	-0.132474	0.415508
B	control	382	0.6772	2.4143	-0.169283	0.382791
B	control	383	0.7279	2.6325	-0.137928	0.420368
B	control	384	0.6786	2.4285	-0.168386	0.385338
B	control	385	0.7419	2.611	-0.129655	0.416807
B	control	386	0.6594	2.1629	-0.180851	0.335036
B	control	387	0.7375	2.6329	-0.132238	0.420434
B	control	388	0.7266	2.481	-0.138705	0.394627
B	control	389	0.7294	2.4616	-0.137034	0.391217
B	control	390	0.7585	2.6419	-0.120044	0.421916
B	control	391	0.7413	2.4967	-0.130006	0.397366
B	control	392	0.6973	2.5405	-0.15658	0.404919
B	control	393	0.7208	2.5482	-0.142185	0.406234
B	control	394	0.693	2.4707	-0.159267	0.39282
B	control	395	0.7383	2.6273	-0.131767	0.41951
B	control	396	0.7125	2.5314	-0.147215	0.403361
B	control	397	0.6692	2.3417	-0.174444	0.369531
B	down	231	0.5718	1.9076	-0.242756	0.280487
B	down	232	0.5136	1.8	-0.289375	0.255273
B	down	233	0.657	2.4168	-0.182435	0.383241
B	down	234	0.5499	1.9118	-0.259716	0.281442
B	down	235	0.5391	1.8527	-0.268331	0.267805
B	down	236	0.5291	1.9005	-0.276462	0.278868
B	down	237	0.5383	1.8781	-0.268976	0.273719
B	down	238	0.5447	1.9205	-0.263843	0.283414
B	down	239	0.564	2.0015	-0.248721	0.301356
B	down	240	0.5174	1.8326	-0.286174	0.263068
B	down	241	0.5357	1.9471	-0.271078	0.289388
B	down	242	0.5136	1.8381	-0.289375	0.264369
B	down	243	0.5323	1.8368	-0.273844	0.264062
B	down	244	0.5495	1.9549	-0.260032	0.291125
B	down	245	0.5348	1.8719	-0.271809	0.272283
B	down	298	0.6958	2.5039	-0.157516	0.398617
B	down	299	0.733	2.6809	-0.134896	0.428281
B	down	300	0.7158	2.478	-0.145208	0.394101
B	down	301	0.7335	2.6218	-0.1346	0.4186
B	down	302	0.6861	2.4331	-0.163613	0.38616
B	down	303	0.6862	2.4471	-0.163549	0.388652
B	down	304	0.7249	2.5503	-0.139722	0.406591
B	down	305	0.7344	2.6091	-0.134067	0.416491
B	down	306	0.75	2.6508	-0.124939	0.423377
B	down	307	0.7298	2.6469	-0.136796	0.422738
B	down	308	0.6626	2.2452	-0.178749	0.351255
B	down	309	0.7023	2.5724	-0.153477	0.410339
B	down	310	0.7241	2.6179	-0.140201	0.417953
B	down	311	0.7067	2.4377	-0.150765	0.38698
B	down	312	0.763	2.6887	-0.117475	0.429542
B	down	313	0.7046	2.5311	-0.152057	0.403309
B	down	314	0.7044	2.4803	-0.152181	0.394504
B	down	315	0.7047	2.4814	-0.151996	0.394697
B	down	316	0.7059	2.606	-0.151257	0.415974
B	down	317	0.7029	2.5224	-0.153106	0.401814
B	down	318	0.7694	2.639	-0.113848	0.421439
B	down	319	0.6645	2.3955	-0.177505	0.379396
B	down	320	0.7307	2.5942	-0.136261	0.414003
B	down	321	0.7391	2.5889	-0.131297	0.413115
B	down	322	0.6942	2.4452	-0.158515	0.388314
B	down	323	0.7284	2.565	-0.13763	0.409087
B	down	324	0.6841	2.4321	-0.16488	0.385981
B	down	325	0.7139	2.5465	-0.146363	0.405944
B	down	326	0.712	2.5211	-0.14752	0.40159
B	down	327	0.6819	2.4039	-0.166279	0.380916
B	down	328	0.7312	2.5348	-0.135964	0.403944
B	down	329	0.7224	2.4885	-0.141222	0.395938
B	down	330	0.7082	2.5114	-0.149844	0.399916
B	down	331	0.7327	2.587	-0.135074	0.412796
B	down	332	0.6608	2.44	-0.17993	0.38739
B	down	333	0.714	2.6152	-0.146302	0.417505
B	down	334	0.7235	2.6184	-0.140561	0.418036
B	down	335	0.6963	2.4399	-0.157204	0.387372
B	down	336	0.7168	2.5663	-0.144602	0.409307
B	down	337	0.7517	2.7208	-0.123955	0.434697
B	down	338	0.777	2.7426	-0.109579	0.438162
B	down	339	0.7168	2.4805	-0.144602	0.394539
B	down	340	0.7264	2.6833	-0.138824	0.428669
B	down	341	0.7728	2.7867	-0.111933	0.44509
B	down	342	0.7388	2.702	-0.131473	0.431685
B	down	343	0.7428	2.7422	-0.129128	0.438099
B	down	344	0.6927	2.6178	-0.159455	0.417936
B	down	345	0.7415	2.6846	-0.129889	0.42888
B	down	346	0.7609	2.8379	-0.118672	0.452997
B	down	347	0.7839	2.8548	-0.105739	0.455576
B	down	348	0.7122	2.5529	-0.147398	0.407034
B	down	349	0.7427	2.6178	-0.129187	0.417936
B	down	350	0.7704	2.7152	-0.113284	0.433802
B	down	398	0.7171	2.6793	-0.14442	0.428021
B	down	399	0.7392	2.7004	-0.131238	0.431428
B	down	400	0.7548	2.6835	-0.122168	0.428702
B	down	401	0.7815	2.7313	-0.107071	0.436369
B	down	402	0.7111	2.5904	-0.148069	0.413367
B	up	201	0.7355	2.5555	-0.133417	0.407476
B	up	202	0.5906	1.926	-0.228707	0.284656
B	up	203	0.6029	1.9642	-0.219755	0.293186
B	up	204	0.6887	2.1805	-0.16197	0.338556
B	up	205	0.7499	2.4068	-0.124997	0.38144
B	up	206	0.6475	2.1371	-0.18876	0.329825
B	up	207	0.5677	1.8153	-0.245881	0.258948
B	up	208	0.6202	2.2444	-0.207468	0.3511
B	up	209	0.7683	2.524	-0.114469	0.402089
B	up	210	0.6772	2.2757	-0.169283	0.357115
B	up	211	0.8452	2.8311	-0.0730405	0.451955
B	up	212	0.7785	2.5493	-0.108741	0.406421
B	up	213	0.5477	1.8658	-0.261457	0.270865
B	up	214	0.4888	1.6439	-0.310869	0.215875
B	up	215	0.7909	2.6054	-0.101878	0.415874
B	up	216	0.6262	1.9664	-0.203287	0.293672
B	up	217	0.8242	2.7036	-0.0839674	0.431942
B	up	218	0.7903	2.6343	-0.102208	0.420665
B	up	219	0.6192	2.0646	-0.208169	0.314836
B	up	220	0.4921	1.6575	-0.307947	0.219454
B	up	221	0.6326	2.1078	-0.198871	0.323829
B	up	222	0.6723	2.2986	-0.172437	0.361463
B	up	267	0.6006	2.0439	-0.221415	0.31046
B	up	268	0.7762	2.639	-0.110026	0.421439
B	up	269	0.7827	2.6508	-0.106405	0.423377
B	up	270	0.7436	2.4719	-0.128661	0.393031
B	up	271	0.7051	2.3571	-0.151749	0.372378
B	up	272	0.6932	2.5093	-0.159141	0.399553
B	up	273	0.7664	2.5234	-0.115545	0.401986
B	up	274	0.7514	2.518	-0.124129	0.401056
B	up	275	0.7794	2.5101	-0.10824	0.399691
B	up	276	0.754	2.6261	-0.122629	0.419311
B	up	277	0.7861	2.6471	-0.104522	0.42277
B	up	278	0.7312	2.6088	-0.135964	0.416441
B	up	279	0.7321	2.4916	-0.13543	0.396478
B	up	280	0.774	2.566	-0.111259	0.409257
B	up	281	0.7654	2.5853	-0.116112	0.412511
B	up	282	0.751	2.5081	-0.12436	0.399345
B	up	283	0.8034	2.6219	-0.0950682	0.418616
B	up	284	0.7688	2.6523	-0.114187	0.423623
B	up	285	0.748	2.4601	-0.126098	0.390953
B	up	286	0.7462	2.5684	-0.127145	0.409663
B	up	287	0.7438	2.3786	-0.128544	0.376321
B	up	288	0.7456	2.5586	-0.127494	0.408002
B	up	289	0.8144	2.756	-0.0891622	0.440279
B	up	290	0.7408	2.5267	-0.130299	0.402554
B	up	291	0.7402	2.4691	-0.130651	0.392539
B	up	292	0.732	2.523	-0.135489	0.401917
B	up	293	0.7757	2.5589	-0.110306	0.408053
B	up	294	0.7555	2.5509	-0.121766	0.406693
B	up	295	0.7298	2.5009	-0.136796	0.398096
B	up	296	0.7659	2.5674	-0.115828	0.409494
B	up	297	0.7471	2.4554	-0.126621	0.390122
B	up	403	0.7353	2.3649	-0.133535	0.373813
B	up	404	0.7967	2.5691	-0.0987052	0.409781
B	up	405	0.7435	2.4505	-0.128719	0.389255
B	up	406	0.7189	2.4685	-0.143332	0.392433
B	up	407	0.7889	2.5847	-0.102978	0.41241
B	up	408	0.7411	2.5194	-0.130123	0.401297
B	up	409	0.7532	2.6382	-0.12309	0.421308
B	up	410	0.8144	2.5913	-0.0891622	0.413518
B	up	411	0.7936	2.4905	-0.100398	0.396287
B	up	412	0.7976	2.6003	-0.0982149	0.415023
B	up	413	0.7989	2.6647	-0.0975076	0.425648
B	up	414	0.7924	2.6586	-0.101056	0.424653
B	up	415	0.8089	2.6637	-0.0921052	0.425485
B	up	416	0.7374	2.4669	-0.132297	0.392152
B	up	417	0.7196	2.4426	-0.142909	0.387852
B	up	418	0.7602	2.4521	-0.119072	0.389538
B	up	419	0.7286	2.4241	-0.137511	0.384551
B	up	420	0.7376	2.4703	-0.132179	0.39275
B	up	421	0.7311	2.4209	-0.136023	0.383977
B	up	422	0.8309	2.6571	-0.0804512	0.424408
B	up	423	0.8035	2.5972	-0.0950141	0.414505
B	up	424	0.7644	2.5245	-0.116679	0.402175
B	up	425	0.7898	2.5365	-0.102483	0.404235
B	up	426	0.694	2.4834	-0.158641	0.395047
B	up	427	0.7757	2.5751	-0.110306	0.410794
B	up	428	0.7769	2.5384	-0.109635	0.40456
B	up	429	0.7501	2.5446	-0.124881	0.40562
B	up	430	0.7441	2.5499	-0.128369	0.406523
B	up	431	0.7555	2.4675	-0.121766	0.392257
B	up	432	0.721	2.477	-0.142065	0.393926
B	up	433	0.8058	2.6499	-0.0937727	0.423229
B	up	434	0.7843	2.644	-0.105518	0.422261
B	up	435	0.7819	2.5587	-0.106849	0.408019
B	up	436	0.6982	2.4339	-0.15602	0.386303
B	up	437	0.7434	2.4889	-0.128777	0.396007
B	up	438	0.7231	2.4676	-0.140802	0.392275
B	up	439	0.6892	2.3125	-0.161655	0.364082
B	up	440	0.7432	2.3684	-0.128894	0.374455
B	up	441	0.7794	2.5532	-0.10824	0.407085
B	up	442	0.7717	2.487	-0.112551	0.395676
B	up	443	0.7267	2.4962	-0.138645	0.397279
B	up	444	0.7469	2.436	-0.126738	0.386677
B	up	445	0.7799	2.6554	-0.107961	0.42413
C	up	69	0.6876	2.3505	-0.162664	0.37116
C	up	70	0.6937	2.2436	-0.158828	0.350945
C	up	71	0.6421	2.1969	-0.192397	0.34181
C	up	72	0.6544	2.0824	-0.184157	0.318564
C	up	73	0.6595	2.1616	-0.180785	0.334775
C	up	74	0.6744	2.354	-0.171082	0.371806
C	up	75	0.7072	2.3481	-0.150458	0.370717
C	up	76	0.768	2.4545	-0.114639	0.389963
C	up	77	0.7361	2.4241	-0.133063	0.384551
C	up	78	0.729	2.3752	-0.137272	0.3757
C	up	79	0.6885	2.2742	-0.162096	0.356829
C	up	80	0.6963	2.1922	-0.157204	0.34088
C	up	81	0.6215	2.1627	-0.206559	0.334996
C	up	82	0.7599	2.5281	-0.119244	0.402794
C	up	83	0.6203	2.1151	-0.207398	0.325331
C	up	142	0.7878	2.516	-0.103584	0.400711
C	up	143	0.7689	2.5184	-0.11413	0.401125
C	up	144	0.7783	2.5214	-0.108853	0.401642
C	up	145	0.7672	2.5508	-0.115091	0.406676
C	up	146	0.7375	2.5352	-0.132238	0.404012
C	up	147	0.7404	2.4443	-0.130534	0.388155
C	up	148	0.7827	2.6167	-0.106405	0.417754
C	up	149	0.7707	2.4907	-0.113115	0.396321
C	up	150	0.7531	2.4736	-0.123147	0.393329
C	up	151	0.7859	2.455	-0.104633	0.390051
C	up	152	0.761	2.52	-0.118615	0.401401
C	up	153	0.7989	2.7195	-0.0975076	0.434489
C	up	155	0.7644	2.5444	-0.116679	0.405585
C	up	156	0.7582	2.4861	-0.120216	0.395519
C	up	157	0.7721	2.575	-0.112326	0.410777
C	up	158	0.7697	2.5967	-0.113679	0.414422
C	up	159	0.7604	2.5803	-0.118958	0.41167
C	up	160	0.7252	2.3835	-0.139542	0.377215
C	up	161	0.7629	2.5468	-0.117532	0.405995
C	up	162	0.7478	2.5172	-0.126215	0.400918
C	down	1	0.7002	2.494	-0.154778	0.396896
C	down	2	0.6744	2.429	-0.171082	0.385428
C	down	3	0.6199	2.271	-0.207678	0.356217
C	down	4	0.6549	2.3117	-0.183825	0.363931
C	down	5	0.6039	2.2237	-0.219035	0.347076
C	down	6	0.6338	2.3619	-0.198048	0.373262
C	down	7	0.6648	2.3995	-0.177309	0.380121
C	down	8	0.665	2.3212	-0.177178	0.365713
C	down	9	0.6405	2.3008	-0.193481	0.361879
C	down	10	0.6272	2.3252	-0.202594	0.36646
C	down	11	0.6479	2.3153	-0.188492	0.364607
C	down	12	0.642	2.2694	-0.192465	0.355911
C	down	13	0.5902	2.1886	-0.229001	0.340166
C	down	14	0.6347	2.3116	-0.197432	0.363913
C	down	15	0.6575	2.3878	-0.182104	0.377998
C	down	16	0.6646	2.3774	-0.17744	0.376102
C	down	17	0.6371	2.3537	-0.195792	0.371751
C	down	18	0.6484	2.3726	-0.188157	0.375225
C	down	19	0.6402	2.2839	-0.193684	0.358677
C	down	20	0.6676	2.368	-0.175484	0.374382
C	down	21	0.6147	2.2477	-0.211337	0.351738
C	down	22	0.714	2.409	-0.146302	0.381837
C	down	23	0.7103	2.4821	-0.148558	0.394819
C	down	24	0.6328	2.3501	-0.198734	0.371086
C	down	25	0.6783	2.3453	-0.168578	0.370198
C	down	26	0.6322	2.3242	-0.199146	0.366273
C	down	27	0.6978	2.3625	-0.156269	0.373372
C	down	28	0.6743	2.3305	-0.171147	0.367449
C	down	29	0.6211	2.2118	-0.206838	0.344746
C	down	30	0.6258	2.2573	-0.203564	0.353589
C	down	31	0.6128	2.2529	-0.212681	0.352742
C	down	32	0.6289	2.3211	-0.201418	0.365694
C	down	33	0.643	2.4093	-0.191789	0.381891
C	down	34	0.6502	2.2757	-0.186953	0.357115
C	down	36	0.6138	2.198	-0.211973	0.342028
C	down	37	0.6311	2.2779	-0.199902	0.357535
C	down	38	0.5925	2.1374	-0.227312	0.329886
C	down	39	0.694	2.4585	-0.158641	0.39067
C	down	40	0.6301	2.2768	-0.200591	0.357325
C	down	41	0.6467	2.3087	-0.189297	0.363368
C	down	42	0.6708	2.3902	-0.173407	0.378434
C	down	43	0.6092	2.3037	-0.21524	0.362426
C	down	44	0.6104	2.3246	-0.214385	0.366348
C	down	45	0.5967	2.2517	-0.224244	0.352511
C	down	46	0.6712	2.4004	-0.173148	0.380284
C	down	47	0.6625	2.3599	-0.178814	0.372894
C	down	48	0.6981	2.3815	-0.156082	0.376851
C	down	49	0.6767	2.3462	-0.169604	0.370365
C	down	50	0.6635	2.3204	-0.178159	0.365563
C	down	51	0.6626	2.4446	-0.178749	0.388208
C	down	52	0.6602	2.3749	-0.180324	0.375645
C	down	53	0.6395	2.2975	-0.194159	0.361256
C	down	54	0.6699	2.3918	-0.17399	0.378725
C	down	55	0.6371	2.3739	-0.195792	0.375462
C	down	56	0.7509	2.5541	-0.124418	0.407238
C	down	163	0.6915	2.3786	-0.160208	0.376321
C	down	164	0.7263	2.4549	-0.138884	0.390034
C	down	165	0.6914	2.5753	-0.160271	0.410828
C	down	166	0.6946	2.441	-0.158265	0.387568
C	down	167	0.6877	2.4453	-0.162601	0.388332
C	down	168	0.7148	2.4228	-0.145815	0.384318
C	down	169	0.7208	2.5263	-0.142185	0.402485
C	down	170	0.6834	2.3989	-0.165325	0.380012
C	down	171	0.7163	2.497	-0.144905	0.397419
C	down	172	0.7175	2.5315	-0.144178	0.403378
C	down	173	0.7258	2.4669	-0.139183	0.392152
C	down	174	0.7129	2.5594	-0.146971	0.408138
C	down	175	0.7381	2.4707	-0.131885	0.39282
C	down	176	0.7305	2.6123	-0.13638	0.417023
C	down	177	0.7081	2.5295	-0.149905	0.403035
C	down	178	0.661	2.4672	-0.179799	0.392204
C	down	179	0.6966	2.3627	-0.157017	0.373409
C	down	180	0.7143	2.475	-0.146119	0.393575
C	down	181	0.7373	2.609	-0.132356	0.416474
C	down	182	0.7416	2.6833	-0.12983	0.428669
C	down	183	0.6911	2.463	-0.160459	0.391464
C	down	184	0.71	2.4539	-0.148742	0.389857
C	down	185	0.6807	2.5612	-0.167044	0.408443
C	down	186	0.7149	2.5017	-0.145755	0.398235
C	control	57	0.6814	2.3576	-0.166598	0.37247
C	control	58	0.6879	2.3555	-0.162475	0.372083
C	control	59	0.6718	2.3304	-0.17276	0.36743
C	control	60	0.6777	2.37	-0.168963	0.374748
C	control	61	0.7143	2.4281	-0.146119	0.385267
C	control	62	0.6974	2.4503	-0.156518	0.389219
C	control	63	0.6811	2.3159	-0.166789	0.36472
C	control	64	0.5723	2.0973	-0.242376	0.321661
C	control	65	0.6125	2.0955	-0.212894	0.321288
C	control	66	0.6018	2.1181	-0.220548	0.325946
C	control	67	0.6283	2.2254	-0.201833	0.347408
C	control	68	0.626	2.2268	-0.203426	0.347681
C	control	84	0.7049	2.474	-0.151872	0.3934
C	control	85	0.7514	2.6296	-0.124129	0.41989
C	control	86	0.7544	2.5088	-0.122398	0.399466
C	control	87	0.7841	2.7431	-0.105629	0.438242
C	control	88	0.7619	2.5882	-0.118102	0.412998
C	control	89	0.7552	2.6117	-0.121938	0.416923
C	control	90	0.7107	2.3864	-0.148314	0.377743
C	control	91	0.7629	2.6371	-0.117532	0.421127
C	control	92	0.7333	2.6123	-0.134718	0.417023
C	control	93	0.7019	2.5015	-0.153725	0.398201
C	control	94	0.7236	2.5855	-0.140501	0.412545
C	control	95	0.7752	2.7408	-0.110586	0.437877
C	control	96	0.778	2.723	-0.10902	0.435048
C	control	97	0.7088	2.4199	-0.149476	0.383797
C	control	98	0.7964	2.6317	-0.0988687	0.420236
C	control	99	0.7605	2.6567	-0.118901	0.424343
C	control	100	0.7348	2.6687	-0.133831	0.4263
C	control	101	0.8092	2.7457	-0.0919441	0.438653
C	control	102	0.7577	2.6839	-0.120503	0.428766
C	control	103	0.7481	2.5876	-0.12604	0.412897
C	control	104	0.7486	2.6458	-0.12575	0.422557
C	control	105	0.7323	2.5475	-0.135311	0.406114
C	control	106	0.7077	2.4671	-0.150151	0.392187
C	control	107	0.7622	2.5672	-0.117931	0.40946
C	control	108	0.7636	2.6204	-0.117134	0.418368
C	control	109	0.7345	2.754	-0.134008	0.439964
C	control	110	0.7692	2.7125	-0.113961	0.43337
C	control	111	0.7403	2.5312	-0.130592	0.403326
C	control	113	0.7268	2.5402	-0.138585	0.404868
C	control	114	0.8093	2.9052	-0.0918905	0.463176
C	control	115	0.7097	2.4488	-0.148925	0.388953
C	control	116	0.7607	2.7208	-0.118787	0.434697
C	control	117	0.7663	2.7126	-0.115601	0.433386
C	control	118	0.7284	2.5299	-0.13763	0.403103
C	control	119	0.7754	2.6714	-0.110474	0.426739
C	control	121	0.7973	2.7306	-0.0983782	0.436258
C	control	122	0.7926	2.6273	-0.100946	0.41951
C	control	123	0.8191	2.7987	-0.0866631	0.446956
C	control	124	0.8036	2.7637	-0.0949601	0.441491
C	control	125	0.7826	2.6824	-0.10646	0.428524
C	control	126	0.7571	2.6904	-0.120847	0.429817
C	control	127	0.7896	2.6101	-0.102593	0.416657
C	control	128	0.7785	2.6127	-0.108741	0.41709
C	control	129	0.7525	2.5417	-0.123493	0.405124
C	control	130	0.6984	2.4665	-0.155896	0.392081
C	control	131	0.8037	2.7451	-0.094906	0.438558
C	control	132	0.7535	2.6436	-0.122917	0.422196
C	control	133	0.7981	2.8319	-0.0979427	0.452078
C	control	134	0.7467	2.5813	-0.126854	0.411838
C	control	135	0.7655	2.5312	-0.116055	0.403326
C	control	136	0.7484	2.5538	-0.125866	0.407187
C	control	137	0.7166	2.5336	-0.144723	0.403738
C	control	138	0.8133	2.8357	-0.0897492	0.45266
C	control	139	0.8053	2.7479	-0.0940423	0.439001
C	control	140	0.7531	2.6688	-0.123147	0.426316
C	control	141	0.7923	2.7528	-0.10111	0.439775
C	up	188	0.7794	2.6387	-0.10824	0.42139
C	up	189	0.7502	2.447	-0.124823	0.388634
C	up	190	0.7746	2.6687	-0.110923	0.4263
C	up	191	0.8474	2.7946	-0.0719115	0.44632
C	up	192	0.7173	2.3957	-0.144299	0.379432
C	up	193	0.7882	2.5831	-0.103364	0.412141
C	up	194	0.7743	2.5752	-0.111091	0.410811
C	up	195	0.8354	2.7375	-0.0781055	0.437354
C	up	196	0.7668	2.5676	-0.115318	0.409527
C	up	197	0.7496	2.5399	-0.12517	0.404817
C	up	198	0.777	2.4703	-0.109579	0.39275
C	up	199	0.7942	2.5731	-0.10007	0.410457
C	up	200	0.7173	2.3727	-0.144299	0.375243
C	up	201	0.8219	2.5757	-0.085181	0.410895
C	up	202	0.7319	2.4325	-0.135548	0.386053
C	up	203	0.7883	2.6002	-0.103308	0.415007
C	up	204	0.7802	2.5802	-0.107794	0.411653
C	up	205	0.7457	2.4863	-0.127436	0.395554
C	up	206	0.823	2.7751	-0.0846002	0.443279
C	up	207	0.7732	2.5183	-0.111708	0.401107
C	up	208	0.8123	2.6925	-0.0902835	0.430156
C	up	209	0.8194	2.6982	-0.086504	0.431074
C	up	210	0.7911	2.6094	-0.101769	0.416541
C	up	211	0.7661	2.4948	-0.115715	0.397036
C	up	212	0.7557	2.5587	-0.121651	0.408019
C	up	213	0.7631	2.4491	-0.117419	0.389007

## Sheet: Info
Replicate	Replicate A or B or C
type	Down or Up or Control line
male ID	unique Identity number of male
Gonopodium	Gonopodium length
SL	Standard Length
LogGono	Log 10 of GS
LogSL	Log 10 of SL
