# Supplementary material for: Fitness consequences of artificial selection on relative male genital size
Source: Nat Commun. 2016 May 18;7:11597. doi: 10.1038/ncomms11597 (PMC4873965; doi:10.1038/ncomms11597)
Supplement: Supplementary Data Set 3 — Total female association times with males or an empty 'control' container. Female association times with the Up, Down and Control line males. Data is for all females tested for all 9 lines. [file ncomms11597-s4.xlsx]

## Sheet: TotalAssocTime
Replicate	TrialID	Center	ControlMale	DownMale	UpMale	EmptyCorner	TotalTrialTime	TimeAssoc4Corners	TimeAssocMales	FemaleSize	MeanMaleSize
A	1	551.398	57.695	337.63	227.552	20.349	1194.62	643.226	622.877	30.7	23.3597
A	2	639.328	288.306	99.479	161.767	9.619	1198.5	559.171	549.552	31.4	23.092
A	3	787.228	5.194	218.657	188.405	0	1199.48	412.256	412.256	32.4	22.5583
A	4	756.511	66.663	185.89	171.842	18.785	1199.69	443.18	424.395	26.3	22.2197
A	5	872.053	75.16	36.534	165.686	50.201	1199.63	327.581	277.38	30.7	21.278
A	6	716.726	58.932	57.868	279.91	86.222	1199.66	482.932	396.71	27.7	21.2167
A	7	656.587	345.662	47.153	68.777	80.802	1198.98	542.394	461.592	25.4	21.0553
A	8	897.894	48.646	115.939	91.429	45.312	1199.22	301.326	256.014	30.4	21.0003
A	9	871.632	54.515	36.488	150.885	85.466	1198.99	327.354	241.888	27.3	18.767
A	10	945.974	181.235	0	9.777	62.581	1199.57	253.593	191.012	31.8	18.6863
A	11	567.778	184.275	182.1	212.044	53.535	1199.73	631.954	578.419	26.8	20.3917
A	12	764.413	108.059	0	0	327.295	1199.77	435.354	108.059	27.6	20.3777
A	13	760.318	50.741	186.993	88.736	112.893	1199.68	439.363	326.47	27.3	23.2437
A	14	459.156	165.922	522.694	28.693	23.188	1199.65	740.497	717.309	27	21.9747
A	15	772.153	76.479	62.448	201.623	86.876	1199.58	427.426	340.55	31.1	21.908
A	16	912.927	171.733	0	0	115.18	1199.84	286.913	171.733	28.1	21.7923
A	17	533.107	46.914	73.805	363.746	182.158	1199.73	666.623	484.465	27.1	21.6877
A	18	673.123	130.862	237.239	153.015	5.525	1199.76	526.641	521.116	29.5	21.5007
A	19	883.782	14.666	32.979	62.143	206.285	1199.86	316.073	109.788	26.6	18.9253
A	20	697.486	134.324	0	260.358	107.588	1199.76	502.27	394.682	26.9	18.828
A	21	569.931	448.05	0	79.45	102.432	1199.86	629.932	527.5	27.1	18.8037
A	22	880.762	107.945	60.304	3.034	147.497	1199.54	318.78	171.283	26.8	18.7297
A	23	787.692	42.538	14.986	297.215	57.389	1199.82	412.128	354.739	30.5	22.7583
A	24	793.131	124.524	143.141	38.968	100.098	1199.86	406.731	306.633	27	18.442
A	25	817.148	16.16	216.011	130.416	20.065	1199.8	382.652	362.587	28.9	18.395
A	26	700.1	0	45.227	287.233	167.227	1199.79	499.687	332.46	27.5	18.3153
A	27	551.675	380.952	114.08	148.935	4.257	1199.9	648.224	643.967	27.9	18.217
A	28	836.704	110	141.483	62.266	49.401	1199.85	363.15	313.749	24.8	21.1447
A	29	755.183	88.348	207.074	111.527	36.582	1198.71	443.531	406.949	27.1	20.9493
A	30	461.884	432.282	15.2	290.549	0	1199.91	738.031	738.031	27.1	20.826
A	31	685.13	51.536	70.006	110.864	282.225	1199.76	514.631	232.406	32.9	20.5863
A	32	759.048	0	104.825	317.652	18.282	1199.81	440.759	422.477	27.6	20.441
A	33	786.694	131.104	170.05	94.655	17.431	1199.93	413.24	395.809	28.8	20.262
A	34	758.15	265.438	172.552	3.708	0	1199.85	441.698	441.698	28.2	20.2203
A	35	492.578	315.608	0	391.685	0	1199.87	707.293	707.293	27.4	20.1887
A	36	706.588	48.86	444.423	0	0	1199.87	493.283	493.283	28.7	20.1567
A	37	487.077	369.868	342.878	0	0	1199.82	712.746	712.746	26.9	20.1457
A	38	503.031	179.805	465.261	47.241	4.405	1199.74	696.712	692.307	26.6	20.0693
A	39	644.926	0	495.987	44.859	14.047	1199.82	554.893	540.846	28.4	20.0123
A	40	635.281	120.442	343.754	72.396	27.971	1199.84	564.563	536.592	28.5	19.826
A	41	594.936	382.242	22.741	139.564	60.315	1199.8	604.862	544.547	28.1	19.7963
A	42	612.344	98.145	5.51	458.264	25.603	1199.87	587.522	561.919	28.1	19.9727
A	43	626.105	66.908	22.08	411.246	73.564	1199.9	573.798	500.234	26.5	19.6577
A	44	505.832	20.181	600.018	55.444	18.389	1199.86	694.032	675.643	27.3	19.5127
A	45	669.609	9.44	370.543	104.23	46.045	1199.87	530.258	484.213	28.1	19.4753
A	46	705.129	185.336	294.653	8.04	6.786	1199.94	494.815	488.029	30.7	19.4227
A	47	490.208	98.967	214.073	91.953	304.678	1199.88	709.671	404.993	28.5	19.4017
A	48	569.364	299.984	156.579	97.857	76.186	1199.97	630.606	554.42	27.5	19.343
A	49	832.489	187.547	161.301	4.599	14.02	1199.96	367.467	353.447	28	19.2503
A	50	619.116	199.157	102.091	279.59	0	1199.95	580.838	580.838	29.7	19.1813
A	51	558.752	198.666	227.531	89.646	125.342	1199.94	641.185	515.843	26.5	18.9813
B	52	768.372	25.029	11.978	284.004	110.496	1199.88	431.507	321.011	28.9	2.57247
B	53	887.289	7.225	197.793	106.769	0	1199.08	311.787	311.787	31.3	2.56263
B	54	573.105	121.354	402.207	102.389	0.847	1199.9	626.797	625.95	30.1	2.53143
B	55	365.099	750.832	10.498	73.477	0	1199.91	834.807	834.807	29.8	2.44623
B	56	954.528	0	0	0	245.31	1199.84	245.31	0	30.3	2.3659
B	57	812.379	47.328	165.383	137.613	36.973	1199.68	387.297	350.324	30	1.86217
B	58	990.313	48.112	0	13.219	148.307	1199.95	209.638	61.331	31.7	1.84223
B	59	985.258	62.247	50.778	91.754	9.835	1199.87	214.614	204.779	31.2	1.81087
B	60	690.503	41.72	246.881	7.232	213.49	1199.83	509.323	295.833	29.9	1.77423
B	61	589.836	559.998	23.135	25.998	0.969	1199.94	610.1	609.131	31	1.66763
B	62	484.173	62.398	495.14	127.542	30.506	1199.76	715.586	685.08	31.6	2.54133
B	63	852.044	155.273	19.968	69.387	103.262	1199.93	347.89	244.628	30.3	2.47183
B	64	457.313	409.717	210.667	117.954	4.21	1199.86	742.548	738.338	30.7	2.45913
B	65	706.029	19.13	187.513	287.275	0	1199.95	493.918	493.918	31.7	2.42593
B	66	665.637	222.941	18.316	221.317	71.611	1199.82	534.185	462.574	31	2.4003
B	67	778.243	153.195	195.516	26.594	46.37	1199.92	421.675	375.305	29.1	1.87037
B	68	523.352	18.907	101.833	499.148	56.678	1199.92	676.566	619.888	29.6	1.85283
B	69	630.12	76.861	45.677	412.838	34.378	1199.87	569.754	535.376	30.3	1.84703
B	70	769.684	226.31	135.439	68.454	0	1199.89	430.203	430.203	30.6	1.78103
B	71	754.352	20.594	208.249	216.637	0	1199.83	445.48	445.48	31.7	1.89397
B	72	619.007	248.946	316.48	10.92	3.861	1199.21	580.207	576.346	30.5	2.349
B	73	656.441	148.634	284.143	86.825	23.787	1199.83	543.389	519.602	29.6	2.26527
B	74	516.224	611.441	61.285	11.024	0	1199.97	683.75	683.75	29.9	2.25253
B	75	405.459	197.248	426.192	0	170.905	1199.8	794.345	623.44	29.6	2.2239
B	76	799.643	64.709	59.867	213.488	62.13	1199.84	400.194	338.064	29.6	2.1472
B	77	855.011	50.263	23.354	268.98	2.104	1199.71	344.701	342.597	29.2	2.0707
B	78	749.692	242.679	123.697	74.344	9.369	1199.78	450.089	440.72	29	2.0537
B	79	540.873	146.799	260.925	115.883	135.361	1199.84	658.968	523.607	27.2	1.98107
B	80	591.76	45.381	503.572	0	59.111	1199.82	608.064	548.953	29.7	1.97793
B	81	649.801	156.326	8.394	331.393	53.973	1199.89	550.086	496.113	31.5	1.9597
B	82	660.598	146.028	298.159	95.01	0	1199.8	539.197	539.197	32.1	1.91383
B	83	981.918	43.355	4.19	170.454	0	1199.92	217.999	217.999	26.9	1.8308
B	84	777.15	19.491	370.145	33.125	0	1199.91	422.761	422.761	27.4	2.30293
B	85	435.273	1.059	136.181	627.437	0	1199.95	764.677	764.677	29.6	2.2926
B	86	696.299	356.569	112.566	34.315	0	1199.75	503.45	503.45	30.2	2.28683
B	87	886.782	29.218	82.688	187.411	13.653	1199.75	312.97	299.317	26.9	2.2349
B	88	599.173	460.647	19.337	0	120.483	1199.64	600.467	479.984	27.3	2.2298
B	89	628.609	258.956	232.298	72.587	7.39	1199.84	571.231	563.841	28.8	2.1319
B	90	875.03	14.537	226.852	83.551	0	1199.97	324.94	324.94	28.6	2.10273
B	91	762.151	65.342	372.358	0	0	1199.85	437.7	437.7	29.3	2.0685
B	92	336.83	33.784	0	829.309	0	1199.92	863.093	863.093	28.4	2.06053
B	93	787.328	160.341	218.416	29.579	4.226	1199.89	412.562	408.336	28.2	2.0357
B	94	655.668	45.334	380.237	58.598	59.998	1199.84	544.167	484.169	28.1	2.02073
B	95	537.944	449.563	28.95	183.455	0	1199.91	661.968	661.968	28.9	2.01887
B	96	747.453	227.073	27.003	198.38	0	1199.91	452.456	452.456	29	2.0131
B	97	651.046	44.487	480.93	17.05	6.441	1199.95	548.908	542.467	26.6	2.00463
B	98	861.063	70.224	90.205	165.681	12.753	1199.93	338.863	326.11	30.6	1.9986
B	99	764.581	48.93	228.328	155.864	2.28	1199.98	435.402	433.122	27.9	1.99723
B	100	817.433	0	10.024	0	372.385	1199.84	382.409	10.024	28.4	1.9895
B	101	612.982	367.561	160.66	57.875	0.809	1199.89	586.905	586.096	28.5	1.95137
B	102	899.617	153.301	103.593	37.151	6.229	1199.89	300.274	294.045	28.4	1.94447
B	103	725.478	163.87	70.618	230.561	9.321	1199.85	474.37	465.049	28.1	1.93117
B	104	650.746	232.302	88.594	228.231	0	1199.87	549.127	549.127	27.6	1.9272
B	105	865.101	199.793	47.072	82.08	5.86	1199.91	334.805	328.945	28	1.91883
B	106	924.783	99.219	44.843	46.323	84.657	1199.83	275.042	190.385	26.2	1.9102
B	107	645.277	78.794	34.768	239.706	201.216	1199.76	554.484	353.268	28	1.9038
B	108	908.017	108.975	53.207	129.449	0	1199.65	291.631	291.631	25.7	1.8829
B	109	717.077	190.656	61.62	184.823	45.752	1199.93	482.851	437.099	25.9	1.87643
C	110	594.367	0	216.52	385.236	3.784	1199.91	605.54	601.756	27.3	2.43487
C	111	837.452	119.985	121.144	31.006	90.271	1199.86	362.406	272.135	30	2.4191
C	112	702.699	61.834	208.856	185.661	40.143	1199.19	496.494	456.351	28.3	2.3802
C	113	741.63	143.752	155.35	118.123	41.049	1199.9	458.274	417.225	28.6	2.36083
C	114	504.774	291.086	136.569	245.992	21.447	1199.87	695.094	673.647	27.8	2.35373
C	115	856.693	66.606	267.128	9.457	0	1199.88	343.191	343.191	26.2	1.83597
C	116	607.604	101.771	411.321	77.895	1.272	1199.86	592.259	590.987	26	1.98023
C	117	696.325	21.84	165.559	316.215	0	1199.94	503.614	503.614	27.4	2.00447
C	118	550.139	377.667	41.962	171.847	58.354	1199.97	649.83	591.476	28.1	2.02253
C	119	774.636	38.885	278.922	0	107.366	1199.81	425.173	317.807	29	2.03023
C	120	508.706	545.104	60.06	10.875	75.079	1199.82	691.118	616.039	28.6	2.34503
C	121	716.396	14.367	268.252	200.922	0	1199.94	483.541	483.541	29.4	2.3393
C	122	502.881	364.137	33.768	298.199	0.84	1199.83	696.944	696.104	29.1	2.32643
C	123	226.809	77.027	9.664	885.58	0.816	1199.9	973.087	972.271	28	2.3208
C	124	546.408	157.19	478.851	17.42	0	1199.87	653.461	653.461	29.8	2.318
C	125	429.825	538.331	181.682	50.076	0	1199.91	770.089	770.089	27.8	2.04297
C	126	500.293	149.277	478.137	66.745	5.492	1199.94	699.651	694.159	27.2	2.0902
C	127	519.406	124.462	284.045	260.389	11.505	1199.81	680.401	668.896	26.9	2.13553
C	128	783.294	67.695	142.633	69.446	136.724	1199.79	416.498	279.774	27.4	2.15527
C	129	683.382	228.836	277.971	7.635	2.096	1199.92	516.538	514.442	28.8	2.19193
C	130	733.486	221.139	143.525	23.689	78.072	1199.91	466.425	388.353	27.1	2.2757
C	131	775.758	160.287	54.656	188.457	20.639	1199.8	424.039	403.4	28.3	2.251
C	132	515.08	544.336	75.656	64.851	0	1199.92	684.843	684.843	29.6	2.23207
C	133	604.252	106.534	39.8	442.834	6.411	1199.83	595.579	589.168	28	2.2038
C	134	733.713	270.456	134.18	61.494	0	1199.84	466.13	466.13	31.8	2.30637
C	135	821.291	167.24	163.804	45.239	2.272	1199.85	378.555	376.283	27.2	1.9548
C	136	650.868	23.867	286.396	238.787	0	1199.92	549.05	549.05	27.5	2.4143
C	137	288.812	91.763	69.297	746.04	3.967	1199.88	911.067	907.1	28.2	2.41283
C	138	500.061	0.269	684.537	0	14.897	1199.76	699.703	684.806	29.7	2.39733
C	139	413.131	25.707	241.771	519.279	0	1199.89	786.757	786.757	28.6	2.37323
C	140	317.412	865.016	0	17.529	0	1199.96	882.545	882.545	28.7	2.35773
C	141	603.399	18.596	531.193	36.599	10.091	1199.88	596.479	586.388	27.5	2.3498
C	142	574.664	443.651	0	171.249	10.298	1199.86	625.198	614.9	28.1	2.04737
C	143	760.331	8.884	56.671	346.064	27.886	1199.84	439.505	411.619	26.2	2.09953
C	144	604.87	61.579	348.059	159.961	25.406	1199.88	595.005	569.599	30.6	2.1109
C	145	356.864	41.449	4.888	796.693	0	1199.89	843.03	843.03	27.4	2.3299
C	146	761.483	182.362	226.23	27.079	2.768	1199.92	438.439	435.671	28.1	2.2844
C	147	655.472	281.655	56.316	206.356	0	1199.8	544.327	544.327	27.1	2.23453
C	148	752.589	28.575	223.815	176.799	18.16	1199.94	447.349	429.189	28.1	2.18513
C	149	755.493	42.251	136.359	247.391	18.404	1199.9	444.405	426.001	28.5	2.1789
C	150	744.731	286.938	19.929	145.158	3.057	1199.81	455.082	452.025	30	2.1745
C	151	593.459	124.78	168.047	313.595	0	1199.88	606.422	606.422	28.5	1.9245

## Sheet: FemaleChoice
Replicate	TrialID	Time	Corner
A	1	57.695	control
A	2	288.306	control
A	3	5.194	control
A	4	66.663	control
A	5	75.16	control
A	6	58.932	control
A	7	345.662	control
A	8	48.646	control
A	9	54.515	control
A	10	181.235	control
A	11	184.275	control
A	12	108.059	control
A	13	50.741	control
A	14	165.922	control
A	15	76.479	control
A	16	171.733	control
A	17	46.914	control
A	18	130.862	control
A	19	14.666	control
A	20	134.324	control
A	21	448.05	control
A	22	107.945	control
A	23	42.538	control
A	24	124.524	control
A	25	16.16	control
A	26	0	control
A	27	380.952	control
A	28	110	control
A	29	88.348	control
A	30	432.282	control
A	31	51.536	control
A	32	0	control
A	33	131.104	control
A	34	265.438	control
A	35	315.608	control
A	36	48.86	control
A	37	369.868	control
A	38	179.805	control
A	39	0	control
A	40	120.442	control
A	41	382.242	control
A	42	98.145	control
A	43	66.908	control
A	44	20.181	control
A	45	9.44	control
A	46	185.336	control
A	47	98.967	control
A	48	299.984	control
A	49	187.547	control
A	50	199.157	control
A	51	198.666	control
B	52	25.029	control
B	53	7.225	control
B	54	121.354	control
B	55	750.832	control
B	56	0	control
B	57	47.328	control
B	58	48.112	control
B	59	62.247	control
B	60	41.72	control
B	61	559.998	control
B	62	62.398	control
B	63	155.273	control
B	64	409.717	control
B	65	19.13	control
B	66	222.941	control
B	67	153.195	control
B	68	18.907	control
B	69	76.861	control
B	70	226.31	control
B	71	20.594	control
B	72	248.946	control
B	73	148.634	control
B	74	611.441	control
B	75	197.248	control
B	76	64.709	control
B	77	50.263	control
B	78	242.679	control
B	79	146.799	control
B	80	45.381	control
B	81	156.326	control
B	82	146.028	control
B	83	43.355	control
B	84	19.491	control
B	85	1.059	control
B	86	356.569	control
B	87	29.218	control
B	88	460.647	control
B	89	258.956	control
B	90	14.537	control
B	91	65.342	control
B	92	33.784	control
B	93	160.341	control
B	94	45.334	control
B	95	449.563	control
B	96	227.073	control
B	97	44.487	control
B	98	70.224	control
B	99	48.93	control
B	100	0	control
B	101	367.561	control
B	102	153.301	control
B	103	163.87	control
B	104	232.302	control
B	105	199.793	control
B	106	99.219	control
B	107	78.794	control
B	108	108.975	control
B	109	190.656	control
C	110	0	control
C	111	119.985	control
C	112	61.834	control
C	113	143.752	control
C	114	291.086	control
C	115	66.606	control
C	116	101.771	control
C	117	21.84	control
C	118	377.667	control
C	119	38.885	control
C	120	545.104	control
C	121	14.367	control
C	122	364.137	control
C	123	77.027	control
C	124	157.19	control
C	125	538.331	control
C	126	149.277	control
C	127	124.462	control
C	128	67.695	control
C	129	228.836	control
C	130	221.139	control
C	131	160.287	control
C	132	544.336	control
C	133	106.534	control
C	134	270.456	control
C	135	167.24	control
C	136	23.867	control
C	137	91.763	control
C	138	0.269	control
C	139	25.707	control
C	140	865.016	control
C	141	18.596	control
C	142	443.651	control
C	143	8.884	control
C	144	61.579	control
C	145	41.449	control
C	146	182.362	control
C	147	281.655	control
C	148	28.575	control
C	149	42.251	control
C	150	286.938	control
C	151	124.78	control
A	1	337.63	down
A	2	99.479	down
A	3	218.657	down
A	4	185.89	down
A	5	36.534	down
A	6	57.868	down
A	7	47.153	down
A	8	115.939	down
A	9	36.488	down
A	10	0	down
A	11	182.1	down
A	12	0	down
A	13	186.993	down
A	14	522.694	down
A	15	62.448	down
A	16	0	down
A	17	73.805	down
A	18	237.239	down
A	19	32.979	down
A	20	0	down
A	21	0	down
A	22	60.304	down
A	23	14.986	down
A	24	143.141	down
A	25	216.011	down
A	26	45.227	down
A	27	114.08	down
A	28	141.483	down
A	29	207.074	down
A	30	15.2	down
A	31	70.006	down
A	32	104.825	down
A	33	170.05	down
A	34	172.552	down
A	35	0	down
A	36	444.423	down
A	37	342.878	down
A	38	465.261	down
A	39	495.987	down
A	40	343.754	down
A	41	22.741	down
A	42	5.51	down
A	43	22.08	down
A	44	600.018	down
A	45	370.543	down
A	46	294.653	down
A	47	214.073	down
A	48	156.579	down
A	49	161.301	down
A	50	102.091	down
A	51	227.531	down
B	52	11.978	down
B	53	197.793	down
B	54	402.207	down
B	55	10.498	down
B	56	0	down
B	57	165.383	down
B	58	0	down
B	59	50.778	down
B	60	246.881	down
B	61	23.135	down
B	62	495.14	down
B	63	19.968	down
B	64	210.667	down
B	65	187.513	down
B	66	18.316	down
B	67	195.516	down
B	68	101.833	down
B	69	45.677	down
B	70	135.439	down
B	71	208.249	down
B	72	316.48	down
B	73	284.143	down
B	74	61.285	down
B	75	426.192	down
B	76	59.867	down
B	77	23.354	down
B	78	123.697	down
B	79	260.925	down
B	80	503.572	down
B	81	8.394	down
B	82	298.159	down
B	83	4.19	down
B	84	370.145	down
B	85	136.181	down
B	86	112.566	down
B	87	82.688	down
B	88	19.337	down
B	89	232.298	down
B	90	226.852	down
B	91	372.358	down
B	92	0	down
B	93	218.416	down
B	94	380.237	down
B	95	28.95	down
B	96	27.003	down
B	97	480.93	down
B	98	90.205	down
B	99	228.328	down
B	100	10.024	down
B	101	160.66	down
B	102	103.593	down
B	103	70.618	down
B	104	88.594	down
B	105	47.072	down
B	106	44.843	down
B	107	34.768	down
B	108	53.207	down
B	109	61.62	down
C	110	216.52	down
C	111	121.144	down
C	112	208.856	down
C	113	155.35	down
C	114	136.569	down
C	115	267.128	down
C	116	411.321	down
C	117	165.559	down
C	118	41.962	down
C	119	278.922	down
C	120	60.06	down
C	121	268.252	down
C	122	33.768	down
C	123	9.664	down
C	124	478.851	down
C	125	181.682	down
C	126	478.137	down
C	127	284.045	down
C	128	142.633	down
C	129	277.971	down
C	130	143.525	down
C	131	54.656	down
C	132	75.656	down
C	133	39.8	down
C	134	134.18	down
C	135	163.804	down
C	136	286.396	down
C	137	69.297	down
C	138	684.537	down
C	139	241.771	down
C	140	0	down
C	141	531.193	down
C	142	0	down
C	143	56.671	down
C	144	348.059	down
C	145	4.888	down
C	146	226.23	down
C	147	56.316	down
C	148	223.815	down
C	149	136.359	down
C	150	19.929	down
C	151	168.047	down
A	1	227.552	up
A	2	161.767	up
A	3	188.405	up
A	4	171.842	up
A	5	165.686	up
A	6	279.91	up
A	7	68.777	up
A	8	91.429	up
A	9	150.885	up
A	10	9.777	up
A	11	212.044	up
A	12	0	up
A	13	88.736	up
A	14	28.693	up
A	15	201.623	up
A	16	0	up
A	17	363.746	up
A	18	153.015	up
A	19	62.143	up
A	20	260.358	up
A	21	79.45	up
A	22	3.034	up
A	23	297.215	up
A	24	38.968	up
A	25	130.416	up
A	26	287.233	up
A	27	148.935	up
A	28	62.266	up
A	29	111.527	up
A	30	290.549	up
A	31	110.864	up
A	32	317.652	up
A	33	94.655	up
A	34	3.708	up
A	35	391.685	up
A	36	0	up
A	37	0	up
A	38	47.241	up
A	39	44.859	up
A	40	72.396	up
A	41	139.564	up
A	42	458.264	up
A	43	411.246	up
A	44	55.444	up
A	45	104.23	up
A	46	8.04	up
A	47	91.953	up
A	48	97.857	up
A	49	4.599	up
A	50	279.59	up
A	51	89.646	up
B	52	284.004	up
B	53	106.769	up
B	54	102.389	up
B	55	73.477	up
B	56	0	up
B	57	137.613	up
B	58	13.219	up
B	59	91.754	up
B	60	7.232	up
B	61	25.998	up
B	62	127.542	up
B	63	69.387	up
B	64	117.954	up
B	65	287.275	up
B	66	221.317	up
B	67	26.594	up
B	68	499.148	up
B	69	412.838	up
B	70	68.454	up
B	71	216.637	up
B	72	10.92	up
B	73	86.825	up
B	74	11.024	up
B	75	0	up
B	76	213.488	up
B	77	268.98	up
B	78	74.344	up
B	79	115.883	up
B	80	0	up
B	81	331.393	up
B	82	95.01	up
B	83	170.454	up
B	84	33.125	up
B	85	627.437	up
B	86	34.315	up
B	87	187.411	up
B	88	0	up
B	89	72.587	up
B	90	83.551	up
B	91	0	up
B	92	829.309	up
B	93	29.579	up
B	94	58.598	up
B	95	183.455	up
B	96	198.38	up
B	97	17.05	up
B	98	165.681	up
B	99	155.864	up
B	100	0	up
B	101	57.875	up
B	102	37.151	up
B	103	230.561	up
B	104	228.231	up
B	105	82.08	up
B	106	46.323	up
B	107	239.706	up
B	108	129.449	up
B	109	184.823	up
C	110	385.236	up
C	111	31.006	up
C	112	185.661	up
C	113	118.123	up
C	114	245.992	up
C	115	9.457	up
C	116	77.895	up
C	117	316.215	up
C	118	171.847	up
C	119	0	up
C	120	10.875	up
C	121	200.922	up
C	122	298.199	up
C	123	885.58	up
C	124	17.42	up
C	125	50.076	up
C	126	66.745	up
C	127	260.389	up
C	128	69.446	up
C	129	7.635	up
C	130	23.689	up
C	131	188.457	up
C	132	64.851	up
C	133	442.834	up
C	134	61.494	up
C	135	45.239	up
C	136	238.787	up
C	137	746.04	up
C	138	0	up
C	139	519.279	up
C	140	17.529	up
C	141	36.599	up
C	142	171.249	up
C	143	346.064	up
C	144	159.961	up
C	145	796.693	up
C	146	27.079	up
C	147	206.356	up
C	148	176.799	up
C	149	247.391	up
C	150	145.158	up
C	151	313.595	up
A	1	20.349	empty
A	2	9.619	empty
A	3	0	empty
A	4	18.785	empty
A	5	50.201	empty
A	6	86.222	empty
A	7	80.802	empty
A	8	45.312	empty
A	9	85.466	empty
A	10	62.581	empty
A	11	53.535	empty
A	12	327.295	empty
A	13	112.893	empty
A	14	23.188	empty
A	15	86.876	empty
A	16	115.18	empty
A	17	182.158	empty
A	18	5.525	empty
A	19	206.285	empty
A	20	107.588	empty
A	21	102.432	empty
A	22	147.497	empty
A	23	57.389	empty
A	24	100.098	empty
A	25	20.065	empty
A	26	167.227	empty
A	27	4.257	empty
A	28	49.401	empty
A	29	36.582	empty
A	30	0	empty
A	31	282.225	empty
A	32	18.282	empty
A	33	17.431	empty
A	34	0	empty
A	35	0	empty
A	36	0	empty
A	37	0	empty
A	38	4.405	empty
A	39	14.047	empty
A	40	27.971	empty
A	41	60.315	empty
A	42	25.603	empty
A	43	73.564	empty
A	44	18.389	empty
A	45	46.045	empty
A	46	6.786	empty
A	47	304.678	empty
A	48	76.186	empty
A	49	14.02	empty
A	50	0	empty
A	51	125.342	empty
B	52	110.496	empty
B	53	0	empty
B	54	0.847	empty
B	55	0	empty
B	56	245.31	empty
B	57	36.973	empty
B	58	148.307	empty
B	59	9.835	empty
B	60	213.49	empty
B	61	0.969	empty
B	62	30.506	empty
B	63	103.262	empty
B	64	4.21	empty
B	65	0	empty
B	66	71.611	empty
B	67	46.37	empty
B	68	56.678	empty
B	69	34.378	empty
B	70	0	empty
B	71	0	empty
B	72	3.861	empty
B	73	23.787	empty
B	74	0	empty
B	75	170.905	empty
B	76	62.13	empty
B	77	2.104	empty
B	78	9.369	empty
B	79	135.361	empty
B	80	59.111	empty
B	81	53.973	empty
B	82	0	empty
B	83	0	empty
B	84	0	empty
B	85	0	empty
B	86	0	empty
B	87	13.653	empty
B	88	120.483	empty
B	89	7.39	empty
B	90	0	empty
B	91	0	empty
B	92	0	empty
B	93	4.226	empty
B	94	59.998	empty
B	95	0	empty
B	96	0	empty
B	97	6.441	empty
B	98	12.753	empty
B	99	2.28	empty
B	100	372.385	empty
B	101	0.809	empty
B	102	6.229	empty
B	103	9.321	empty
B	104	0	empty
B	105	5.86	empty
B	106	84.657	empty
B	107	201.216	empty
B	108	0	empty
B	109	45.752	empty
C	110	3.784	empty
C	111	90.271	empty
C	112	40.143	empty
C	113	41.049	empty
C	114	21.447	empty
C	115	0	empty
C	116	1.272	empty
C	117	0	empty
C	118	58.354	empty
C	119	107.366	empty
C	120	75.079	empty
C	121	0	empty
C	122	0.84	empty
C	123	0.816	empty
C	124	0	empty
C	125	0	empty
C	126	5.492	empty
C	127	11.505	empty
C	128	136.724	empty
C	129	2.096	empty
C	130	78.072	empty
C	131	20.639	empty
C	132	0	empty
C	133	6.411	empty
C	134	0	empty
C	135	2.272	empty
C	136	0	empty
C	137	3.967	empty
C	138	14.897	empty
C	139	0	empty
C	140	0	empty
C	141	10.091	empty
C	142	10.298	empty
C	143	27.886	empty
C	144	25.406	empty
C	145	0	empty
C	146	2.768	empty
C	147	0	empty
C	148	18.16	empty
C	149	18.404	empty
C	150	3.057	empty
C	151	0	empty

## Sheet: Notes
Sheet: TotalAssocTime
Variable	Details
Replicate	Replicate A, B or C
TrialID	Unique trial identifier 1-151
Center	Time (sec) spent in central (non-association) zone
ControlMale	Time (sec) spent in association zone of control male
DownMale	Time (sec) spent in association zone ofdown male
UpMale	Time (sec) spent in association zone of up male
EmptyCorner	Time (sec) spent in association zone of empty corner compartment
TotalTrialTime	Total duration (sec) of trial
TimeAssoc4Corners	Total time (sec) spent in the 4 association zones
TimeAssocMale	Total time (sec) spent in the 3 association zones of male-containing compartments
FemaleSize	Female standard length (mm)
MeanMaleSize	Mean standard length (mm) of the three size matched males
Sheet: FemaleChoice
Variable	Details
Replicate	Replicate A, B or C
TrialID	Unique trial identifier 1-151
Time	Time (sec) spent in association zone
Corner	Contents of corner compartment: male type (control, down, up) or empty
