# Supplementary material for: Fitness consequences of artificial selection on relative male genital size
Source: Nat Commun. 2016 May 18;7:11597. doi: 10.1038/ncomms11597 (PMC4873965; doi:10.1038/ncomms11597)
Supplement: Supplementary Data Set 4 — Male and female burst swimming performance for all individuals measured for all 9 lines. [file ncomms11597-s5.xlsx]

## Sheet: Female fast starts
ID	Rep	Line	Treatment	FemaleSL	MeanTemp	Distance	MaxVel	MeanVel	MaxAccel	StimProx	Facing
Acont41c	A	1	control	3.5765	27.5	19.032	855.586	507.108	81598.3	6.1	4
Acont42c	A	1	control	3.0893	26.75	16.654	667.382	443.756	45284.4	14.3	3
Acont43a	A	1	control	3.1428	25	12.502	477.828	333.13	50266.9	12.5	4
Acont44c	A	1	control	3.1976	26.75	19.782	749.678	527.111	77882.3	38.9	2
Acont45b	A	1	control	3.1047	29	20.826	806.122	554.908	91258.8	20.2	3
Acont46a	A	1	control	3.1239	26.75	16.592	585.517	442.089	35810.1	13.8	3
Acont47b	A	1	control	3.205	25.75	17.988	636.123	479.309	62529.7	24.5	3
Acont48b	A	1	control	2.9878	28	15.51	536.688	413.264	67384.4	28.7	4
Acont49a	A	1	control	3.1515	28.75	17.348	772.75	462.253	75679.1	40.5	2
Acont50c	A	1	control		24.75	21.593	830.164	575.352	97892.3	10.4	3
Acont51a	A	1	control	3.3546	22.75	13.529	488.73	360.489	51207.2	16.4	3
Acont52c	A	1	control	3.3072	23	15.11	546.417	402.607	57983	39	2
Acont53b	A	1	control	2.8937	25.25	24.267	951.604	646.608	78020.6	22.1	4
Acont54b	A	1	control	3.0838	26.75	20.315	699.755	541.292	102258	7.6	3
Acont55a	A	1	control	3.0644	27.25	16.428	611.918	437.741	49512.7	16.4	4
Acont56c	A	1	control	3.2027	28.75	17.454	605.571	465.074	54677.5	14.6	3
Acont57a	A	1	control	3.0859	24.75	16.631	656.236	443.136	60762.8	31.6	4
Acont58a	A	1	control	2.9566	24.5	17.931	675.75	477.777	116216	11.5	3
Acont59c	A	1	control	3.1542	24	14.005	570.938	373.178	48613.2	41.6	3
Acont60b	A	1	control	3.0127	25.5	17.194	689.642	458.134	66270.7	17.9	3
Acont61a	A	1	control		26.75	15.957	558.859	425.176	46415.6	27.6	3
Acont62a	A	1	control	3.4747	27.75	17.016	728.083	453.39	62596.4	49.9	2
Acont63a	A	1	control	3.0848	26.25	15.481	604.568	412.504	59046.8	17.5	4
Acont64b	A	1	control	3.2036	25.75	25.831	962.725	688.284	77530	15.7	3
Acont65a	A	1	control	3.1302	25	19.626	782.294	522.945	55106.5	21.2	3
Acont66b	A	1	control	3.1805	24.75	20.103	784.987	535.646	55841	12.2	4
Acont67c	A	1	control		24	21.583	846.056	575.074	118130	62.1	2
Acont68b	A	1	control		24.25	17.837	775.249	475.261	67671.9	27.6	4
Acont69c	A	1	control	3.4717	26.25	19.509	699.705	519.818	52525.2	48.4	3
Acont70a	A	1	control	3.1406	26.75	18.678	740.726	497.687	76930.5	22.3	3
Acont71b	A	1	control	3.2179	27.25	21.436	866.755	571.16	91936	8.3	4
Acont72a	A	1	control	3.1155	27.5	20.475	965.789	545.566	103701	44.8	4
Acont73c	A	1	control	3.1906	28	19.105	803.585	509.072	69927.6	20.6	3
Acont74c	A	1	control	3.1477	28	14.171	540.43	377.599	72145.6	18	4
Acont75b	A	1	control		26.75	21.893	1146.42	583.355	159592	66.1	2
Acont76b	A	1	control		26	16.966	548.184	452.07	68831.2	18.1	4
Acont77b	A	1	control	3.2064	25	13.496	564.12	359.611	47055.6	24	4
Acont78c	A	1	control	3.0646	25	19.401	719.335	516.939	54822.1	40.8	2
Acont79a	A	1	control	3.118	24.75	6.118	221.266	163.024	12435.3	33.7	3
Acont80c	A	1	control	3.1941	24.75	13.32	472.96	354.918	34631.2	56.7	2
Acont81c	A	1	control	3.1655	26.5	17.726	668.866	472.309	65509.8	22.8	4
Acont82c	A	1	control		26.5	18.44	663.799	491.34	47434.5	6.3	4
Acont83c	A	1	control	3.3104	25.25	17.435	649.66	464.549	65721.6	15.4	4
Acont84b	A	1	control	3.1261	25.25	20.937	858.437	557.886	103686	16.7	3
Acont85a	A	1	control	3.4096	23.75	13.103	564.12	349.143	51672.9	52.4	2
Acont86b	A	1	control	3.3832	23.75	25.148	1020.61	670.087	74590.9	50.2	2
Acont87b	A	1	control	3.2035	24.25	15.186	572.291	404.64	43986.1	22.4	4
Acont88c	A	1	control	3.0823	23.5	13.601	439.662	362.406	27291.1	25.4	4
Acont89c	A	1	control		27.5	19.272	637.859	513.516	41259	10.7	4
Acont90b	A	1	control		27.75	15.402	523.773	410.401	48686.3	22.2	4
Adown41b	A	2	down	3.4413	29.75	15.157	592.672	403.875	63342.2	34.2	2
Adown42b	A	2	down	3.3513	27.25	20.33	832.277	541.7	100708	65.8	2
Adown43b	A	2	down	3.4091	25.5	18.223	678.862	485.571	46038.4	37.9	3
Adown44c	A	2	down	3.4959	25.75	18.342	915.098	488.728	104489	27.2	4
Adown45c	A	2	down	3.2376	28.25	15.177	502.899	404.409	62359	17.6	3
Adown46b	A	2	down	3.308	25.75	14	583.715	373.033	96697.1	16.7	3
Adown47c	A	2	down	3.0777	25.5	12.977	477.828	345.772	56666.9	48	2
Adown48b	A	2	down	3.2239	27.75	15.694	595.628	418.183	45238.1	26.7	3
Adown49a	A	2	down	3.2734	30
Adown50c	A	2	down	3.2654	25.25	15.204	561.633	405.128	56035.5	27	2
Adown51c	A	2	down	3.0719	22.75	11.284	477.092	300.675	45952.8	29.3	4
Adown52a	A	2	down	3.2295	24.25	15.553	600.912	414.424	48615.3	20.9	4
Adown53a	A	2	down	3.1674	24.75	27.133	1109.74	722.974	98260	30.3	4
Adown54b	A	2	down	3.1235	26.25	19.514	885.842	519.963	65399	38	2
Adown55a	A	2	down	3.3753	28	23.475	933.718	625.509	70068.8	13.2	3
Adown56a	A	2	down	3.2155	28.5	13.458	488.73	358.596	52843.2	23.7	2
Adown57b	A	2	down	3.2672	25.5	18.41	723.449	490.531	115078	22.9	3
Adown58c	A	2	down	3.1092	24.5	13.218	536.033	352.191	59888.7	35.8	4
Adown59b	A	2	down	3.2309	23.75	16.529	610.193	440.433	63272.2	23.8	3
Adown60a	A	2	down	3.1409	24.5	15.372	662.628	409.605	52414.1	32.9	2
Adown61c	A	2	down		27	13.197	497.319	351.642	46713.9	5	4
Adown62b	A	2	down	3.3896	28.25	15.902	598.957	423.711	53054.9	22.9	4
Adown63b	A	2	down	3.1366	24.75	18.841	836.524	502.038	60390.9	13.5	3
Adown64b	A	2	down	3.292	24.25	15.919	606.659	424.155	76640.5	9.9	4
Adown65b	A	2	down	3.2997	24.5	16.374	555.07	436.287	52316.5	26.3	3
Adown66c	A	2	down	3.3695	24.75	15.798	598.957	420.932	34827.1	27.2	3
Adown67a	A	2	down	3.4073	24.75	17.839	690.598	475.338	54399.5	18.7	3
Adown68c	A	2	down	3.0762	24.25	14.012	564.12	373.362	54607.7	17.3	4
Adown69c	A	2	down	3.2233	25.25	16.987	703.315	452.618	44523.7	42.6	3
Adown70c	A	2	down	3.2911	25.75	7.396	331.263	197.079	18868.8	13.2	4
Adown71c	A	2	down	3.2305	26.5	18.228	728.083	485.684	60245.6	17	4
Adown72a	A	2	down	3.1833	26.75	17.22	592.581	458.822	48229.5	6.3	4
Adown73b	A	2	down	3.3239	27.5	19.036	690.598	507.222	54399.5	12.1	4
Adown74c	A	2	down	3.2933	27.75	13.579	476.516	361.829	26002.6	32.5	2
Adown75a	A	2	down	3.1501	25.25	14.089	523.773	375.395	52448.9	33.1	3
Adown76b	A	2	down	3.221	25.25	4.522	169.411	120.482	18593.5	14.2	4
Adown77b	A	2	down	3.3624	24.75	10.668	555.07	284.239	68874.8	19.7	3
Adown78b	A	2	down	3.1435	24.75	13.543	487.028	360.847	36783.2	25.1	3
Adown79c	A	2	down	3.2378	25	18.223	657.41	485.557	51072.9	31.1	2
Adown80a	A	2	down	3.3101	24.75	19.247	714.626	512.85	60745.6	17.1	4
Adown81b	A	2	down	3.1517	27.75	16.053	678.265	427.742	81094.7	35.6	2
Adown82c	A	2	down	3.2825	28.25	15.616	612.888	416.084	85449.4	28.3	3
Adown83a	A	2	down	3.0732	26.5	16.4	610.819	436.981	31035.5	13.1	4
Adown84c	A	2	down	3.1208	26	20.185	702.114	537.83	44911.5	31.6	2
Adown85c	A	2	down	3.1355	24.25	13.171	570.814	350.951	44065	31.8	2
Adown86a	A	2	down	3.1449	23.75	15.548	637.197	414.294	40333.1	17	3
Adown87b	A	2	down	3.003	25.25	15.493	581.074	412.823	59219.4	13.4	4
Adown88b	A	2	down	3.2299	25.75	18.444	649.66	491.458	87709.6	18.1	4
Adown89b	A	2	down	3.2837	27	21.229	900.664	565.647	79400	26.6	3
Adown90b	A	2	down	3.055	27.25	18.453	809.342	491.7	73571	3.1	3
Aup41b	A	3	up	3.3853	29.5	20.857	836.907	555.745	52728.3	31.2	3
Aup42b	A	3	up	3.2815	26.5	13.071	559.126	348.288	94487.1	41.2	2
Aup43b	A	3	up	3.2902	25	16.625	611.918	442.984	54024.7	32.4	3
Aup44a	A	3	up	2.9433	25.5	14.977	605.571	399.066	46253	18.4	4
Aup45a	A	3	up	3.0087	29.75	20.167	904.675	537.355	61125.7	45.5	2
Aup46c	A	3	up	3.2139	26.25	18.299	645.442	487.578	76479.6	12.9	4
Aup47c	A	3	up	3.0512	25.5	14.482	500.097	385.886	40199.8	13.4	3
Aup48a	A	3	up	3.3333	28.25	20.414	758.991	543.935	67849.9	6.7	3
Aup49a	A	3	up	3.0907	29.25
Aup50c	A	3	up	3.0831	25.25	15.504	546.417	413.117	56851.1	18.1	3
Aup51c	A	3	up	3.2562	23	14.437	495.156	384.688	61498.6	9.9	4
Aup52b	A	3	up	2.8313	23.5	17.659	807.863	470.522	51276.3	23.1	2
Aup53a	A	3	up	3.2344	24.5	21.833	921.982	581.755	66343.4	8.2	3
Aup54a	A	3	up	2.9777	27	22.896	901.174	610.081	81819.4	15.3	4
Aup55b	A	3	up	2.9902	27.75	17.076	656.236	455.005	43294.2	26.8	3
Aup56a	A	3	up	3.1335	28.25
Aup57b	A	3	up	3.0488	24.75	16.181	563.506	431.137	42601.4	24.6	3
Aup58a	A	3	up	3.025	24.25	20.066	854.764	534.674	51226.6	15.1	4
Aup59a	A	3	up	2.8632	24.25	13.958	488.73	371.92	75818.5	20.2	4
Aup60c	A	3	up	3.3191	26.75	15.173	583.112	404.298	61832.1	26.8	4
Aup61b	A	3	up		26.5	12.888	616.322	343.413	43949.4	10.8	3
Aup62a	A	3	up	3.3729	28	21.134	818.159	563.118	68972.9	19.2	4
Aup63b	A	3	up		25.25	17.748	668.866	472.907	54552	30.7	2
Aup64b	A	3	up		25	16.056	588.292	427.808	97660.7	22.3	2
Aup65c	A	3	up		24	13.586	621.776	361.992	58264.3	15.7	4
Aup66a	A	3	up	2.9638	24.25	18.262	757.627	486.61	112068	4.3	4
Aup67c	A	3	up	2.7209	24.5	12.582	469.377	335.256	33354.9	22.8	4
Aup68a	A	3	up	3.2838	24.5	15.337	558.859	408.66	37860.2	19.4	3
Aup69a	A	3	up	3.2414	25	13.999	578.89	373.004	41456.4	40.4	2
Aup70b	A	3	up	3.0905	25	6.448	312.918	171.819	25836.2	12.5	4
Aup71c	A	3	up	3.3668	26.5	12.8	662.526	341.054	69989	22.9	4
Aup72c	A	3	up	3.1653	26.5	17.741	698.498	472.717	58672.7	23.3	3
Aup73a	A	3	up	3.4629	28.25	13.575	496.47	361.706	46230.2	42.1	2
Aup74b	A	3	up	3.0309	28.5	14.255	564.12	379.834	38483.9	17.8	3
Aup75c	A	3	up	3.2001	25.5	16.025	680.129	426.998	56977.7	11.2	4
Aup76a	A	3	up	3.2515	25.5	17.748	625.835	472.903	54337.4	20.7	4
Aup77b	A	3	up	3.2329	24.75	14.046	726.342	374.27	60751.8	21.1	3
Aup78b	A	3	up	3.4234	24.5	18.173	678.265	484.224	43940.3	17.6	4
Aup79a	A	3	up	3.3171	24.5	15.814	637.197	421.377	65810.3	4	3
Aup80b	A	3	up	3.0789	24.75	14.247	639.841	379.627	56646	35.7	3
Aup81c	A	3	up	3.1982	26.75	16.326	578.89	435.016	45994.5	10.3	4
Aup82a	A	3	up	3.0482	27.25	15.253	637.859	406.411	53442.7	37.9	2
Aup83c	A	3	up	3.1597	27.25	17.974	637.859	478.927	62513.4	23.9	2
Aup84b	A	3	up	3.0478	26.75	16.854	663.799	449.077	38262.1	22.6	3
Aup85c	A	3	up	3.1465	24	13.705	584.694	365.174	68072.9	88.3	2
Aup86c	A	3	up	3.2018	24.25	22.655	883.633	603.649	62307.9	28.1	2
Aup87c	A	3	up	2.9832	24	5.447	211.504	145.127	22852.5	18.2	3
Aup88c	A	3	up	3.0144	25	26.913	885.065	717.097	61360.9	2.2	4
Aup89a	A	3	up	3.195	26.5	15.964	533.355	425.363	55738.6	10.9	4
Aup90c	A	3	up	3.1432	26.75	17.226	578.89	458.99	52960	10.2	3
Bcont41a	B	4	control	3.3172	25.75	13.596	578.89	362.267	81368.6	27.3	4
Bcont42b	B	4	control	3.4881	24.75	13.385	494.766	356.64	30530.2	30.7	2
Bcont43a	B	4	control	3.2146	24.5	21.071	844.558	561.45	70522.5	25.3	3
Bcont44a	B	4	control	3.1836	24.75	11.686	625.835	311.368	72183.5	35.1	2
Bcont45c	B	4	control	3.3353	22	16.916	685.691	450.73	70698.8	14.9	3
Bcont46a	B	4	control	3.3616	22	17.024	617.69	453.615	36783.2	15.2	4
Bcont47b	B	4	control	3.2729	23.25	18.058	707.373	481.171	67220.6	8	4
Bcont48b	B	4	control	3.4084	23	17.739	717.573	472.673	60651.8	47.3	2
Bcont49a	B	4	control	3.2791	24	18.09	935.557	482.018	91798.3	62.4	2
Bcont50a	B	4	control	3.2435	23.75	18.595	639.841	495.458	67373.9	45.1	2
Bcont51c	B	4	control	3.465	24.75	19.167	755.396	510.723	60399.8	13.2	4
Bcont52b	B	4	control	3.3157	24.25	19.785	773.042	527.188	59869.5	28.2	3
Bcont53a	B	4	control	3.1251	22.5	22.905	882.614	610.319	75475.1	23.3	3
Bcont54c	B	4	control	3.3331	22.25	15.317	685.185	408.129	66179.9	3.8	4
Bcont55a	B	4	control	3.2832	22.5	14.477	548.184	385.749	69382.5	28.3	3
Bcont56c	B	4	control	3.3295	22.75	16.945	598.957	451.501	63697.8	25.2	3
Bcont57c	B	4	control	3.2406	24.5	14.675	558.103	391.016	45707.4	20.3	2
Bcont58c	B	4	control	3.3367	23.75	15.805	621.776	421.138	52063.5	8.1	3
Bcont59a	B	4	control	2.9759	24.25	15.579	551.255	415.11	41803.8	11.6	4
Bcont60a	B	4	control	3.2422	25	17.8	698.498	474.284	68972.9	21.6	4
Bcont61c	B	4	control	3.3645	26.75	16.203	598.266	431.722	66601.4	16.8	3
Bcont62c	B	4	control	3.2262	25.25	20.786	801.333	553.859	46603.8	35.4	2
Bcont63c	B	4	control	2.9522	24	13.694	548.158	364.889	37721.6	15.2	4
Bcont64b	B	4	control	3.1625	24	11.895	551.255	316.952	48009.1	28.8	2
Bcont65b	B	4	control	3.1544	22	14.463	575.234	385.373	40620.9	9.5	3
Bcont66a	B	4	control	3.3345	21.75	17.577	645.096	468.353	59065	7.9	4
Bcont67a	B	4	control	3.1917	20.5	16.556	740.418	441.138	64924.2	38.9	3
Bcont68c	B	4	control	3.1416	20.5	4.589	205.355	122.275	33672.9	10.4	3
Bcont69b	B	4	control	3.2047	21.5	13.394	517.262	356.876	58693.8	29.8	2
Bcont70c	B	4	control	3.2421	21.5	12.732	494.743	339.249	33886.3	11	4
Bcont71c	B	4	control	3.1378	23.75	16.629	612.888	443.091	97833.8	38.1	2
Bcont72b	B	4	control	3.4628	23.25	20.701	739.586	551.591	57771.5	7.3	4
Bcont73c	B	4	control	3.1538	22.25	9.469	340.065	252.303	19297.8	12.5	4
Bcont74b	B	4	control	2.9686	22	20.513	854.494	546.578	54171	31.7	2
Bcont75c	B	4	control	3.3366	25.25	12.893	523.773	343.544	72611.8	37.1	2
Bcont76c	B	4	control	3.1686	25.5	13.42	540.33	357.579	55384.2	0	4
Bcont77b	B	4	control	3.4931	23.5	12.498	454.762	333.014	71535.5	40.6	2
Bcont78c	B	4	control	3.4526	23.5	16.603	598.957	442.386	51344.4	22.9	3
Bcont79b	B	4	control	3.2003	22.5	13.93	507.377	371.173	81248.4	32.6	2
Bcont80c	B	4	control	3.0717	23	2.882	211.514	76.793	20901.9	24.8	2
Bcont81c	B	4	control	3.1532	23	13.41	472.763	357.308	46396.2	16	4
Bcont82b	B	4	control	3.2021	23	16.987	587.613	452.614	92199.5	7.5	4
Bcont83c	B	4	control	3.2112	21.75	14.733	649.66	392.553	64153.2	5.2	4
Bcont84c	B	4	control	3.255	21.5	21.682	838.54	577.713	75707.2	69.5	2
Bcont85b	B	4	control	3.1913	21	16.324	598.957	434.953	29842.9	14.6	3
Bcont86b	B	4	control	3.3526	21	13.813	513.988	368.063	44521.8	2.1	4
Bcont87b	B	4	control	3.0874	20.75	16.223	699.705	432.28	74454.7	15.6	4
Bcont88a	B	4	control	3.2963	21	15.341	714.626	408.754	61210.3	24.6	4
Bcont89a	B	4	control	3.482	22.5	15.705	596.132	418.465	65206	6.2	3
Bcont90a	B	4	control	3.1379	23.25	22.446	843.058	598.087	82911	8	4
Bdown41b	B	5	down	3.157	25	13.505	480.724	359.836	31418.9	11	3
Bdown42b	B	5	down	3.2126	25	14.776	595.691	393.704	44696.4	40.9	3
Bdown43a	B	5	down	3.1346	22.5	12.95	499.858	345.049	48371.2	10.1	4
Bdown44b	B	5	down	3.1591	22.5	18.911	918.758	503.88	82379.9	0	4
Bdown45c	B	5	down	3.3182	22.5	15.336	573.028	408.62	47708.2	29.5	2
Bdown46c	B	5	down	2.9922	23	11.687	419.018	311.396	23527.6	0	3
Bdown47a	B	5	down	3.0807	24.25	15.999	598.846	426.308	48773.1	12.9	4
Bdown48a	B	5	down	3.1752	24.75	16.112	712.128	429.302	83490.2	16.3	3
Bdown49b	B	5	down	3.3085	23	24.662	967.357	657.117	68130.9	14.3	3
Bdown50c	B	5	down	3.3393	23	18.182	703.283	484.458	59825.2	10.2	4
Bdown51b	B	5	down	3.143	23.5	10.771	415.812	286.989	55121.1	35.7	2
Bdown52c	B	5	down	3.0176	23.25	15.968	667.679	425.463	39730.5	0	3
Bdown53c	B	5	down	3.2385	22.75	11.91	407.788	317.336	34402.9	13.7	1
Bdown54b	B	5	down	3.1571	22.75	13.515	598.957	360.123	59641.7	20.3	3
Bdown55a	B	5	down	3.3726	24.5	15.662	598.957	417.33	40514.9	32.5	4
Bdown56c	B	5	down	3.2287	25	18.777	757.627	500.331	68032.9	10.2	4
Bdown57c	B	5	down	3.2864	23	13.633	519.344	363.267	58494	15.6	3
Bdown58c	B	5	down	3.2983	23.5	14.687	548.184	391.35	48371.2	19.8	4
Bdown59b	B	5	down	3.1584	27	16.181	621.097	431.143	28669.8	13.6	4
Bdown60b	B	5	down	3.5034	27	24.925	1027.2	664.132	124959	19.7	4
Bdown61a	B	5	down	3.1483	25.25	14.787	604.568	394.006	69940	26	3
Bdown62a	B	5	down	3.1737	25	17.707	771.085	471.813	105565	42.1	4
Bdown63b	B	5	down	3.084	24.25	6.061	274.079	161.5	37000.7	16.1	4
Bdown64a	B	5	down	2.9633	24.75	13.837	548.158	368.695	43606.7	60.1	2
Bdown65b	B	5	down	3.2695	21.25	19.411	726.04	517.204	69644.1	12.3	3
Bdown66c	B	5	down	3.1093	21	7.444	290.537	198.358	18041	19.9	4
Bdown67c	B	5	down	3.1439	21	17.032	683.842	453.827	55022.1	12.2	4
Bdown68b	B	5	down	3.5704	21	4.136	211.514	110.215	38918	30.5	3
Bdown69a	B	5	down	3.1667	22	19.801	702.114	527.605	51816.3	9	4
Bdown70a	B	5	down	3.2105	22.25	16.138	573.028	430.011	78866.9	7.9	4
Bdown71b	B	5	down	3.2779	22.75	16.182	612.888	431.184	47218.9	19.6	3
Bdown72c	B	5	down	3.3732	22.5	19.179	675.771	511.038	55931.9	22.7	4
Bdown73c	B	5	down	3.1636	22.75	14.173	667.741	377.636	54773.1	7.1	3
Bdown74c	B	5	down	3.0402	23	17.526	639.841	466.983	97266.9	10.1	4
Bdown75c	B	5	down	3.0928	23.5	21.154	949.927	563.643	79395.9	12	4
Bdown76a	B	5	down	3.08	23.5	7.835	248.235	208.776	20044.4	14.5	4
Bdown77a	B	5	down	3.0845	23	16.313	663.163	434.655	59275.3	5.9	3
Bdown78b	B	5	down	3.6598	23	17.63	643.131	469.752	77852.5	13.1	4
Bdown79b	B	5	down	3.1512	23	17.35	628.498	462.308	64023	28.9	3
Bdown80c	B	5	down	3.0915	23	14.298	564.094	380.97	32060.2	15.3	3
Bdown81c	B	5	down	3.3496	24	14.747	583.54	392.949	44838.4	11.8	4
Bdown82a	B	5	down	3.1374	24.25	14.274	588.292	380.333	63078.2	14.1	4
Bdown83b	B	5	down	3.1501	21.25	19.09	733.146	508.673	46501.2	6.9	4
Bdown84a	B	5	down	3.2583	21	10.067	340.065	268.244	13599	11.8	4
Bdown85b	B	5	down	3.1493	20.5	18.809	728.629	501.183	53056.4	16.8	3
Bdown86c	B	5	down	3.1258	20.75	15.414	697.288	410.713	70422.3	25	2
Bdown87a	B	5	down	3.2883	21.75	21.816	847.053	581.301	75978.9	9	3
Bdown88c	B	5	down	3.005	22	15.176	535.723	404.367	30679.9	0	4
Bdown89a	B	5	down	3.0266	24.75	13.895	533.355	370.232	62377	30.5	2
Bdown90c	B	5	down	3.0329	25	17.077	615.636	455.011	41576.3	29.9	3
Bup41a	B	6	up	3.5188	25.25	13.109	472.96	349.296	44134.8	14.9	1
Bup42c	B	6	up	3.2045	25.25	12.896	612.888	343.608	53031.7	0	3
Bup43a	B	6	up	3.4738	25.5	16.247	623.809	432.914	80974.3	5.9	4
Bup44b	B	6	up	3.2256	22.25	13.613	572.265	362.728	71511.5	0	3
Bup45a	B	6	up	3.5448	22	21.039	793.011	560.585	62835.3	64.2	2
Bup46a	B	6	up	3.379	22.25	15.12	595.884	402.866	38602.2	21.2	3
Bup47b	B	6	up	3.2009	23.25	16.582	789.24	441.837	89305.5	14.1	3
Bup48b	B	6	up	3.3642	23.75	16.825	678.265	448.296	83213.9	26.6	2
Bup49b	B	6	up	3.4424	23.5	20.322	935.601	541.477	98524.5	22.5	4
Bup50a	B	6	up	3.2762	23.25	15.597	598.957	415.6	42539.8	18.4	4
Bup51b	B	6	up	3.6037	24	18.124	779.592	482.914	67691.4	14.3	3
Bup52c	B	6	up	3.3969	23.75	17.248	677.983	459.569	63839.3	11.7	4
Bup53a	B	6	up	3.4658	22.5	19.267	806.918	513.373	74905.8	3.5	4
Bup54b	B	6	up	3.1382	22.5	12.4	436.45	330.408	51642	42.8	2
Bup55c	B	6	up	3.6972	23.25	12.11	480.924	322.674	34836.5	23	4
Bup56c	B	6	up	3.3092	24	11.554	472.96	307.848	47667.4	8.2	4
Bup57c	B	6	up	3.2415	23.25	16.773	781.755	446.926	98388.7	19.5	4
Bup58c	B	6	up	3.2345	23	13.27	545.466	353.583	44689.9	15.4	3
Bup59b	B	6	up	3.2443	26	22.581	929.718	601.692	83590.2	8.6	4
Bup60b	B	6	up	3.3614	26.75	14.637	598.957	390.012	35473.1	20.1	3
Bup61c	B	6	up	3.2835	25.25	13.389	540.03	356.759	43564.5	0	3
Bup62c	B	6	up	3.4104	25.5	9.59	435.785	255.532	26737.2	58.9	2
Bup63a	B	6	up	3.2647	24	18.331	838.385	488.441	151794	10.6	3
Bup64a	B	6	up	3.1794	24	25.411	965.611	677.072	82844.6	17.8	4
Bup65b	B	6	up	3.3085	21.5	17.514	649.66	466.674	67212.7	7.1	4
Bup66c	B	6	up	3.226	21.5	8.701	431.595	231.836	42294.7	35.5	2
Bup67b	B	6	up	3.5761	21	15.897	634.542	423.58	86438.8	10.1	4
Bup68b	B	6	up	3.1974	21	13.303	472.938	354.471	51756.8	9.3	3
Bup69b	B	6	up	3.722	21.75	15.45	702.682	411.675	77670.5	12.7	3
Bup70b	B	6	up	3.3998	22	13.588	501.544	362.056	25092.6	14.1	4
Bup71b	B	6	up	3.3212	23	18.343	670.756	488.757	57245.6	12.7	4
Bup72c	B	6	up	3.289	23	25.192	801.481	671.239	73099.3	3.1	4
Bup73b	B	6	up	3.1088	22	17.563	782.294	467.965	49184.2	62	2
Bup74a	B	6	up	3.2143	22.25	16.024	587.574	426.963	51679.9	25.9	3
Bup75b	B	6	up	3.1934	24.25	11.913	410.881	317.414	21287.8	9	1
Bup76b	B	6	up	3.0892	23.75	17.828	621.097	475.038	82868.3	6	4
Bup77b	B	6	up	3.0267	23.5	15.126	530.155	403.046	34835	30.1	4
Bup78b	B	6	up	3.4338	23.25	14.449	576.699	384.991	64490.2	0	1
Bup79b	B	6	up	3.3909	23.25	18.395	825.251	490.135	97492.1	13.1	3
Bup80c	B	6	up	3.3209	22.75	14.112	525.577	376.027	62196.2	35	2
Bup81c	B	6	up	3.4846	23.5	13.214	501.174	352.102	39863.5	19.8	4
Bup82a	B	6	up	3.1367	24	16.247	638.709	432.896	51893.3	8.4	4
Bup83b	B	6	up	3.214	21.25	16.337	570.814	435.318	77748	3.4	3
Bup84a	B	6	up	3.1721	21.25	16.978	652.629	452.382	46758	17	4
Bup85c	B	6	up	3.4868	20.75	17.84	588.292	475.346	47129.3	13.1	4
Bup86b	B	6	up	3.4021	20.5	8.506	312.918	226.635	35508.6	11.2	4
Bup87a	B	6	up	3.4736	21	15.292	639.841	407.468	81706.2	20.2	4
Bup88c	B	6	up	3.3574	21.25	16.188	675.771	431.334	60609.8	14	1
Bup89a	B	6	up	3.6217	23.75	11.098	349.853	295.707	43913.2	33.3	2
Bup90a	B	6	up	3.0196	24.25	18.56	662.526	494.527	65923.7	27.3	2
Ccont41b	C	7	control	3.3474	24.5	15.153	555.07	403.77	55048.7	20	3
Ccont42b	C	7	control	3.2145	24.5	16.042	733.282	427.436	47754.7	20.8	2
Ccont43a	C	7	control	3.1894	24	16.052	655.481	427.713	93926.6	44.4	2
Ccont44a	C	7	control	3.3749	24	21.837	757.627	581.865	65071.7	20.1	4
Ccont45c	C	7	control	3.1534	24.75	14.329	534.145	381.799	71920.1	28.8	2
Ccont46b	C	7	control	3.4782	25.25	18.457	663.799	491.806	61199.8	27.1	4
Ccont47a	C	7	control	3.1062	24.75	17.017	702.715	453.421	60896.4	10.3	4
Ccont48a	C	7	control	3.3096	24.5	14.184	542.768	377.94	54797.1	15.2	3
Ccont49c	C	7	control	3.227	23.75	21.983	760.408	585.756	58797.6	6.2	3
Ccont50c	C	7	control	3.2231	23.5	14.431	575.234	384.528	46318.9	11.1	4
Ccont51a	C	7	control	3.3621	22.75	13.209	493.913	351.957	57161.4	26.7	4
Ccont52c	C	7	control	3.2142	23.75	14.02	514.012	373.559	54093.8	28.1	4
Ccont53a	C	7	control	3.1784	19.75	14.557	533.355	387.886	56006.2	14.4	4
Ccont54c	C	7	control	3.2926	19.5	15.102	598.957	402.399	64195.2	30.6	3
Ccont55c	C	7	control	3.1115	19.5	13.778	617.69	367.11	35782.5	14.7	3
Ccont56b	C	7	control	3.3725	25.5	12.849	552.784	342.358	50301	17.8	3
Ccont57a	C	7	control	3.2093	26.5	14.817	625.835	394.795	40159	16.5	3
Ccont58a	C	7	control	3.2683	25	15.288	639.181	407.349	50196.9	28.9	3
Ccont59a	C	7	control	3.1882	24.5	18.696	718.748	498.165	53712.7	42.4	2
Ccont60b	C	7	control	3.3096	23.75	12.802	454.762	341.101	34670.5	51.3	2
Ccont61b	C	7	control	3.0873	24.25	14.658	581.799	390.556	60979.4	27.8	3
Ccont62b	C	7	control	3.1131	25.5	12.481	573.028	332.55	65008.6	9.2	3
Ccont63a	C	7	control	3.1585	25.25	19.042	675.771	507.368	89855.2	34.6	4
Ccont64a	C	7	control	3.5252	22.5	15.271	643.131	406.903	68597.8	81.3	2
Ccont65b	C	7	control	3.13	22.25	17.264	801.481	460.011	78583.2	8.2	4
Ccont66b	C	7	control	3.6628	23	15.185	814.022	404.614	87047.5	9.6	3
Ccont67b	C	7	control	2.9524	23.25	6.475	290.537	172.532	38514.4	2.7	4
Ccont68c	C	7	control	3.0725	23.25	15.199	612.888	404.975	42575.8	3.7	3
Ccont69c	C	7	control	3.1397	23.5	2.739	116.215	72.988	25121.1	43.1	2
Ccont70c	C	7	control	3.2251	24.25	2.996	119.791	79.829	20901.9	37.6	2
Ccont71b	C	7	control	3.0097	24.5	10.435	435.805	278.033	34836.5	3	4
Ccont72c	C	7	control	3.2607	23.25	9.538	359.374	254.134	35270.3	7.6	4
Ccont73c	C	7	control	3.095	22.25	13.417	522.966	357.508	45554.7	11.1	4
Ccont74b	C	7	control	3.3205	22.25	4.524	259.864	120.54	35331.9	3.7	4
Ccont75a	C	7	control	3.1	23	13.439	530.18	358.09	63091.6	28.4	3
Ccont76a	C	7	control	3.2519	23	11.936	483.55	318.05	47640.5	30.1	4
Ccont77b	C	7	control	3.1599	23.75	15.001	610.819	399.697	53524	11	3
Ccont78b	C	7	control	2.8652	24.25	4.083	174.322	108.805	25121.1	21.5	3
Ccont79a	C	7	control	3.5023	24.5	13.109	519.728	349.286	74907.7	33.9	4
Ccont80c	C	7	control	3.0399	24.25	11.536	412.93	307.381	19353.7	57.5	3
Ccont81a	C	7	control	3.026	22.75	11.605	406.752	309.227	55656.6	24.7	2
Ccont82a	C	7	control	3.1178	22.5	4.226	176.727	112.597	20348	12.4	4
Ccont83a	C	7	control	3.0294	23.25	15.018	670.756	400.167	73107	42.6	2
Ccont84b	C	7	control	3.1734	24.75	5.082	211.514	135.419	19564	12.7	4
Ccont85c	C	7	control	3.128	23.25	17.071	670.756	454.863	65379.1	26.8	3
Ccont86c	C	7	control	3.0309	23	12.808	637.197	341.268	47126.4	9.9	4
Ccont87b	C	7	control	3.1327	20.25	13.02	472.96	346.931	52738.8	20	3
Ccont88c	C	7	control	2.9822	20.75	14.083	523.773	375.238	37439.1	43.6	2
Ccont89a	C	7	control	3.0423	23.75	12.344	581.799	328.909	76814.4	27.9	2
Ccont90b	C	7	control	3.158	24.25	10.221	415.985	272.341	44529	31.7	2
Cdown41c	C	8	down	2.9393	24.25	17.049	680.749	454.271	94629	31.5	2
Cdown42b	C	8	down	3.0365	24.25	11.76	514.833	313.354	49919.2	24.6	3
Cdown43a	C	8	down	2.9624	24	18.284	757.627	487.18	82134.8	33.3	3
Cdown44b	C	8	down	2.9384	24.25	10.161	410.881	270.738	21335.7	10.6	4
Cdown45b	C	8	down	3.1637	25.75	15.746	617.69	419.567	50210.3	37.2	3
Cdown46a	C	8	down	2.9829	26.25	15.129	610.819	403.111	73529.3	29.6	2
Cdown47a	C	8	down	2.889	24.25	12.184	540.43	324.651	58713.9	45.1	2
Cdown48b	C	8	down	3.0669	24	17.473	767.039	465.574	66646.8	43.9	2
Cdown49b	C	8	down	2.9999	24	13.388	552.784	356.729	54337.9	6.7	2
Cdown50a	C	8	down	3.1286	24	13.657	496.47	363.889	42237.6	23.1	4
Cdown51b	C	8	down	2.9265	26.75	17.897	652.9	476.878	65267.6	19.3	3
Cdown52b	C	8	down	3.0206	26.25	20.031	883.633	533.731	68267.6	12.5	4
Cdown53b	C	8	down	3.0511	20.25	15.447	655.481	411.59	40333.1	15	3
Cdown54a	C	8	down	3.082	20.5	19.888	793.011	529.927	56172.4	14.9	3
Cdown55c	C	8	down	2.8902	20.5	17.51	733.282	466.559	72698.3	4.8	1
Cdown56c	C	8	down	2.9662	25.5	13.6	668.866	362.385	67444.1	43.6	2
Cdown57c	C	8	down	3.1096	25.5	16.241	584.694	432.76	58776.5	32.4	2
Cdown58a	C	8	down	2.9474	25	15.565	523.773	414.742	69644.6	14.6	4
Cdown59b	C	8	down	3.1706	25.25	14.38	639.181	383.161	67100	16.7	4
Cdown60a	C	8	down	3.1577	26.25	18.155	675.771	483.749	42671.5	27.7	3
Cdown61a	C	8	down	2.8846	26.5	16.304	678.265	434.418	60745.6	22.7	4
Cdown62b	C	8	down	2.9813	24.25	15.958	702.114	425.214	90573.4	54.3	2
Cdown63b	C	8	down	3.0715	23.75	14.449	501.544	384.991	60129.3	2.5	3
Cdown64b	C	8	down	3.0172	23	17.619	721.678	469.453	102011	14.8	3
Cdown65c	C	8	down	3.0398	23	16.019	572.291	426.843	59472.2	13.9	4
Cdown66a	C	8	down	3.0096	23	14.724	558.859	392.316	43979.4	44	2
Cdown67c	C	8	down	3.3096	23.25	17.989	797.787	479.315	56643.4	15.4	3
Cdown68b	C	8	down	2.9201	26	15.774	627.183	420.297	76669.5	33.5	2
Cdown69a	C	8	down	2.8948	26.25	15.564	670.756	414.702	57177.5	6.9	3
Cdown70b	C	8	down	3.2132	26.5	19.264	803.585	513.294	69580.3	10.7	4
Cdown71a	C	8	down	3.197	22.75	12.123	493.913	323.023	62272.2	44.6	2
Cdown72c	C	8	down	3.1041	22.5	14.667	469.377	390.817	46070.3	13.5	3
Cdown73a	C	8	down	3.0385	22.75	16.778	617.69	447.048	35780.3	19	4
Cdown74a	C	8	down	2.9816	23	15.852	702.081	422.392	58207	36	2
Cdown75c	C	8	down	3.5083	23.5	19.095	719.335	508.794	46349.9	11.4	4
Cdown76b	C	8	down	3.172	23.75	14.28	627.183	380.493	62705.8	36.6	2
Cdown77c	C	8	down	3.1938	25.25	16.046	637.197	427.557	88569.5	46.5	2
Cdown78b	C	8	down	3.0752	25.5	16.045	637.167	427.529	65450.6	11.5	3
Cdown79b	C	8	down	3.2028	23.75	18.46	717.573	491.868	48337.4	14.4	4
Cdown80a	C	8	down	3.0148	23.25	15.203	702.715	405.101	69984.2	5.5	3
Cdown81c	C	8	down	3.0334	22.25	17.995	767.039	479.492	62272.2	14.8	4
Cdown82c	C	8	down	2.9147	22	19.28	726.342	513.723	62377	22.3	4
Cdown83c	C	8	down	2.9169	24.5	20.15	826.372	536.906	65540.8	36.3	3
Cdown84c	C	8	down	2.5658	24.25	15.319	610.819	408.193	36981.5	1.7	4
Cdown85c	C	8	down	3.4076	22.5	4.729	164.352	126.002	13934.5	32	2
Cdown86b	C	8	down	3.1947	22.25	13.794	670.756	367.546	63310.3	13	3
Cdown87b	C	8	down	3.2396	22.5	14.197	645.096	378.286	94451.3	21.4	4
Cdown88a	C	8	down	3.1764	23.25	14.839	616.322	395.397	68359.5	16	3
Cdown89c	C	8	down	3.1675	25.75	24.413	1118.1	650.49	140987	17.5	3
Cdown90b	C	8	down	3.1635	26	21.676	902.495	577.568	85895	18.2	3
Cup41a	C	9	up	3.0789	24.5	23.762	872.094	633.159	54791.4	14.5	4
Cup42b	C	9	up	3.1279	24.5	15.401	606.659	410.369	60822.1	5	4
Cup43c	C	9	up	3.0676	24	21.602	909.988	575.606	72688.7	31.1	2
Cup44b	C	9	up	2.5408	24	12.969	507.401	345.561	35415.1	22.2	4
Cup45b	C	9	up	3.3451	25.5	6.437	314.264	171.525	15834.3	13	4
Cup46c	C	9	up	3.0543	25.5	18.439	693.038	491.308	66989.4	47	2
Cup47c	C	9	up	3.3703	24.5	4.973	194.898	132.506	25836.2	22.6	2
Cup48a	C	9	up	2.9578	24.5	13.812	610.127	368.036	68416.5	15.3	3
Cup49a	C	9	up	3.1865	23.5	14.661	558.103	390.656	70489.9	20.8	4
Cup50b	C	9	up	3.0585	23.75	5.263	274.092	140.239	28727.1	9.3	4
Cup51c	C	9	up	2.9295	25	11.334	431.914	301.999	60129	30.9	2
Cup52a	C	9	up	2.8963	27	15.624	598.957	416.311	37635.7	12.7	4
Cup53a	C	9	up	2.9873	19.5	13.492	535.723	359.488	39227.1	27.5	4
Cup54c	C	9	up	3.0132	19.5	13.516	573.028	360.138	56164.7	19.1	3
Cup55c	C	9	up	2.9781	19.75	13.677	494.766	364.426	46320.6	35.6	2
Cup56a	C	9	up	3.013	26.25	9.502	324.83	253.191	17961.9	4.4	4
Cup57a	C	9	up	3.0874	25.75	15.474	606.659	412.306	57351.6	13.7	2
Cup58c	C	9	up	3.1531	24.5	11.668	494.766	310.891	39169.8	2.6	4
Cup59c	C	9	up	2.8553	24.5	9.994	436.773	266.306	42036	12.2	4
Cup60b	C	9	up	2.9991	25	4.875	205.441	129.902	27869.3	8.8	4
Cup61a	C	9	up	3.1261	25.75	7.761	267.849	206.793	29558.5	9.1	4
Cup62b	C	9	up	3.0186	24.75	20.665	755.396	550.63	69673.1	21	3
Cup63c	C	9	up	2.8162	24.5	5.648	226.916	150.489	29295.2	15.5	3
Cup64b	C	9	up	2.9051	22	18.662	678.265	497.248	55473.6	11.9	3
Cup65c	C	9	up	2.9672	22.25	12.928	564.12	344.458	54208.9	2.7	1
Cup66c	C	9	up	2.9534	23.5	10.702	354.645	285.164	19083.2	21.2	4
Cup67c	C	9	up	2.9626	23.25	8.917	314.264	237.592	21335.7	9.7	4
Cup68a	C	9	up	2.8861	24.5	12.574	519.728	335.026	62705.8	9.3	4
Cup69c	C	9	up	2.9556	25	2.416	169.411	64.385	30772.9	17.7	4
Cup70c	C	9	up	2.9146	25.75	18.856	714.626	502.424	53224.9	6.3	3
Cup71b	C	9	up	3.0154	23	12.955	508.232	345.184	57642.7	9.9	4
Cup72c	C	9	up	3.0846	23	8.103	275.627	215.915	26224.5	7.9	4
Cup73c	C	9	up	3.607	22.5	4.799	174.322	127.884	20901.9	5.3	4
Cup74a	C	9	up	3.3475	22.5	10.07	382.141	268.317	27405	40.4	2
Cup75b	C	9	up	3.1976	23	16.573	678.265	441.586	36470	14.9	3
Cup76b	C	9	up	3.2285	23.25	13.018	476.516	346.882	75040.3	34	2
Cup77b	C	9	up	3.4628	24.5	19.418	762.625	517.391	63846	24.7	2
Cup78c	C	9	up	3.3309	24.75	11.137	423.028	296.739	35270.3	15.9	4
Cup79a	C	9	up	3.4094	24	14.344	535.723	382.204	33345.6	11.8	4
Cup80c	C	9	up	3.0479	24	7.318	331.263	194.984	28302.9	9.7	3
Cup81b	C	9	up	3.4515	22.5	6.177	267.862	164.597	19579.9	14	4
Cup82a	C	9	up	2.9085	22.5	3.986	176.727	106.208	13147.5	2.6	4
Cup83c	C	9	up	3.3259	25	16.266	596.132	433.4	46695.2	55	2
Cup84a	C	9	up	3.1669	24.75	15.178	564.12	404.417	74036.5	10.6	4
Cup85a	C	9	up	3.6282	22.75	12.143	476.516	323.568	39413.2	32.4	2
Cup86c	C	9	up	3.2798	22.5	6.152	263.092	163.928	56124.2	11.1	4
Cup87b	C	9	up	3.2988	21.75	16.979	728.663	452.416	80144.8	33.4	2
Cup88b	C	9	up	3.2003	22	16.017	706.907	426.79	72574.8	14.8	4
Cup89a	C	9	up	3.3861	25	14.131	670.756	376.532	62320.1	13.4	3
Cup90b	C	9	up	3.2323	25.5	13.073	526.185	348.326	35468.3	12.6	3

## Sheet: Male fast starts
ID	Fish	Rep	Line	Treatment	MaleSL	MaleGS	MeanTemp	Distance	MaxVel	MeanVel	MaxAccel	StimProx	Facing
Acont1a	1	A	1	control	2.1489	0.6297	29.5	33.073	1407.79	881.244	93025.7	4.7	3
Acont2c	4	A	1	control	2.4634	0.7081	32.25	25.495	1035.83	679.313	73707.9	29	4
Acont3c	7	A	1	control	2.5149	0.7257	31.25	24.096	888.06	642.052	70794.5	15.7	4
Acont4c	10	A	1	control	2.0465	0.649	32.75	20.261	754.052	539.857	87219.4	36.5	4
Acont5c	13	A	1	control	2.0438	0.593	28.75	17.374	646.718	462.929	44000	12.4	4
Acont6b	16	A	1	control	1.9399	0.5722	32	24.388	1155.59	649.828	92416.8	6.7	4
Acont7c	19	A	1	control	2.195	0.6334	26.25	20.702	758.57	551.616	67929	13.8	3
Acont8c	22	A	1	control	2.0023	0.5938	28	28.016	935.286	746.5	98271.5	28.1	3
Acont9b	25	A	1	control	1.9255	0.561	29.75	20.483	967.609	545.77	89083.7	20.4	3
Acont10b	28	A	1	control	2.1717	0.6177	32	26.864	967.609	715.809	70625.4	25.3	4
Acont11a	31	A	1	control	2.0611	0.5936	28.5	23.57	902.563	628.024	113645	12.3	3
Acont12b	34	A	1	control	1.8034	0.5258	27.25	20.667	888.06	550.692	56749.6	10.5	4
Acont13b	37	A	1	control	1.9356	0.5615	28.75	21.384	814.189	569.795	94163.3	15.3	4
Acont14c	40	A	1	control	2.0591	0.6116	28.5	24.07	1041.1	641.341	57832.9	25.5	4
Acont15b	43	A	1	control	2.3765	0.669	28	21.635	1041.75	576.481	134565	5.9	4
Acont16a	46	A	1	control	2.4448	0.6947	27.25	20.793	888.829	554.04	63932.4	18	4
Acont17c	49	A	1	control	1.9729	0.5465	26.75	22.231	851.123	592.359	80825.4	11.3	3
Acont18b	52	A	1	control	2.0125	0.5888	26.5	20.807	810.825	554.421	61667.4	18.7	3
Acont19c	55	A	1	control	2.3076	0.6418	28.5	15.396	729.171	410.242	80123.3	33.5	4
Acont20c	58	A	1	control	2.4607	0.7146	29.25	25.306	992.021	674.298	78701	11.1	4
Acont51a	61	A	1	control	1.9449	0.5505	28	16.707	771.841	445.158	73720.1	19.8	4
Acont52c	62	A	1	control	1.9457	0.5633	28.75	19.748	790.723	526.204	70830.9	39.6	4
Acont53a	65	A	1	control	2.0147	0.5536	25.25	14.91	611.918	397.285	88430.9	32.4	2
Acont55c	67	A	1	control	2.2664	0.6468	25.5	16.588	723.934	441.992	61883.9	25.7	4
Acont57a	71	A	1	control	2.2828	0.6603	24.75	15.574	721.017	414.974	64913.2	30.1	3
Acont61c	79	A	1	control	2.043	0.5949	25.5	24.226	1019.67	645.513	83214.1	40.2	2
Acont62c	82	A	1	control	2.5297	0.7113	28.75	25.953	1202.12	691.528	131292	44.4	2
Acont63a	84	A	1	control	2.1053	0.6246	25.25	15.587	825.497	415.317	104114	29.4	2
Acont64b	87	A	1	control	2.3789	0.6706	24.75	21.015	940.091	559.942	59693.5	21.3	2
Acont65c	90	A	1	control	2.5167	0.7106	24.5	20.751	716.129	552.926	57323	26.7	3
Acont66b	93	A	1	control	1.8557	0.5314	25.25	9.223	377.698	245.738	26339.6	8.8	4
Acont67c	95	A	1	control	1.9618	0.57	24.75	14.051	499.858	374.396	58964	10.1	3
Acont68c	97	A	1	control	2.115	0.6125	24	16.041	726.342	427.427	55533.8	16.8	4
Acont69c	100	A	1	control	2.4134	0.6614	24.75	26.322	1113.56	701.347	83747	3.6	4
Acont70a	102	A	1	control	1.917	0.5598	26.75	14.395	581.799	383.573	53243.6	15.9	4
Acont72a	105	A	1	control	2.3482	0.6598	27	23.097	945.919	615.422	64759	5	3
Acont73c	107	A	1	control			25.5	18.387	707.503	489.918	68043.6	24.4	3
Acont74c	110	A	1	control	2.0845	0.6164	25	19.365	923.34	515.98	74945.1	12.8	3
Acont76a	115	A	1	control	2.0962	0.6006	27.25	19.128	885.065	509.67	55533.8	16.9	3
Acont78a	118	A	1	control	2.2176	0.6365	27.5	18.355	803.585	489.068	67570.3	57.8	2
Acont79b	121	A	1	control	2.12	0.6023	26.5	22.91	818.675	610.452	55969.3	21.3	2
Acont80c	124	A	1	control	2.5116	0.7171	26.25	27.071	1027.2	721.319	70588	32.5	2
Acont81c	127	A	1	control	1.9413	0.5781	23.75	22.561	946.365	601.138	65143.6	24.7	3
Acont82a	130	A	1	control	2.6545	0.7745	23.5	23.16	848.547	617.102	67721.6	34.2	2
Acont83b	133	A	1	control	2.0362	0.5878	24	20.913	902.537	557.23	57928.3	30.4	2
Acont84a	135	A	1	control	2.2503	0.6518	23.75	21.486	793.011	572.51	55811	14.4	4
Acont85a	138	A	1	control	2.0011	0.5693	24.25	23.772	784.987	633.424	91569.3	12.6	3
Acont89b	144	A	1	control	1.9387	0.5659	24.5	25.895	1065.92	689.979	92949.6	7.2	4
Acont92c	149	A	1	control	2.4398	0.6732	27.75	18.54	702.715	494.008	47434.5	17.2	4
Acont94a	152	A	1	control	2.272	0.6506	28	16.364	733.282	436.026	105795	41.7	2
Acont95c	154	A	1	control	2.2444	0.6524	27.5	17.254	717.573	459.729	53328.1	28.8	2
Acont99b	157	A	1	control	2.0604	0.5966	27.75	21.317	784.987	568.002	80543.2	9.7	3
Acont100a	159	A	1	control	2.0883	0.6147	27.75	23.196	1107.47	618.072	108326	38.5	2
Acont101c	160	A	1	control	1.9509	0.5615	28	25.374	965.789	676.106	83462.8	21.2	4
Adown1b	2	A	2	down	2.5162	0.6754	30.75	29.17	1533.72	777.247	179935	24.4	4
Adown2c	5	A	2	down	2.216	0.5988	33	28.835	1167.35	768.317	104927	24	4
Adown3b	8	A	2	down	2.1579	0.5863	30.25	21.272	1147.87	566.803	98618.9	23.6	2
Adown4a	11	A	2	down	2.0016	0.5656	31.75	21.654	1154.99	576.99	142813	27.2	2
Adown5a	14	A	2	down			30.5	22.442	1041.1	597.968	81016.1	14.1	4
Adown6b	17	A	2	down	2.0352	0.5705	32.75	20.697	909.352	551.478	87683.9	16.9	3
Adown7b	20	A	2	down	2.3352	0.659	26.5	16.57	573.935	441.511	49867.1	20	4
Adown8c	23	A	2	down	2.105	0.5935	26.75	20.625	887.29	549.559	92220.1	19.9	4
Adown9b	26	A	2	down	2.3249	0.6238	28.25	28.531	1224.5	760.228	108707	7.6	4
Adown10a	29	A	2	down	1.8948	0.4898	30.5	18.553	674.647	494.345	71790.2	12.4	3
Adown11a	32	A	2	down	1.8749	0.5266	29.75	27.517	1146.68	733.209	117496	24.6	4
Adown12c	35	A	2	down	2.2152	0.6184	28	25.567	1009.1	681.24	58313.7	14.5	4
Adown13a	38	A	2	down	2.0263	0.5564	29	18.838	863.083	501.946	91718.7	8.3	4
Adown14a	41	A	2	down	1.9861	0.54	28.5	23.296	926.476	620.736	117883	8.9	4
Adown15c	44	A	2	down	2.1822	0.6068	28.25	25.846	1059.32	688.672	90463.3	18.6	4
Adown16a	47	A	2	down	2.0417	0.5831	27	23.446	1302.39	624.714	116471	11.7	3
Adown17b	50	A	2	down	2.2997	0.6482	25.75	25.196	1220.58	671.359	88022.8	33.9	2
Adown18b	53	A	2	down	1.9456	0.548	27.25	20.635	814.189	549.832	87275.1	5.9	3
Adown19b	56	A	2	down	2.0252	0.5505	29.5	18.924	796.367	504.226	58442.2	17.9	4
Adown20b	59	A	2	down	2.1179	0.6018	29.75	20.779	843.055	553.677	102096	12.7	3
Adown52b	63	A	2	down	2.4974	0.6709	28	28.794	1337.13	767.233	113714	22.4	4
Adown54a	66	A	2	down	2.1756	0.5896	28.25
Adown56a	69	A	2	down	2.1832	0.6274	25.5	20.053	811.334	534.332	103991	46.1	2
Adown57c	72	A	2	down	2.0417	0.5811	25	17.366	632.246	462.716	71207	24.3	2
Adown58a	74	A	2	down	2.3846	0.6466	25	18.727	927.3	498.997	54807.4	43.8	2
Adown59c	75	A	2	down	1.9394	0.5415	26.5	30.144	1124.52	803.204	54538.4	25	3
Adown60a	77	A	2	down	1.9467	0.548	28
Adown61a	80	A	2	down	1.9567	0.5383	25.5	11.56	503.597	308.022	62165.9	20.2	3
Adown63b	85	A	2	down	1.9437	0.5318	24.75	17.968	689.133	478.758	49515.3	14.4	4
Adown64a	88	A	2	down	1.9537	0.5338	24.25	15.732	658.373	419.181	71430.5	18.8	3
Adown65b	91	A	2	down	2.041	0.5699	26	21.663	928.355	577.211	70717	21.8	3
Adown67b	96	A	2	down	2.5215	0.6437	25.75	18.694	775.249	498.103	43908.2	34.2	2
Adown68c	98	A	2	down	2.0338	0.5376	23.75	19.377	847.053	516.316	95442.7	18.9	3
Adown69b	101	A	2	down	2.1439	0.5777	23.25	19.04	886.97	507.318	73300.7	14.4	3
Adown70a	103	A	2	down	2.0388	0.566	28	22.839	784.987	608.55	89692.6	45.3	4
Adown71c	104	A	2	down	2.1816	0.603	28.25	22.28	951.702	593.662	79332.4	41.6	2
Adown72a	106	A	2	down	2.2192	0.6242	26.25	25.368	1006.87	675.934	67732.1	11.4	3
Adown73b	108	A	2	down	2.2987	0.6024	25.75	19.059	757.627	507.834	43218.5	34.9	4
Adown74c	111	A	2	down	2.1732	0.5941	27	17.557	702.114	467.822	71573.6	5.3	4
Adown75c	113	A	2	down	2.173	0.6172	27	24.914	930.172	663.847	87070	14.1	4
Adown77c	117	A	2	down	2.2243	0.6346	25.25	21.348	962.287	568.816	98568.8	29.2	2
Adown78c	119	A	2	down	2.1391	0.5911	25	22.634	1149.37	603.079	86095.9	10.7	3
Adown79c	122	A	2	down	2.1855	0.6063	23.75	23.874	805.683	636.125	101145	24.7	2
Adown80c	125	A	2	down	1.7356	0.4807	24	19.015	762.625	506.673	74570.7	9.6	3
Adown81b	128	A	2	down	2.319	0.6286	24.5	22.561	875.958	601.154	60467.4	47.3	2
Adown82a	131	A	2	down	1.9913	0.5466	24.75	22.3	885.065	594.204	88208.9	30.1	2
Adown83b	134	A	2	down	2.1405	0.5913	25	24.547	987.825	654.056	126726	27.7	4
Adown84a	136	A	2	down	1.8525	0.5239	25.25	10.662	412.93	284.103	56244.4	6.2	4
Adown85b	139	A	2	down	1.9223	0.5266	26.75	15.961	803.585	425.289	83839.8	27.2	4
Adown87c	141	A	2	down	2.1432	0.5694	27.25	20.484	803.585	545.803	76111.8	21.2	3
Adown88c	142	A	2	down	2.0054	0.5822	27.25	17.715	645.096	472.019	100814	2.3	1
Adown89c	145	A	2	down	2.134	0.6063	27.5	20.752	983.114	552.946	89445.3	5.8	4
Adown90c	146	A	2	down	2.4456	0.6523	28.25	24.634	1023.5	656.383	88791.1	17.6	4
Adown91b	147	A	2	down	2.2181	0.6264	28.5	24.446	923.34	651.361	88569.5	22.6	3
Aup1c	3	A	3	up	2.0403	0.6086	28.5	29.025	1102.93	773.373	145688	16.6	4
Aup2b	6	A	3	up	2.0112	0.5632	31	23.924	1031.2	637.472	70114.4	11.1	1
Aup3c	9	A	3	up	2.0595	0.6321	31.75	22.158	887.29	590.419	76073.9	10.8	4
Aup4a	12	A	3	up	2.0388	0.5829	33	26.621	1074.69	709.335	48374.1	33.7	2
Aup5c	15	A	3	up	2.1115	0.6201	31.25	24.97	1005.7	665.327	90026.9	22.5	2
Aup6b	18	A	3	up	1.9373	0.5896	33	19.496	853.529	519.475	105512	14.8	3
Aup7a	21	A	3	up	2.001	0.6006	26	22.386	810.825	596.479	70926.6	10.9	4
Aup8c	24	A	3	up	1.678	0.5228	27.25	14.526	549.605	387.053	57690.2	7.7	4
Aup9a	27	A	3	up	1.8752	0.5448	29	29.849	1276.42	795.345	118232	4.7	3
Aup10c	30	A	3	up	1.7866	0.5415	31.25	26.15	1345.74	696.777	138235	36.2	4
Aup11c	33	A	3	up	2.3101	0.6733	29	27.287	1077.86	727.079	62628.5	6.2	3
Aup12c	36	A	3	up	2.1098	0.6337	27.25	28.445	1009.1	757.915	99350.8	22.5	4
Aup13b	39	A	3	up	1.8763	0.5616	28	27.573	1077.86	734.694	67490.6	17.4	3
Aup14a	42	A	3	up	2.2599	0.6666	28.75	19.071	762.165	508.143	95455.4	11.9	4
Aup15b	45	A	3	up	1.9511	0.5898	28.5	26.055	1017.19	694.238	75232.4	17.5	3
Aup16a	48	A	3	up	2.0562	0.5936	27.75	24.082	1004.34	641.666	94094.7	14.3	3
Aup17a	51	A	3	up	1.8182	0.5638	27.5	20.669	743.096	550.735	87118.7	24.3	2
Aup18b	54	A	3	up	1.9643	0.5799	26	20.733	918.326	552.448	113096	7.9	4
Aup19c	57	A	3	up	1.9418	0.592	30	28.909	1131.08	770.296	109641	32.6	2
Aup20b	60	A	3	up	1.7863	0.5404	30.25	20.329	790.337	541.666	73775.3	10.4	3
Aup52c	64	A	3	up	2.0007	0.5976	27.5	18.783	806.122	500.478	81843.6	30.5	2
Aup55c	68	A	3	up	2.1268	0.6232	28	16.91	583.715	450.575	44736.9	35.6	3
Aup56a	70	A	3	up	1.8175	0.5368	25	23.436	890.982	624.448	68810.1	29	4
Aup57c	73	A	3	up	1.9002	0.5768	25	21.158	964.801	563.762	62494.2	22.1	2
Aup59c	76	A	3	up	2.0473	0.6181	24.5	19.848	701.76	528.855	98939.8	27.4	2
Aup60c	78	A	3	up	1.9116	0.5924	25.75	17.869	845.26	476.119	62514.1	17.6	4
Aup61b	81	A	3	up	2.157	0.6331	27.25	19.046	769.105	507.485	57976.5	47.8	2
Aup62b	83	A	3	up	2.2424	0.6689	25.5	18.044	715.638	480.79	83085.1	35.9	2
Aup63a	86	A	3	up	2.0193	0.6136	25	21.036	889.008	560.525	89777.5	26.5	3
Aup64a	89	A	3	up	1.7391	0.5216	24.75	22.222	964.801	592.112	67682.3	7.3	4
Aup65c	92	A	3	up	1.9011	0.5951	27.75	21.899	904.872	583.512	130472	15.7	3
Aup66b	94	A	3	up	2.0158	0.6152	26.75	25.437	1052.37	677.778	103423	15.5	4
Aup68b	99	A	3	up	1.9258	0.5702	24.5	17.161	797.787	457.251	65132.4	26.2	2
Aup73b	109	A	3	up	1.9962	0.5884	24.25	19.496	801.481	519.484	45646.3	5.8	3
Aup74b	112	A	3	up	2.1241	0.624	27.25	14.047	514.833	374.295	45197.6	7.5	4
Aup75c	114	A	3	up	1.9193	0.5903	27.75	24.347	897.378	648.729	109149	12.3	3
Aup76c	116	A	3	up	2.2092	0.651	27	22.299	1104.42	594.161	121215	16.2	4
Aup78c	120	A	3	up	2.1238	0.5521	26.75	19.398	760.408	516.88	58003.6	19.9	4
Aup79c	123	A	3	up	1.9508	0.581	27.75	17.218	673.895	458.785	51514.4	9.3	4
Aup80c	126	A	3	up	2.0584	0.6065	28	24	858.437	639.483	97825.7	14.7	4
Aup81b	129	A	3	up	1.7808	0.5296	25.75	21.319	896.907	568.052	98885.4	39.6	2
Aup82b	132	A	3	up	2.1936	0.6401	25.5	24.756	965.789	659.624	83034.1	12.3	3
Aup84a	137	A	3	up	1.9502	0.5959	24.25	21.76	937.854	579.792	81270.3	11.6	3
Aup86c	140	A	3	up	1.9037	0.5779	23.5	26.69	1065.52	711.174	77070.7	43.2	2
Aup88a	143	A	3	up	2.2056	0.6447	23.75	25.813	912.304	687.805	136227	3.8	4
Aup91c	148	A	3	up			23.75	15.392	564.12	410.124	50946.5	20.3	4
Aup92a	150	A	3	up	2.0797	0.6231	24.5	22.468	1030.48	598.658	68783.2	15.6	3
Aup93b	151	A	3	up	2.1543	0.6589	24.75	25.435	1149.37	677.73	106967	26.1	4
Aup94c	153	A	3	up	2.0973	0.6111	26.25	24.381	1102.51	649.63	77869.1	25.5	2
Aup95b	155	A	3	up	2.0549	0.6041	26.5	30.95	1131.6	824.675	124551	31.4	4
Aup96c	156	A	3	up	2.1122	0.6322	28	25.928	989.533	690.863	89406.5	10.3	3
Aup99b	158	A	3	up	1.9424	0.5829	28.25	21.353	847.053	568.958	48869.1	6.2	4
Aup101a	161	A	3	up	2.1516	0.6578	28	20.578	742.434	548.304	68066.2	8.5	4
Bcont1c	162	B	4	control	1.9539	0.5694	27	24.674	1115.59	657.454	107906	24	2
Bcont2b	163	B	4	control	1.7718	0.5346	27.25	16.82	818.637	448.166	142530	34	4
Bcont3b	164	B	4	control	1.7198	0.5185	27.75	17.179	687.937	457.74	95491.1	17.4	2
Bcont4b	165	B	4	control	2.135	0.6097	28.25	17.888	753.513	476.642	36860.4	8.7	3
Bcont5a	166	B	4	control	1.7594	0.5043	24	24.651	1017.11	656.838	78262.1	19.9	2
Bcont6c	167	B	4	control	1.6494	0.5125	24	17.161	712.569	457.257	60446	7.4	3
Bcont7c	168	B	4	control	1.9178	0.5625	23.5	22.365	978.84	595.918	101346	3.4	4
Bcont8c	169	B	4	control	1.6725	0.4961	23.75	21.56	893.616	574.463	71337.2	6.4	4
Bcont9b	170	B	4	control	1.8675	0.5408	24	20.302	817.277	540.951	62210.1	4.9	4
Bcont10c	171	B	4	control	2.0944	0.6024	24.25	22.13	843.335	589.656	56090.6	11.5	4
Bcont12b	172	B	4	control	2.0158	0.5956	26	24.137	1042.16	643.143	83178.9	23.4	2
Bcont13c	173	B	4	control	2.2952	0.6314	23	24.113	988.07	642.51	141397	28.3	2
Bcont14c	174	B	4	control	2.0082	0.5806	23	24.794	992.939	660.643	68951.6	15.8	4
Bcont15b	175	B	4	control	2.4351	0.6839	23	22.586	1021.8	601.815	56798.3	6.8	4
Bcont16c	176	B	4	control	1.5684	0.4925	23	18.15	644.977	483.604	85710.6	20.2	2
Bcont17b	177	B	4	control	1.6465	0.4976	23.5	16.07	879.324	428.184	79965.2	23.5	2
Bcont18a	178	B	4	control	1.6947	0.5189	23.5	21.483	836.524	572.421	81956.4	7.4	4
Bcont19a	179	B	4	control	2.0084	0.6104	23.5	22.235	896.907	592.452	50651.3	25.6	2
Bcont20a	180	B	4	control	2.0045	0.5772	23.75	23.484	933.794	625.742	99882	5.8	4
Bcont21c	181	B	4	control	1.8844	0.5589	27.25	21.36	1008.5	569.154	67671.2	11.7	4
Bcont22a	182	B	4	control	2.0213	0.5918	27.75	24.341	991.48	648.573	75022.5	4.2	3
Bcont23b	183	B	4	control	2.085	0.6198	28.75	26.105	1015.54	695.579	63809.8	10.3	3
Bcont24c	184	B	4	control	1.9566	0.5783	29	22.574	895.352	601.484	81233.3	28.2	3
Bcont25c	185	B	4	control	1.7767	0.5412	27.25	21.705	1013.47	578.344	87041.7	9.9	4
Bcont26c	186	B	4	control	1.9959	0.5746	26.75	26.519	1316.18	706.604	104540	8.3	3
Bcont27a	187	B	4	control	1.8772	0.5618	24.5	21.675	901.87	577.55	68258.3	13.2	4
Bcont28c	188	B	4	control	1.8097	0.5202	24	24.97	1076.72	665.343	87383.9	11.3	4
Bcont29a	189	B	4	control	2.4454	0.6595	24.5	20.555	731.553	547.682	61207.9	14	4
Bcont31b	190	B	4	control	2.1028	0.6225	28.25	30.505	1278.62	812.816	74897.6	15	4
Bcont32c	191	B	4	control	1.9976	0.6008	28.5	20.716	829.301	551.974	134450	25.3	4
Bcont33a	192	B	4	control	1.9293	0.5709	28.25	17.415	726.04	464.034	99101.2	24	2
Bcont34c	193	B	4	control	1.9523	0.5861	28.75	31.172	1106.33	830.585	90371.7	8.7	3
Bcont35b	194	B	4	control	1.8967	0.5585	24	18.534	945.919	493.841	118006	17.4	3
Bcont36b	195	B	4	control	2.0482	0.5983	23.5	19.09	842.557	508.656	68941.7	10.6	3
Bcont37a	196	B	4	control	2.0698	0.6061	23.25	17.909	662.526	477.198	57272.2	10.3	3
Bcont38b	197	B	4	control	1.9048	0.55	23.5	18.542	842.557	494.067	60819.4	3.5	4
Bcont39b	198	B	4	control	1.8845	0.5543	23	18.7	726.923	498.281	69262.4	13.4	3
Bcont41b	199	B	4	control	1.7026	0.4992	24.25	18.268	953.528	486.753	106323	4.5	3
Bcont42c	200	B	4	control	2.1223	0.6021	25.25	22.21	976.653	591.799	134453	13.6	4
Bcont43b	201	B	4	control	1.8956	0.5769	27.25	22.332	885.065	595.038	70842.7	12.2	4
Bcont44b	202	B	4	control	1.9901	0.5845	27.5	25.429	904.872	677.57	74042.7	16.7	4
Bcont45a	203	B	4	control	1.6858	0.5121	28	23.395	1013.63	623.377	127795	27.3	2
Bcont46b	204	B	4	control	1.9123	0.5763	28.25	29.052	1234.01	774.096	87567.9	0	4
Bcont47c	205	B	4	control	1.6502	0.4934	24.75	21.582	937.854	575.068	73616.8	14.1	2
Bcont48a	206	B	4	control	1.9119	0.5817	24.5	19.656	844.558	523.731	120982	0	1
Bcont49a	207	B	4	control	1.8955	0.5658	23.75	22.553	1001.83	600.933	84760.9	5.9	3
Bcont50c	208	B	4	control	1.9734	0.5712	24.25	21.404	814.022	570.323	107708	9.6	4
Bcont51c	209	B	4	control	1.9436	0.5783	22.75	20.545	803.585	547.438	95876	61	2
Bcont52a	210	B	4	control	2.0111	0.5817	23.5	22.445	884.411	598.042	115482	17.2	4
Bcont53b	211	B	4	control	1.9608	0.5843	23.75	23.859	990.017	635.732	85681.5	27.1	2
Bdown241c	262	B	5	down	2.399	0.6703	28.5	22.056	1170.38	587.699	152282	32.3	2
Bdown242b	263	B	5	down	2.1492	0.6044	29	28.814	1246.36	767.746	120466	18.5	2
Bdown243c	264	B	5	down	2.2329	0.6135	27.25	24.817	1012.42	661.26	91081.8	12.3	4
Bdown244b	265	B	5	down	2.623	0.7182	27.5	30.003	1165.88	799.437	82608.9	8.4	3
Bdown245a	266	B	5	down	2.077	0.595	23.75	22.814	1052.32	607.883	146008	26.1	3
Bdown246b	267	B	5	down	1.9326	0.5571	24	22.701	948.417	604.87	129665	9.4	3
Bdown247b	268	B	5	down	1.9257	0.5369	24.25	23.19	1161.38	617.902	95163.1	32.4	2
Bdown248a	269	B	5	down	2.1306	0.6066	24	13.685	513.978	364.637	73010.8	18.9	3
Bdown249b	270	B	5	down	1.828	0.5064	24.5	17.349	671.067	462.258	71046.5	23.7	2
Bdown250c	271	B	5	down	2.1735	0.6046	24.25	27.332	1074.93	728.266	97922.8	4.3	4
Bdown251b	272	B	5	down	2.0208	0.5727	27.25	27.256	1082.81	726.256	64066.4	21.5	2
Bdown252c	273	B	5	down	1.784	0.5255	27.75	19.5	987.11	519.597	69692.3	25.1	2
Bdown253a	274	B	5	down	2.0663	0.5949	23	20.7	936.953	551.554	71883.9	19.2	3
Bdown254c	275	B	5	down	1.6634	0.4817	23	18.614	801.481	495.978	75408.4	4.9	4
Bdown255c	276	B	5	down	1.8535	0.543	23.25	25.435	1002.9	677.732	90241.2	10	3
Bdown256b	277	B	5	down	1.9518	0.5621	23.5	17.864	645.096	476.006	59926.4	26	2
Bdown257b	278	B	5	down	2.012	0.588	23.75	18.148	826.372	483.568	71210.1	23.2	3
Bdown258c	279	B	5	down	1.9981	0.5547	23.5	26.533	908.131	706.984	87466.2	17	4
Bdown259c	280	B	5	down	2.1939	0.5897	25	25.385	923.17	676.395	69343.2	11.8	4
Bdown260b	281	B	5	down	1.9148	0.5505	25.25	19.048	966.821	507.548	118516	9.9	4
Bdown261a	282	B	5	down	1.7726	0.4995	28.75	23.667	998.265	630.625	115748	5.6	4
Bdown262b	283	B	5	down	1.9941	0.5624	29	24.495	982.388	652.684	84698.3	10.1	4
Bdown263c	284	B	5	down	1.911	0.5512	27	24.348	1220.54	648.756	130200	30.3	2
Bdown264a	285	B	5	down	2.5351	0.6839	27.25	25.7	1168.9	684.777	77864.5	2603	3
Bdown265b	286	B	5	down	1.879	0.5401	26	22.086	860.242	588.481	70360.2	7.3	4
Bdown266c	287	B	5	down	1.9773	0.5906	25.25	20.141	784.449	536.653	81994.5	17.2	3
Bdown267b	288	B	5	down	1.7695	0.5194	24	18.952	878.03	504.984	69339.3	8.2	3
Bdown268a	289	B	5	down	2.3652	0.6717	24	22.006	922.116	586.344	68560.4	4.7	4
Bdown269c	290	B	5	down	1.857	0.5156	25	22.898	1008.54	610.122	100780	14.5	3
Bdown270c	291	B	5	down	2.0709	0.5956	25	24.674	1132.62	657.439	88282.3	16.9	3
Bdown271c	292	B	5	down	2.4693	0.6753	28	31.021	1356.47	826.572	112674	28.5	4
Bdown272c	293	B	5	down	2.3692	0.6446	28	25.533	1122.81	680.348	82328.1	20.8	4
Bdown273a	294	B	5	down	1.7477	0.5122	27.75	25.473	1041.48	678.728	66090.4	15.6	4
Bdown274c	295	B	5	down	2.1356	0.5911	28	27.077	1105.57	721.472	74281.8	17.3	4
Bdown275b	296	B	5	down	2.5739	0.6941	24.25	24.436	945.919	651.105	45689	8.3	4
Bdown276b	297	B	5	down	1.9187	0.5571	24.25	25.069	951.702	667.96	72650.4	7	4
Bdown277b	298	B	5	down	2.1285	0.5948	23.25	25.352	1029.3	675.512	58141	10.1	4
Bdown278b	299	B	5	down	2.5418	0.7169	23.25	23.58	1008.54	628.3	63437.6	15.8	4
Bdown279a	300	B	5	down	2.1041	0.5853	23.25	21.733	923.34	579.094	103405	9.6	3
Bdown280c	301	B	5	down	2.2228	0.6273	23.25	24.894	1076.88	663.311	104982	18.6	2
Bdown281b	302	B	5	down	2.5354	0.6948	23.5	27.658	1162.51	736.946	102860	0	4
Bdown282a	303	B	5	down	2.4083	0.6661	23.5	23.444	854.494	624.675	89308.4	3.4	4
Bdown283b	304	B	5	down	2.0046	0.5703	26.75	26.22	1006.12	698.648	73167.1	9.8	4
Bdown284b	305	B	5	down	2.3241	0.6262	27	29.276	1219.7	780.076	85958.8	13	3
Bdown285a	306	B	5	down	2.2917	0.6335	27.75	28.064	1113.56	747.776	80536.7	16.2	3
Bdown286c	307	B	5	down	1.9306	0.5655	28	30.603	1249.65	815.433	83749.2	22.3	2
Bdown287a	308	B	5	down	2.4892	0.6928	25	27.467	1102.51	731.855	126018	17.4	4
Bdown288b	309	B	5	down	2.3157	0.6254	25	19.764	799.372	526.619	121838	22.9	2
Bdown289b	310	B	5	down	2.2834	0.6613	23.5	26.58	1042.91	708.23	100046	3.8	3
Bdown290b	311	B	5	down	1.8954	0.5557	23.5	15.918	564.12	424.147	77846.8	8.4	3
Bup121a	212	B	6	up	2.0882	0.64	27.5	27.307	1143.57	727.602	160366	26.5	2
Bup122b	213	B	6	up	1.6951	0.5224	27.75	23.615	855.452	629.235	114134	19.3	2
Bup123a	214	B	6	up	2.0024	0.5466	28.75	24.327	956.548	648.194	94144.6	8.4	4
Bup124b	215	B	6	up	1.667	0.5128	29	22.08	866.922	588.339	99656.8	10	4
Bup125a	216	B	6	up	2.0709	0.6012	23.5	24.554	1005.09	654.24	87511.5	21.4	4
Bup126b	217	B	6	up	1.7727	0.5524	23.25	24.793	973.215	660.627	81275.1	11.8	4
Bup127c	218	B	6	up	1.9738	0.5991	24	20.52	813.788	546.772	60623.3	18.1	3
Bup128a	219	B	6	up	1.7644	0.5282	24.25	15.966	534.834	425.408	67813.4	3.7	4
Bup129b	220	B	6	up	2.0048	0.6147	24.5	21.56	930.275	574.469	97992.8	25	3
Bup130b	221	B	6	up	2.0878	0.6422	24.75	18.586	773.095	495.238	108997	15.6	4
Bup131a	222	B	6	up	1.9458	0.5984	26.25	21.794	945.666	580.709	77699.5	26.6	2
Bup132a	223	B	6	up	1.741	0.5393	26.75	19.81	813.625	527.854	85875.1	24	4
Bup133a	224	B	6	up	1.9631	0.5837	23.25	21.111	842.902	562.505	43229	11.3	4
Bup134b	225	B	6	up	2.5481	0.7592	23.25	21.579	960.531	574.978	79939.6	29.5	2
Bup135a	226	B	6	up	2.1013	0.6373	23	22.249	931.532	592.827	113661	24.9	2
Bup136b	227	B	6	up	2.0028	0.6127	23	21.314	933.794	567.924	87488.5	7.4	3
Bup137a	228	B	6	up	1.8412	0.5732	23.25	20.564	986.115	547.923	64212.5	3	4
Bup138b	229	B	6	up	1.8324	0.5511	23.5	15.98	592.581	425.793	44248.7	18.9	2
Bup139b	230	B	6	up	1.6543	0.5159	24	18.479	673.895	492.378	51442.7	13.6	3
Bup140c	231	B	6	up	2.5321	0.7446	24.5	26.316	1056.18	701.211	78456.1	11.1	4
Bup141c	232	B	6	up	2.0115	0.6001	28.25	27.787	1176.1	740.394	70852.3	7.6	4
Bup142c	233	B	6	up	1.8535	0.5623	28.5	27.289	1151.45	727.135	69126.9	44.7	2
Bup143a	234	B	6	up	1.9436	0.6196	27.75	26.924	1116.89	717.386	85091.4	16.2	3
Bup144a	235	B	6	up	2.069	0.6175	28.25	25.547	1150.25	680.702	66453.7	7.6	4
Bup145c	236	B	6	up	2.1007	0.634	26.25	26.64	991.663	709.845	90575.1	20.9	4
Bup146a	237	B	6	up	2.3511	0.701	26	34.041	1327.91	907.038	162140	11.5	4
Bup147b	238	B	6	up	1.932	0.5782	23.75	18.612	782.064	495.935	94291.4	6.3	4
Bup148a	239	B	6	up	2.0186	0.632	24	20.771	844.558	553.44	59883.2	6.7	4
Bup149a	240	B	6	up	1.6302	0.505	25.25	17.438	971.019	464.655	83914.1	5.6	4
Bup150c	241	B	6	up	2.4705	0.7344	25	21.952	1128.24	584.921	92519.7	21.7	2
Bup151a	242	B	6	up	1.92	0.6079	26.75	19.721	810.384	525.484	74218.7	32.8	2
Bup152b	243	B	6	up	2.5626	0.7679	27.75	27.135	1307.42	723.025	112561	30.4	2
Bup153a	244	B	6	up	1.9144	0.5825	27.25	22.848	822.276	608.796	78914.1	17.3	4
Bup154a	245	B	6	up	2.4495	0.7257	27.5	25.744	1039.46	685.962	86684.7	14.7	4
Bup156c	246	B	6	up	2.0392	0.5866	25	20.522	784.842	546.82	62629.7	5.8	4
Bup157b	247	B	6	up	1.9982	0.6105	23.25	15.74	698.498	419.385	61154.2	12.3	3
Bup158b	248	B	6	up	2.4031	0.7169	22.75	24.92	1116.24	663.991	80167.9	34.7	2
Bup159b	249	B	6	up	1.9409	0.592	24	16.642	760.267	443.421	73818.5	9.9	4
Bup160a	250	B	6	up	2.5706	0.7724	23.75	15.942	744.137	424.778	72642.7	22.7	2
Bup161b	251	B	6	up	1.9255	0.5941	23.25	16.771	680.129	446.874	41779.1	19.5	3
Bup162a	252	B	6	up	1.7279	0.528	23.5	20.053	1052.37	534.322	97535.5	9.7	4
Bup163c	253	B	6	up	2.4075	0.724	26	29.344	1312.33	781.871	94422.1	13.6	4
Bup164a	254	B	6	up	2.5171	0.7592	26.5	24.305	1266.95	647.602	130961	38	2
Bup165a	255	B	6	up	1.9721	0.5828	27.5	23.92	961.848	637.354	94580.1	13.1	4
Bup166a	256	B	6	up	1.8731	0.5966	27.5	15.96	782.294	425.263	113537	16	3
Bup167c	257	B	6	up	1.891	0.5805	26.75	23.395	1014.8	623.366	90733.8	32.4	2
Bup168c	258	B	6	up	1.9766	0.5957	25.5	25.37	1008.54	675.984	75447.2	7.8	4
Bup169b	259	B	6	up	1.8588	0.5844	24	12.812	507.401	341.385	61743.9	18.1	4
Bup170b	260	B	6	up	1.9857	0.6207	23.5	18.064	728.083	481.309	76067.6	10.2	3
Bup171b	261	B	6	up	1.9605	0.588	24.75	21.355	793.011	569.012	46537.4	14	3
Ccont1b	312	C	7	control	2.4263	0.6585	20.5	17.464	728.663	465.329	55943.2	15.9	3
Ccont2a	313	C	7	control	2.2041	0.6247	21.25	20.292	917.336	540.684	70824.9	5.5	4
Ccont3b	314	C	7	control	2.1773	0.62	23.5	14.542	581.074	387.477	62923.3	4.5	3
Ccont4a	315	C	7	control	1.8816	0.5259	24.25	20.209	753.718	538.486	91607.7	7.5	2
Ccont5c	316	C	7	control	1.7344	0.5022	23.25	23.318	902.069	621.324	102869	25.5	2
Ccont6a	317	C	7	control	2.5117	0.7007	22.75	25.699	1075.38	684.749	79842.9	7.5	4
Ccont7c	318	C	7	control	2.2742	0.6675	22.25	18.614	826.372	495.966	64115.6	30	4
Ccont8b	319	C	7	control	2.1579	0.6196	22	23.08	912.304	614.966	76472.7	16	4
Ccont9a	320	C	7	control	2.3158	0.6625	23.25	24.708	1055.97	658.358	99142.4	22.7	3
Ccont10c	321	C	7	control	2.5268	0.6767	23.5	25.556	1031.71	680.941	127543	42.1	2
Ccont11b	322	C	7	control	1.8438	0.5283	20.25	22.172	907.666	590.774	70336.5	45.2	2
Ccont12b	323	C	7	control	2.2347	0.6305	20.75	17.165	726.923	457.363	57155.2	7.4	4
Ccont13b	324	C	7	control	2.0338	0.5865	22.25	22.863	965.789	609.199	138796	5.1	4
Ccont14b	325	C	7	control	2.3544	0.6898	22.5	24.877	1039.46	662.849	59732.4	37.4	2
Ccont15b	326	C	7	control	2.4624	0.6891	21.75	16.757	726.342	446.502	48602.9	23.9	3
Ccont16a	327	C	7	control	2.3343	0.6628	21.25	22.442	945.919	597.964	77732.1	16.4	4
Ccont17b	328	C	7	control	2.4937	0.7051	21.25	19.441	873.545	518.014	76971	27.6	2
Ccont18b	329	C	7	control	2.4204	0.6821	21	25.682	987.825	684.305	102946	22.9	3
Ccont19c	330	C	7	control	2.4101	0.6799	21.75	25.806	1134.58	687.6	77778.4	10.5	4
Ccont20c	331	C	7	control	2.0543	0.5701	22	23.85	1104.04	635.486	101657	28.7	2
Ccont21c	332	C	7	control	2.0366	0.5741	23	22.723	814.022	605.473	99022.8	61.2	2
Ccont22c	333	C	7	control	2.4016	0.6693	23.5	21.544	826.882	574.045	93783.5	42.9	2
Ccont23c	334	C	7	control	2.3842	0.6728	20.5	22.449	854.988	598.152	65425.2	44.8	4
Ccont24c	335	C	7	control	1.8768	0.5233	20	20.541	810.384	547.313	109952	19.1	4
Ccont25a	336	C	7	control	2.4249	0.6672	19.5	17.24	712.26	459.362	70826.4	22.3	4
Ccont26b	337	C	7	control	2.5579	0.7076	19.75	22.897	904.872	610.106	71068.3	13.3	4
Ccont27b	338	C	7	control	2.399	0.6983	20.75	19.517	744.704	520.038	48276	21.6	2
Ccont28b	339	C	7	control	1.9761	0.5427	21	17.228	801.481	459.039	55960.2	16.8	4
Ccont29b	340	C	7	control	2.3989	0.6878	22.75	26.088	983.114	695.13	61215.1	4.6	4
Ccont30a	341	C	7	control	2.0016	0.5761	23.25	21.482	885.065	572.393	86640.8	11.5	4
Ccont31a	342	C	7	control	2.3806	0.6729	22.75	22.406	901.133	597.006	92382.3	13.3	4
Ccont32b	343	C	7	control	2.0535	0.5884	22.5	21.999	805.683	586.158	87728.5	4.9	4
Ccont33a	344	C	7	control	2.0452	0.59	21.75	19.931	767.589	531.066	58469.1	30.6	2
Ccont34c	345	C	7	control	1.8805	0.5318	21.5	18.65	714.626	496.927	55970.5	44.4	4
Ccont35b	346	C	7	control	2.3257	0.6683	23.5	25.821	965.789	688.013	86568.8	12.8	3
Ccont36c	347	C	7	control	2.3155	0.6503	23.5	28.565	1197.91	761.118	74110.8	48	2
Ccont37b	348	C	7	control	2.2408	0.6454	22.25	17.821	904.872	474.86	95316.8	28.2	3
Ccont38a	349	C	7	control	2.502	0.7128	21.75	22.722	931.532	605.444	61646.5	20.3	4
Ccont39b	350	C	7	control	2.0928	0.6029	21.5	20.104	847.053	535.668	99553.7	6.9	3
Ccont40c	351	C	7	control	2.3952	0.6546	21.5	23.29	974.49	620.569	76878.4	38.5	2
Ccont41c	352	C	7	control	2.4863	0.6871	22.25	13.889	542.768	370.086	61369.5	34.6	2
Ccont42b	353	C	7	control	2.3589	0.677	22.25	19.257	885.542	513.105	101711	12.9	3
Ccont43a	354	C	7	control	2.2454	0.6164	23	18.688	753.718	497.95	63954.4	30.6	2
Ccont44a	355	C	7	control	2.2433	0.643	22.75	13.297	645.096	354.305	70512.9	9.7	4
Ccont45b	356	C	7	control	1.9239	0.544	21.75	19.24	847.053	512.658	75258	45.7	2
Ccont46c	357	C	7	control	2.3274	0.6553	21.25	20.682	980.104	551.083	56530.7	6.6	4
Ccont47a	358	C	7	control	1.7254	0.508	21.25	17.468	874.028	465.438	91154.7	40.5	4
Ccont48a	359	C	7	control	2.371	0.6559	21.25	15.29	643.131	407.408	45803.4	29.9	2
Ccont49c	360	C	7	control	2.3333	0.6701	22.25	21.067	813.503	561.349	66153.2	29.6	3
Ccont50a	361	C	7	control	2.3984	0.6803	22.75	14.461	517.286	385.314	38635.5	3.5	3
Cdown241b	412	C	8	down	2.4568	0.6785	22.25	29.214	1177.3	778.426	60260.9	6.3	4
Cdown242a	413	C	8	down	2.1762	0.5875	22.75	22.383	896.907	596.401	95756.6	11.8	4
Cdown243c	414	C	8	down	2.4499	0.676	24.25	26.193	974.445	697.92	144646	15.8	4
Cdown244a	415	C	8	down	1.9423	0.5557	24	24.753	1095.21	659.55	96168.3	25.5	2
Cdown245c	416	C	8	down	2.3919	0.6399	22.25	21.44	930.172	571.284	93189	14.6	4
Cdown246a	417	C	8	down	2.1879	0.608	22	21.206	951.702	565.031	123716	21.3	2
Cdown247b	418	C	8	down	1.9581	0.5475	23	24.362	1069.08	649.13	96285.9	19.7	3
Cdown248a	419	C	8	down	2.3502	0.6499	23.25	22.738	1065.52	605.86	110541	16	4
Cdown249a	420	C	8	down	2.4167	0.6672	24.25	31.387	1539.85	836.322	120290	38.2	2
Cdown250c	421	C	8	down	2.0099	0.5521	24.5	21.007	846.056	559.737	154120	21.9	3
Cdown251c	422	C	8	down	2.2883	0.6263	21.25	24.272	844.558	646.723	80985.6	30.4	2
Cdown252c	423	C	8	down	2.3398	0.6302	21.25	21.613	871.61	575.876	61948	12.3	4
Cdown253b	424	C	8	down	2.1738	0.6182	22.25	22.145	980.104	590.074	88557.6	39.7	2
Cdown254a	425	C	8	down	2.2112	0.5963	22.25	25.684	1049.56	684.372	80543.2	16.9	4
Cdown255c	426	C	8	down	2.3768	0.622	21	21.984	937.854	585.772	98003.8	29	2
Cdown256a	427	C	8	down	2.1014	0.5903	21.25	20.272	974.49	540.165	77896.9	22.5	2
Cdown257c	428	C	8	down	2.1381	0.5795	22	23.256	844.558	619.664	80292.3	40	3
Cdown258b	429	C	8	down	1.7503	0.4825	22.25	15.541	744.704	414.088	52643.2	7	4
Cdown259a	430	C	8	down	2.3803	0.6689	22.25	26.297	1065.52	700.693	96727.6	11.8	3
Cdown260a	431	C	8	down	2.2208	0.6136	22.5	24.873	1001.83	662.741	103187	25.7	2
Cdown261a	432	C	8	down	2.0492	0.5758	24.25	24.317	1304.83	647.922	140829	14.7	4
Cdown262b	433	C	8	down	2.6561	0.7141	24.5	27.086	1107.47	721.714	80291.6	36.1	2
Cdown263a	434	C	8	down	1.8549	0.4953	19.5	19.354	731.553	515.69	55856.6	15.5	4
Cdown264a	435	C	8	down	2.3675	0.6423	19.5	19.728	924.711	525.67	44316.8	14.5	3
Cdown265a	436	C	8	down	2.3514	0.6448	20	23.934	926.99	637.735	55738.4	31.2	2
Cdown266c	437	C	8	down	2.4194	0.6343	20.25	22.513	930.172	599.856	51894.2	20.3	2
Cdown267a	438	C	8	down	1.9632	0.5252	21.25	19.307	698.498	514.442	80106.2	21.7	2
Cdown268a	439	C	8	down	1.7934	0.5149	21.75	18.757	871.61	499.792	58163.1	19.8	2
Cdown269a	440	C	8	down	2.0586	0.5735	25	26.047	1078.12	694.042	101359	33.6	2
Cdown270a	441	C	8	down	2.3935	0.6326	25.5	24.227	988.252	645.55	91554.7	2.5	4
Cdown271c	442	C	8	down	2.4905	0.6693	22	22.896	858.437	610.065	56891.6	13	3
Cdown272b	443	C	8	down	2.5488	0.6863	22	20.856	1162.15	555.708	96340.3	48.2	2
Cdown273b	444	C	8	down	2.4436	0.6607	21.75	19.779	879.324	527.019	95961.2	13.1	3
Cdown274a	445	C	8	down	2.326	0.635	21.75	27.887	1128.24	743.052	66769.5	31.6	2
Cdown275c	446	C	8	down	2.4917	0.7009	22.5	29.825	1313.86	794.69	85918.5	41.5	2
Cdown276a	447	C	8	down	2.3569	0.6581	22.25	21.14	726.923	563.285	85437.9	11.1	4
Cdown277c	448	C	8	down	2.3632	0.6508	21.5	16.498	655.481	439.589	63697.8	36.4	2
Cdown278c	449	C	8	down	2.4542	0.6883	21.5	26.404	1185.16	703.531	114547	55.1	2
Cdown279b	450	C	8	down	2.3282	0.6441	22	25.255	873.545	672.918	68753.2	15.8	4
Cdown280a	451	C	8	down	2.4437	0.6675	22.25	20.669	775.249	550.741	94082.3	33.7	2
Cdown281b	452	C	8	down	2.0838	0.5799	22.75	22.054	930.129	587.626	96005.8	32.9	2
Cdown282a	453	C	8	down	2.2926	0.6392	23	23.645	994.638	630.038	82728.5	26	2
Cdown283c	454	C	8	down	2.2544	0.6268	22.75	27.539	1023.5	733.791	62384.2	34.6	2
Cdown284a	455	C	8	down	2.2311	0.6208	22.5	23.608	842.557	629.036	90763.8	9.6	4
Cdown285b	456	C	8	down	2.3195	0.6466	21	20.534	883.633	547.125	52883.5	29	2
Cdown286a	457	C	8	down	2.3032	0.6238	21	19.859	813.503	529.14	95405.3	6.8	4
Cdown287a	458	C	8	down	2.39	0.6611	21.75	22.683	958.771	604.404	63080.3	15.3	4
Cdown288b	459	C	8	down	2.0213	0.5665	21.75	18.511	854.988	493.224	70956.1	30.2	4
Cdown289b	460	C	8	down	2.1721	0.6075	23	21.152	883.633	563.592	61822.1	28.4	2
Cdown290b	461	C	8	down	1.8021	0.5187	23	21.13	847.053	563.02	71007.9	43.8	2
Cup121c	362	C	9	up	1.8799	0.598	21.5	19.261	771.975	513.21	96555.9	5.6	4
Cup122c	363	C	9	up	2.2459	0.6685	21.75	21.677	728.083	577.585	77749.9	14.3	4
Cup123c	364	C	9	up	1.884	0.5741	24.75	24.69	967.099	657.872	85914.4	9.5	3
Cup124b	365	C	9	up	2.3602	0.7137	25	33.597	1341.51	895.198	115329	26.1	2
Cup125a	366	C	9	up	1.6421	0.5047	22.25	22.928	1163.6	610.915	86334.3	6.4	3
Cup126b	367	C	9	up	1.9876	0.6129	22.25	21.071	821.762	561.451	58509.4	13.8	4
Cup127b	368	C	9	up	2.3315	0.6743	22.25	25.186	888.872	671.095	72417.7	13.2	3
Cup128c	369	C	9	up	2.259	0.6697	22.75	24.63	987.825	656.278	87580.6	45.7	2
Cup129a	370	C	9	up	2.295	0.6765	23.5	26.524	1010.63	706.739	69829.5	29.2	2
Cup130b	371	C	9	up	2.2586	0.6855	24	19.729	886.97	525.684	83224.5	26.4	2
Cup131a	372	C	9	up	2.3306	0.6749	21	19.781	793.011	527.062	47169.1	11.5	3
Cup132c	373	C	9	up	2.3759	0.7039	21.25	22.903	991.663	610.246	104536	17.6	3
Cup133a	374	C	9	up	2.2991	0.6731	22.5	17.519	702.114	466.79	67396.2	26.9	4
Cup134c	375	C	9	up	1.9409	0.5923	22.5	23.721	922.883	632.051	72881.5	11.9	4
Cup135c	376	C	9	up	2.4342	0.6885	21	25.681	1078.51	684.269	76307.9	3.4	3
Cup136c	377	C	9	up	2.3562	0.6871	21	21.641	940.998	576.622	79345.6	15.5	4
Cup137a	378	C	9	up	2.2958	0.6863	21	21.668	930.172	577.343	83734.8	26.3	2
Cup138a	379	C	9	up	1.6846	0.5337	21.5	15.969	731.553	425.495	46636.2	19.5	2
Cup139a	380	C	9	up	2.3348	0.6743	22.25	22.553	896.866	600.946	97886.1	44.1	2
Cup140c	381	C	9	up	2.2788	0.6672	22.5	23.246	879.324	619.403	80664.5	8.6	3
Cup141b	382	C	9	up	1.5816	0.518	23.75	17.51	742.434	466.55	74555.6	20.6	3
Cup142a	383	C	9	up	1.9308	0.5969	24	20.67	872.094	550.767	65919.2	14.1	4
Cup143b	384	C	9	up	1.6854	0.5476	19.75	19.494	826.372	519.413	51691.4	40.5	2
Cup144a	385	C	9	up	1.8923	0.5664	19.5	16.791	707.503	447.402	51383	16.7	3
Cup145a	386	C	9	up	2.2115	0.6488	20	19.987	786.599	532.568	57949.9	7.4	4
Cup146a	387	C	9	up	2.0019	0.6007	20	16.632	717.573	443.173	80439.3	18.3	4
Cup147a	388	C	9	up	2.2983	0.6691	21	22.044	911.841	587.366	77674.1	28.8	2
Cup148b	389	C	9	up	2.2944	0.6823	21	16.699	668.235	444.943	48553.7	11.6	4
Cup149a	390	C	9	up	2.0412	0.6273	24	23.053	951.702	614.26	102919	19.7	2
Cup150b	391	C	9	up	1.973	0.6018	24.75	27.031	1049.56	720.253	69245.1	20.5	4
Cup151c	392	C	9	up	1.8199	0.5451	22.5	23.349	909.988	622.131	63523.3	41.8	2
Cup152c	393	C	9	up	1.8493	0.5765	22.25	21.918	749.788	584.004	59641.7	13.1	4
Cup153b	394	C	9	up	2.2084	0.6745	21.5	26.001	1093.67	692.8	71904.6	4.9	3
Cup154a	395	C	9	up	1.8791	0.5966	21.75	20.055	872.094	534.382	55871.5	22.8	3
Cup155a	396	C	9	up	2.3797	0.695	23.25	23.18	974.49	617.647	65173.9	35.3	4
Cup156a	397	C	9	up	2.1399	0.6593	22.75	18.977	907.666	505.637	64860.7	12.4	3
Cup157a	398	C	9	up	2.2838	0.6763	21.5	24.811	1085.54	661.1	64562.1	40.1	2
Cup158c	399	C	9	up	2.1951	0.6595	21.5	19.378	803.585	516.328	94253.2	57.2	2
Cup159b	400	C	9	up	2.2844	0.6515	21.75	19.928	784.987	530.983	88298.6	54	2
Cup160b	401	C	9	up	2.2929	0.6698	22	22.186	889.346	591.159	60794.7	9.9	4
Cup161c	402	C	9	up	1.9829	0.6164	22.5	23.396	847.053	623.382	86226.9	23.9	2
Cup162b	403	C	9	up	2.1744	0.6445	22.75	17.358	643.131	462.514	47533.6	9.7	4
Cup163c	404	C	9	up	1.7988	0.5523	22.75	16.92	721.678	450.85	88877.9	26.9	2
Cup164a	405	C	9	up	2.2322	0.6653	23	19.91	805.683	530.518	114569	24.9	3
Cup165a	406	C	9	up			21	20.742	960.531	552.688	108465	37.1	2
Cup166a	407	C	9	up	2.2265	0.6658	21	21.561	909.524	574.501	63014.1	29.6	2
Cup167c	408	C	9	up	1.7117	0.5514	21.25	12.699	487.028	338.38	31128.1	30.1	2
Cup168a	409	C	9	up	2.132	0.6291	21.5	17.28	645.096	460.432	66595.4	6.1	4
Cup169a	410	C	9	up	2.1414	0.6451	23	18.654	847.053	497.05	133457	20.6	2
Cup170b	411	C	9	up	1.9481	0.6061	23	15.927	702.715	424.383	50490.2	9.1	3

## Sheet: Notes
Variable	Details
ID	Unique individual identifier (may be duplicated in male and female sheets)
Rep	Replicate A, B or C
Line	Unique line ID (1-9)
Treatment	Focal fish selection regime (control, down-selected, up-selected)
FemaleSL/MaleSL	Fish standard length (mm)
(MaleGS)	Male gonopodium length (mm)
MeanTemp	Water temperature (ºC) during trial
Distance	Distance travelled (mm) during the first 38 millisec (10 high speed video frames) of the startle response
MaxVel	Maximum velocity (mm/sec) between two consecutive video frames
MeanVel	Mean velocity (mm/sec) over 38 millisec (10 video frames)
MaxAccel	Maximum acceleration (mm/sec/sec) between two consecutive velocity measures
StimProx	Starting proximity (mm) of focal fish to startle stimulus
Facing	Approximate orientation of focal fish at onset of startle stimulus: 1 = facing the stimulus; 2 = facing away from stimulus; 3 = stimulus on left side of fish; 4 = stimulus on right side of fish
