# Supplementary material for: Fitness consequences of artificial selection on relative male genital size
Source: Nat Commun. 2016 May 18;7:11597. doi: 10.1038/ncomms11597 (PMC4873965; doi:10.1038/ncomms11597)
Supplement: Supplementary Data Set 5 — Male reproductive success for all males in all 30 test pools. [file ncomms11597-s6.xlsx]

## Sheet: paternity
MaleID	Rep	Pool	Line	Treatment	Size	Mom1	Mom2	Mom3	Mom4	Mom5	Mom6	Mom7	Mom8	Offspring	OffspringYN	MaleSL	MaleGS
A_02_DAD_123	A	2	1	control	large	0	0	0	0	0	0	0	0	0	0	23.252	6.635
A_02_DAD_059	A	2	1	control	small	0	0	0	0	0	0	0	0	0	0	18.828	5.425
A_03_DAD_060	A	3	1	control	large	0	0	2	0	0	0	0	0	2	1	23.088	6.474
A_03_DAD_091	A	3	1	control	small	13	10	0	0	0	0	0	0	23	1	18.802	5.441
A_04_DAD_087	A	4	1	control	large	0	0	0	0	0	0	0	0	0	0	22.765	6.417
A_04_DAD_054	A	4	1	control	small	0	0	0	0	0	0	0	0	0	0	18.789	5.43
A_05_DAD_093	A	5	1	control	large	8	0	0	0	0	0	0	0	8	1	22.508	6.722
A_05_DAD_035	A	5	1	control	small	0	0	0	0	0	0	0	0	0	0	18.722	5.344
A_06_DAD_090	A	6	1	control	large	0	3	0	0	0	0	0	0	3	1	22.211	6.305
A_06_DAD_131	A	6	1	control	small	0	0	0	0	0	0	0	0	0	0	18.641	5.324
A_07_DAD_007	A	7	1	control	large	0	4	21	0	0	0	0	0	25	1	21.95	6.334
A_07_DAD_126	A	7	1	control	small	0	0	0	0	0	0	0	0	0	0	18.458	5.325
A_08_DAD_086	A	8	1	control	large	0	0	0	0	0	0	0	0	0	0	21.893	6.212
A_08_DAD_050	A	8	1	control	small	0	0	0	0	0	0	0	0	0	0	18.385	5.495
A_09_DAD_022	A	9	1	control	large	12	20	2	12	1	0	0	0	47	1	21.803	6.193
A_09_DAD_096	A	9	1	control	small	0	0	0	0	0	0	0	0	0	0	18.297	5.515
A_10_DAD_010	A	10	1	control	large	0	0	0	8	0	0	0	0	8	1	21.717	6.177
A_10_DAD_056	A	10	1	control	small	0	0	0	0	4	0	0	0	4	1	18.188	5.248
A_02_DAD_009	A	2	2	down	large	0	0	0	0	0	0	0	0	0	0	23.249	6.238
A_02_DAD_076	A	2	2	down	small	0	0	0	0	0	0	0	0	0	0	18.813	5.164
A_03_DAD_022	A	3	2	down	large	0	0	0	0	0	0	0	0	0	0	23.087	6.296
A_03_DAD_109	A	3	2	down	small	0	0	0	0	0	0	0	0	0	0	18.809	5.038
A_04_DAD_106	A	4	2	down	large	1	0	0	0	0	0	0	0	1	1	22.752	5.998
A_04_DAD_011	A	4	2	down	small	0	0	0	0	0	0	0	0	0	0	18.749	5.266
A_05_DAD_102	A	5	2	down	large	0	0	0	0	0	0	0	0	0	0	22.577	6.21
A_05_DAD_021	A	5	2	down	small	0	0	0	0	0	0	0	0	0	0	18.715	5.024
A_06_DAD_053	A	6	2	down	large	0	0	0	0	0	0	0	0	0	0	22.226	6.075
A_06_DAD_062	A	6	2	down	small	0	0	0	0	0	0	0	0	0	0	18.714	5.259
A_07_DAD_048	A	7	2	down	large	26	9	21	22	0	0	0	0	78	1	22.015	6.147
A_07_DAD_104	A	7	2	down	small	0	0	0	0	0	0	0	0	0	0	18.423	5.121
A_08_DAD_036	A	8	2	down	large	0	0	0	0	0	0	0	0	0	0	21.933	6.181
A_08_DAD_110	A	8	2	down	small	20	0	0	0	0	0	0	0	20	1	18.38	5.262
A_09_DAD_120	A	9	2	down	large	0	0	0	0	0	0	0	0	0	0	21.787	6.207
A_09_DAD_086	A	9	2	down	small	0	0	0	0	0	0	0	0	0	0	18.368	5.028
A_10_DAD_055	A	10	2	down	large	0	16	0	0	0	0	0	0	16	1	21.707	6.163
A_10_DAD_051	A	10	2	down	small	0	0	0	0	3	0	0	0	3	1	18.281	5.284
A_02_DAD_098	A	2	3	up	large	9	7	2	0	0	0	0	0	18	1	23.23	6.708
A_02_DAD_053	A	2	3	up	small	0	0	0	0	0	0	0	0	0	0	18.843	5.609
A_03_DAD_011	A	3	3	up	large	0	0	0	0	0	0	0	0	0	0	23.101	6.733
A_03_DAD_083	A	3	3	up	small	0	0	0	0	0	0	0	0	0	0	18.8	5.914
A_04_DAD_072	A	4	3	up	large	0	0	0	0	0	0	0	0	0	0	22.758	6.52
A_04_DAD_013	A	4	3	up	small	0	0	0	0	0	0	0	0	0	0	18.763	5.616
A_05_DAD_028	A	5	3	up	large	0	0	0	0	0	0	0	0	0	0	22.59	6.552
A_05_DAD_009	A	5	3	up	small	0	0	0	0	0	0	0	0	0	0	18.752	5.448
A_06_DAD_085	A	6	3	up	large	5	0	0	16	0	0	0	0	21	1	22.222	6.525
A_06_DAD_058	A	6	3	up	small	0	2	15	0	0	0	0	0	17	1	18.704	5.482
A_07_DAD_027	A	7	3	up	large	0	0	0	0	0	0	0	0	0	0	21.959	6.567
A_07_DAD_051	A	7	3	up	small	0	0	0	0	0	0	0	0	0	0	18.445	5.586
A_08_DAD_097	A	8	3	up	large	0	1	0	0	0	0	0	0	1	1	21.898	6.574
A_08_DAD_090	A	8	3	up	small	0	0	0	0	0	0	0	0	0	0	18.42	5.566
A_09_DAD_024	A	9	3	up	large	0	0	0	0	0	0	0	0	0	0	21.787	6.298
A_09_DAD_031	A	9	3	up	small	3	0	0	0	0	3	0	0	6	1	18.281	5.377
A_10_DAD_054	A	10	3	up	large	0	0	3	7	0	0	0	0	10	1	21.639	6.297
A_10_DAD_017	A	10	3	up	small	37	6	0	0	3	0	0	0	46	1	18.182	5.638
B_01_DAD_085	B	11	4	control	large	0	0	0	0	0	0	0	0	0	0	25.729	7.507
B_01_DAD_112	B	11	4	control	small	0	0	0	0	0	10	0	0	10	1	18.653	5.608
B_02_DAD_083	B	12	4	control	large	0	17	0	0	0	0	0	0	17	1	25.625	6.993
B_02_DAD_061	B	12	4	control	small	4	0	1	0	0	2	0	0	7	1	18.515	5.491
B_03_DAD_075	B	13	4	control	large	0	2	0	0	0	0	0	0	0	0	25.409	7.4
B_03_DAD_095	B	13	4	control	small	0	0	0	0	0	0	0	0	0	0	18.45	5.482
B_04_DAD_071	B	14	4	control	large	0	0	0	0	0	0	0	0	0	0	25.271	7.355
B_04_DAD_064	B	14	4	control	small	4	0	0	0	16	0	0	0	20	1	18.424	5.57
B_05_DAD_062	B	15	4	control	large	14	0	12	0	2	0	0	0	28	1	24.757	6.903
B_05_DAD_073	B	15	4	control	small	0	0	0	0	0	0	0	0	0	0	18.32	5.517
B_06_DAD_067	B	16	4	control	large	0	0	0	0	0	0	0	3	3	1	24.644	6.869
B_06_DAD_049	B	16	4	control	small	1	14	6	5	0	0	2	0	28	1	18.955	5.658
B_07_DAD_029	B	17	4	control	large	0	2	0	1	0	4	0	0	7	1	24.454	6.595
B_07_DAD_065	B	17	4	control	small	11	0	0	12	21	12	11	0	77	1	17.799	5.406
B_08_DAD_088	B	18	4	control	large	0	0	0	0	9	0	0	0	9	1	24.266	6.833
B_08_DAD_025	B	18	4	control	small	0	0	0	0	0	0	0	0	0	0	17.767	5.412
B_09_DAD_116	B	19	4	control	large	0	5	0	0	0	9	0	0	14	1	23.988	6.666
B_09_DAD_055	B	19	4	control	small	0	0	0	0	0	0	0	0	0	0	18.68	5.606
B_10_DAD_093	B	20	4	control	large	0	10	10	7	0	0	6	0	33	1	23.638	6.617
B_10_DAD_008	B	20	4	control	small	11	0	0	0	0	9	0	0	20	1	16.725	4.961
B_01_DAD_275	B	11	5	down	large	0	6	0	0	0	0	0	0	6	1	25.739	6.941
B_01_DAD_337	B	11	5	down	small	0	0	0	10	0	0	0	0	10	1	18.624	5.344
B_02_DAD_355	B	12	5	down	large	0	0	0	0	8	0	0	0	8	1	25.628	6.971
B_02_DAD_255	B	12	5	down	small	0	0	0	0	0	3	0	0	3	1	18.535	5.43
B_03_DAD_278	B	13	5	down	large	10	0	0	2	0	0	0	0	12	1	25.418	7.169
B_03_DAD_336	B	13	5	down	small	0	0	0	0	0	0	0	0	0	0	18.495	5.439
B_04_DAD_264	B	14	5	down	large	0	0	0	0	0	0	0	0	0	0	25.351	6.839
B_04_DAD_308	B	14	5	down	small	0	0	0	4	0	1	0	0	5	1	18.431	5.34
B_05_DAD_271	B	15	5	down	large	0	2	1	0	0	1	0	0	4	1	24.693	6.753
B_05_DAD_249	B	15	5	down	small	1	3	0	9	0	0	10	0	23	1	18.28	5.064
B_06_DAD_303	B	16	5	down	large	0	0	0	0	0	0	0	0	0	0	24.556	6.883
B_06_DAD_290	B	16	5	down	small	0	0	0	11	0	19	0	11	41	1	18.954	5.557
B_07_DAD_350	B	17	5	down	large	0	0	0	0	0	0	0	0	0	0	24.438	6.658
B_07_DAD_252	B	17	5	down	small	0	3	17	2	1	0	4	0	27	1	17.84	5.255
B_08_DAD_338	B	18	5	down	large	0	13	0	0	0	0	0	0	13	1	24.28	6.737
B_08_DAD_267	B	18	5	down	small	0	0	0	5	1	0	0	0	6	1	17.695	5.194
B_09_DAD_241	B	19	5	down	large	1	0	0	0	0	0	0	0	1	1	23.99	6.703
B_10_DAD_360	B	20	5	down	large	0	0	0	0	5	0	0	0	5	1	23.65	6.449
B_10_DAD_254	B	20	5	down	small	0	0	0	0	0	0	0	0	0	0	16.634	4.817
B_01_DAD_160	B	11	6	up	large	19	2	2	0	18	0	0	0	41	1	25.706	7.724
B_01_DAD_169	B	11	6	up	small	0	0	0	0	0	0	0	0	0	0	18.588	5.844
B_02_DAD_152	B	12	6	up	large	0	0	0	0	0	0	0	0	0	0	25.626	7.679
B_02_DAD_142	B	12	6	up	small	3	0	3	12	0	0	0	0	18	1	18.535	5.623
B_03_DAD_182	B	13	6	up	large	0	0	0	0	0	0	0	0	0	0	25.413	7.543
B_03_DAD_228	B	13	6	up	small	8	0	36	0	0	0	0	0	44	1	18.466	5.526
B_04_DAD_140	B	14	6	up	large	0	0	0	7	0	0	0	0	7	1	25.321	7.446
B_04_DAD_137	B	14	6	up	small	0	9	11	4	0	0	0	0	24	1	18.412	5.732
B_05_DAD_150	B	15	6	up	large	0	0	0	0	0	0	0	0	0	0	24.705	7.344
B_05_DAD_138	B	15	6	up	small	5	0	9	0	1	0	0	0	15	1	18.324	5.511
B_06_DAD_238	B	16	6	up	large	28	0	3	2	7	1	0	0	41	1	24.574	7.247
B_06_DAD_167	B	16	6	up	small	0	0	0	0	0	0	0	0	0	0	18.91	5.805
B_07_DAD_154	B	17	6	up	large	0	0	0	0	0	0	0	0	0	0	24.495	7.257
B_07_DAD_240	B	17	6	up	small	5	0	5	2	4	0	0	0	16	1	17.792	5.422
B_08_DAD_173	B	18	6	up	large	0	0	0	4	0	0	0	0	4	1	24.232	6.985
B_08_DAD_214	B	18	6	up	small	7	0	1	0	0	0	0	0	8	1	17.734	5.537
B_09_DAD_158	B	19	6	up	large	0	0	3	9	2	0	4	0	18	1	24.031	7.169
B_09_DAD_239	B	19	6	up	small	0	10	0	0	0	0	0	0	10	1	18.73	5.674
B_10_DAD_193	B	20	6	up	large	0	0	0	0	0	0	0	0	0	0	23.689	6.968
B_10_DAD_124	B	20	6	up	small	0	0	0	0	0	0	0	0	0	0	16.67	5.128
C_01_DAD_067	C	21	7	control	large	0	0	8	0	0	34	7	0	49	1	24.349	6.873
C_01_DAD_109	C	21	7	control	small	23	2	0	12	10	0	0	0	47	1	20.955	6.079
C_02_DAD_018	C	22	7	control	large	0	10	9	9	0	7	0	5	40	1	24.204	6.821
C_02_DAD_039	C	22	7	control	small	5	0	3	0	0	0	4	0	12	1	20.928	6.029
C_03_DAD_103	C	23	7	control	large	0	1	9	0	0	0	0	0	10	1	24.112	7.015
C_03_DAD_119	C	23	7	control	small	0	2	0	25	0	0	0	0	27	1	20.506	6.065
C_04_DAD_088	C	24	7	control	large	4	1	16	3	0	0	0	0	24	1	24.121	6.903
C_04_DAD_033	C	24	7	control	small	0	4	0	9	0	4	0	0	17	1	20.452	5.9
C_05_DAD_113	C	25	7	control	large	14	0	19	0	0	20	0	0	53	1	23.984	6.567
C_05_DAD_013	C	25	7	control	small	0	0	0	0	0	0	1	0	1	1	20.338	5.865
C_06_DAD_031	C	26	7	control	large	0	0	0	6	0	7	0	0	13	1	23.806	6.729
C_06_DAD_080	C	26	7	control	small	0	0	0	21	12	14	12	0	59	1	20.196	5.791
C_07_DAD_048	C	27	7	control	large	0	1	0	0	0	0	0	0	1	1	23.71	6.559
C_07_DAD_030	C	27	7	control	small	14	0	0	0	19	0	0	0	33	1	20.016	5.761
C_08_DAD_051	C	28	7	control	large	7	0	3	0	2	18	0	0	30	1	23.62	6.671
C_08_DAD_028	C	28	7	control	small	0	0	0	0	0	0	0	0	0	0	19.761	5.427
C_09_DAD_042	C	29	7	control	large	3	21	12	22	7	0	0	0	65	1	23.589	6.77
C_09_DAD_045	C	29	7	control	small	0	0	0	0	0	0	0	0	0	0	19.239	5.44
C_10_DAD_014	C	30	7	control	large	6	20	0	12	0	2	0	0	40	1	23.544	6.898
C_10_DAD_069	C	30	7	control	small	0	0	0	0	0	0	0	0	0	0	18.352	5.508
C_01_DAD_351	C	21	8	down	large	0	0	13	0	5	0	9	0	27	1	24.355	6.526
C_01_DAD_256	C	21	8	down	small	0	0	0	0	0	0	0	0	0	0	21.014	5.903
C_02_DAD_266	C	22	8	down	large	0	0	0	0	0	0	0	0	0	0	24.194	6.343
C_02_DAD_348	C	22	8	down	small	0	6	15	0	9	0	4	0	34	1	20.932	5.634
C_03_DAD_249	C	23	8	down	large	22	11	8	10	0	0	0	0	51	1	24.167	6.672
C_03_DAD_261	C	23	8	down	small	0	0	0	0	0	0	0	0	0	0	20.492	5.758
C_04_DAD_307	C	24	8	down	large	0	0	0	0	0	0	0	0	0	0	24.161	6.622
C_04_DAD_299	C	24	8	down	small	0	0	0	0	0	0	0	0	0	0	20.425	5.486
C_05_DAD_356	C	25	8	down	large	0	13	6	0	6	0	0	25	50	1	23.956	6.735
C_05_DAD_329	C	25	8	down	small	0	6	0	0	0	0	0	0	6	1	20.278	5.479
C_06_DAD_259	C	26	8	down	large	0	0	6	0	0	0	15	0	21	1	23.803	6.689
C_06_DAD_288	C	26	8	down	small	0	0	0	0	0	0	0	0	0	0	20.213	5.665
C_07_DAD_333	C	27	8	down	large	0	0	0	25	0	12	0	0	37	1	23.728	6.456
C_07_DAD_250	C	27	8	down	small	43	43	0	1	5	0	0	0	92	1	20.099	5.521
C_08_DAD_303	C	28	8	down	large	0	18	0	0	0	0	0	0	18	1	23.603	6.46
C_08_DAD_293	C	28	8	down	small	0	0	0	0	0	0	0	0	0	0	19.817	5.755
C_09_DAD_305	C	29	8	down	large	0	1	0	0	0	0	0	0	1	1	23.581	6.443
C_09_DAD_334	C	29	8	down	small	0	0	0	0	0	0	0	0	0	0	19.268	5.411
C_10_DAD_265	C	30	8	down	large	2	0	17	0	0	3	0	0	22	1	23.514	6.448
C_10_DAD_350	C	30	8	down	small	0	0	0	0	7	1	0	0	8	1	18.347	4.988
C_01_DAD_135	C	21	9	up	large	0	4	0	8	0	1	0	14	27	1	24.342	6.885
C_01_DAD_204	C	21	9	up	small	0	0	0	0	1	0	0	0	1	1	21.017	6.184
C_02_DAD_210	C	22	9	up	large	9	0	0	0	3	0	0	0	12	1	24.175	6.819
C_02_DAD_195	C	22	9	up	small	0	0	0	0	0	3	2	0	5	1	20.846	6.466
C_03_DAD_233	C	23	9	up	large	0	0	0	4	0	0	0	0	4	1	24.15	7.066
C_03_DAD_199	C	23	9	up	small	0	0	0	0	0	0	0	0	0	0	20.423	6.224
C_04_DAD_186	C	24	9	up	large	0	0	0	7	5	0	0	0	12	1	24.103	7.007
C_04_DAD_149	C	24	9	up	small	0	0	5	4	16	0	0	0	25	1	20.412	6.273
C_05_DAD_230	C	25	9	up	large	0	0	0	15	0	0	5	0	20	1	23.98	6.894
C_05_DAD_208	C	25	9	up	small	0	0	0	0	0	0	1	0	1	1	20.291	6.084
C_06_DAD_155	C	26	9	up	large	20	21	0	0	0	0	1	0	42	1	23.797	6.95
C_06_DAD_237	C	26	9	up	small	0	0	0	0	0	0	0	0	0	0	20.267	6.357
C_07_DAD_132	C	27	9	up	large	0	0	1	0	0	0	17	0	18	1	23.759	7.039
C_07_DAD_146	C	27	9	up	small	0	6	0	0	0	2	0	0	8	1	20.019	6.007
C_08_DAD_124	C	28	9	up	large	0	0	0	7	0	14	0	0	21	1	23.602	7.137
C_08_DAD_161	C	28	9	up	small	0	0	6	13	20	0	23	1	63	1	19.829	6.164
C_09_DAD_136	C	29	9	up	large	1	0	0	0	0	0	0	0	1	1	23.562	6.871
C_09_DAD_205	C	29	9	up	small	0	0	0	0	0	0	0	0	0	0	19.228	5.738
C_10_DAD_222	C	30	9	up	large	0	0	0	0	0	0	0	0	0	0	23.554	6.814
C_10_DAD_197	C	30	9	up	small	8	7	0	0	0	9	0	0	24	1	18.38	5.889

## Sheet: notes
Variable	Details
MaleID	Unique male identifier
Rep	Replicate A, B or C
Pool	Unique pool ID 2-30 (pool 1 excluded as paternity could not be assigned). Pool 2-10 = rep A; 11-20 = Rep B; 21-30 Rep C
Line	Unique selection line ID 1-9
Treatment	Selection regime (control, down-selected, up-selected). Each pool contained two males from each selection treatment, one of each size class.
Size	Male size class (small/large). Each pool contained a trio of small and a trio of large males. Trios were size matched to within 0.1mm
Mom1 - Mom8	Columns detail number of offspring a male sired with this specific female. Each pool contained 8 wild-caught virgin females.
Offspring	Total offspring sired by a male
OffspringYN	Binary variable: did a male sire any offspring (1) or not (0)?
MaleSL	Male standard length (mm)
MaleGS	Male gonopodium length (mm)
