# Supplementary material for: Fitness consequences of artificial selection on relative male genital size
Source: Nat Commun. 2016 May 18;7:11597. doi: 10.1038/ncomms11597 (PMC4873965; doi:10.1038/ncomms11597)
Supplement: Supplementary Data Set 7 — File (csv format) to run along with tsp file (Supplementary Data 8) in the provided R script (Supplementary Data 9) to obtain female body shape data for all females measured for all 9 lines. [file ncomms11597-s8.xls]

## Sheet: NCOMMS-15-23901-s09
Order	Photo	Generation	Selectionregime	Replicate	Line	Individual
1	'8AfC41.JPG'	8	C	A	2	41
2	'8AfC42.JPG'	8	C	A	2	42
3	'8AfC43.JPG'	8	C	A	2	43
4	'8AfC44.JPG'	8	C	A	2	44
5	'8AfC45.JPG'	8	C	A	2	45
6	'8AfC46.JPG'	8	C	A	2	46
7	'8AfC47.JPG'	8	C	A	2	47
8	'8AfC48.JPG'	8	C	A	2	48
9	'8AfC49.JPG'	8	C	A	2	49
10	'8AfC51.JPG'	8	C	A	2	51
11	'8AfC52.JPG'	8	C	A	2	52
12	'8AfC53a.JPG'	8	C	A	2	53
13	'8AfC54.JPG'	8	C	A	2	54
14	'8AfC55.JPG'	8	C	A	2	55
15	'8AfC56.JPG'	8	C	A	2	56
16	'8AfC57.JPG'	8	C	A	2	57
17	'8AfC58.JPG'	8	C	A	2	58
18	'8AfC59.JPG'	8	C	A	2	59
19	'8AfC60.JPG'	8	C	A	2	60
20	'8AfC62.JPG'	8	C	A	2	62
21	'8AfC63.JPG'	8	C	A	2	63
22	'8AfC64.JPG'	8	C	A	2	64
23	'8AfC65.JPG'	8	C	A	2	65
24	'8AfC66.JPG'	8	C	A	2	66
25	'8AfC69.JPG'	8	C	A	2	69
26	'8AfC70.JPG'	8	C	A	2	70
27	'8AfC71.JPG'	8	C	A	2	71
28	'8AfC72a.JPG'	8	C	A	2	72
29	'8AfC73.JPG'	8	C	A	2	73
30	'8AfC74.JPG'	8	C	A	2	74
31	'8AfC77.JPG'	8	C	A	2	77
32	'8AfC78.JPG'	8	C	A	2	78
33	'8AfC79.JPG'	8	C	A	2	79
34	'8AfC80.JPG'	8	C	A	2	80
35	'8AfC81.JPG'	8	C	A	2	81
36	'8AfC83.JPG'	8	C	A	2	83
37	'8AfC84.JPG'	8	C	A	2	84
38	'8AfC85.JPG'	8	C	A	2	85
39	'8AfC86.JPG'	8	C	A	2	86
40	'8AfD41.JPG'	8	D	A	1	41
41	'8AfD42.JPG'	8	D	A	1	42
42	'8AfD43.JPG'	8	D	A	1	43
43	'8AfD44.JPG'	8	D	A	1	44
44	'8AfD45.JPG'	8	D	A	1	45
45	'8AfD46.JPG'	8	D	A	1	46
46	'8AfD47.JPG'	8	D	A	1	47
47	'8AfD48.JPG'	8	D	A	1	48
48	'8AfD49.JPG'	8	D	A	1	49
49	'8AfD50.JPG'	8	D	A	1	50
50	'8AfD51.JPG'	8	D	A	1	51
51	'8AfD52.JPG'	8	D	A	1	52
52	'8AfD53.JPG'	8	D	A	1	53
53	'8AfD54.JPG'	8	D	A	1	54
54	'8AfD55.JPG'	8	D	A	1	55
55	'8AfD56.JPG'	8	D	A	1	56
56	'8AfD57a.JPG'	8	D	A	1	57
57	'8AfD58.JPG'	8	D	A	1	58
58	'8AfD59.JPG'	8	D	A	1	59
59	'8AfD60.JPG'	8	D	A	1	60
60	'8AfD62.JPG'	8	D	A	1	62
61	'8AfD63.JPG'	8	D	A	1	63
62	'8AfD64.JPG'	8	D	A	1	64
63	'8AfD65.JPG'	8	D	A	1	65
64	'8AfD66.JPG'	8	D	A	1	66
65	'8AfD67.JPG'	8	D	A	1	67
66	'8AfD68.JPG'	8	D	A	1	68
67	'8AfD69.JPG'	8	D	A	1	69
68	'8AfD70.JPG'	8	D	A	1	70
69	'8AfD71.JPG'	8	D	A	1	71
70	'8AfD72.JPG'	8	D	A	1	72
71	'8AfD73.JPG'	8	D	A	1	73
72	'8AfD74.JPG'	8	D	A	1	74
73	'8AfD75.JPG'	8	D	A	1	75
74	'8AfD76a.JPG'	8	D	A	1	76
75	'8AfD77.JPG'	8	D	A	1	77
76	'8AfD78.JPG'	8	D	A	1	78
77	'8AfD79.JPG'	8	D	A	1	79
78	'8AfD80.JPG'	8	D	A	1	80
79	'8AfD81.JPG'	8	D	A	1	81
80	'8AfD82.JPG'	8	D	A	1	82
81	'8AfD83.JPG'	8	D	A	1	83
82	'8AfD84.JPG'	8	D	A	1	84
83	'8AfD85.JPG'	8	D	A	1	85
84	'8AfD86a.JPG'	8	D	A	1	86
85	'8AfD87.JPG'	8	D	A	1	87
86	'8AfD88.JPG'	8	D	A	1	88
87	'8AfD89.JPG'	8	D	A	1	89
88	'8AfD90.JPG'	8	D	A	1	90
89	'8AfU41.JPG'	8	U	A	3	41
90	'8AfU43.JPG'	8	U	A	3	43
91	'8AfU44a.JPG'	8	U	A	3	44
92	'8AfU45.JPG'	8	U	A	3	45
93	'8AfU46.JPG'	8	U	A	3	46
94	'8AfU47.JPG'	8	U	A	3	47
95	'8AfU48.JPG'	8	U	A	3	48
96	'8AfU49.JPG'	8	U	A	3	49
97	'8AfU50.JPG'	8	U	A	3	50
98	'8AfU51.JPG'	8	U	A	3	51
99	'8AfU52.JPG'	8	U	A	3	52
100	'8AfU53.JPG'	8	U	A	3	53
101	'8AfU54.JPG'	8	U	A	3	54
102	'8AfU55.JPG'	8	U	A	3	55
103	'8AfU56.JPG'	8	U	A	3	56
104	'8AfU57.JPG'	8	U	A	3	57
105	'8AfU58.JPG'	8	U	A	3	58
106	'8AfU59.JPG'	8	U	A	3	59
107	'8AfU60.JPG'	8	U	A	3	60
108	'8AfU62.JPG'	8	U	A	3	62
109	'8AfU66.JPG'	8	U	A	3	66
110	'8AfU67.JPG'	8	U	A	3	67
111	'8AfU68.JPG'	8	U	A	3	68
112	'8AfU69.JPG'	8	U	A	3	69
113	'8AfU70.JPG'	8	U	A	3	70
114	'8AfU71.JPG'	8	U	A	3	71
115	'8AfU72.JPG'	8	U	A	3	72
116	'8AfU73.JPG'	8	U	A	3	73
117	'8AfU74.JPG'	8	U	A	3	74
118	'8AfU75.JPG'	8	U	A	3	75
119	'8AfU76.JPG'	8	U	A	3	76
120	'8AfU77.JPG'	8	U	A	3	77
121	'8AfU78.JPG'	8	U	A	3	78
122	'8AfU79.JPG'	8	U	A	3	79
123	'8AfU80.JPG'	8	U	A	3	80
124	'8AfU81.JPG'	8	U	A	3	81
125	'8AfU82.JPG'	8	U	A	3	82
126	'8AfU83.JPG'	8	U	A	3	83
127	'8AfU84.JPG'	8	U	A	3	84
128	'8AfU85.JPG'	8	U	A	3	85
129	'8AfU86.JPG'	8	U	A	3	86
130	'8AfU87.JPG'	8	U	A	3	87
131	'8AfU88.JPG'	8	U	A	3	88
132	'8AfU89.JPG'	8	U	A	3	89
133	'8AfU90.JPG'	8	U	A	3	90
134	'8BfC41.JPG'	8	C	B	5	41
135	'8BfC42.JPG'	8	C	B	5	42
136	'8BfC43.JPG'	8	C	B	5	43
137	'8BfC44.JPG'	8	C	B	5	44
138	'8BfC45.JPG'	8	C	B	5	45
139	'8BfC46.JPG'	8	C	B	5	46
140	'8BfC47.JPG'	8	C	B	5	47
141	'8BfC48.JPG'	8	C	B	5	48
142	'8BfC49.JPG'	8	C	B	5	49
143	'8BfC50.JPG'	8	C	B	5	50
144	'8BfC51.JPG'	8	C	B	5	51
145	'8BfC52.JPG'	8	C	B	5	52
146	'8BfC53.JPG'	8	C	B	5	53
147	'8BfC54.JPG'	8	C	B	5	54
148	'8BfC55.JPG'	8	C	B	5	55
149	'8BfC56.JPG'	8	C	B	5	56
150	'8BfC57.JPG'	8	C	B	5	57
151	'8BfC58.JPG'	8	C	B	5	58
152	'8BfC59.JPG'	8	C	B	5	59
153	'8BfC60.JPG'	8	C	B	5	60
154	'8BfC61.JPG'	8	C	B	5	61
155	'8BfC62.JPG'	8	C	B	5	62
156	'8BfC63.JPG'	8	C	B	5	63
157	'8BfC64.JPG'	8	C	B	5	64
158	'8BfC65.JPG'	8	C	B	5	65
159	'8BfC66.JPG'	8	C	B	5	66
160	'8BfC67.JPG'	8	C	B	5	67
161	'8BfC68.JPG'	8	C	B	5	68
162	'8BfC69.JPG'	8	C	B	5	69
163	'8BfC70.JPG'	8	C	B	5	70
164	'8BfC71.JPG'	8	C	B	5	71
165	'8BfC72.JPG'	8	C	B	5	72
166	'8BfC73.JPG'	8	C	B	5	73
167	'8BfC74.JPG'	8	C	B	5	74
168	'8BfC75.JPG'	8	C	B	5	75
169	'8BfC76.JPG'	8	C	B	5	76
170	'8BfC77.JPG'	8	C	B	5	77
171	'8BfC78.JPG'	8	C	B	5	78
172	'8BfC79.JPG'	8	C	B	5	79
173	'8BfC80.JPG'	8	C	B	5	80
174	'8BfC81.JPG'	8	C	B	5	81
175	'8BfC82.JPG'	8	C	B	5	82
176	'8BfC83.JPG'	8	C	B	5	83
177	'8BfC84.JPG'	8	C	B	5	84
178	'8BfC85.JPG'	8	C	B	5	85
179	'8BfC86.JPG'	8	C	B	5	86
180	'8BfC87.JPG'	8	C	B	5	87
181	'8BfC88.JPG'	8	C	B	5	88
182	'8BfC89.JPG'	8	C	B	5	89
183	'8BfC90.JPG'	8	C	B	5	90
184	'8BfD41.JPG'	8	D	B	5	41
185	'8BfD42.JPG'	8	D	B	4	42
186	'8BfD43.JPG'	8	D	B	4	43
187	'8BfD44.JPG'	8	D	B	4	44
188	'8BfD45.JPG'	8	D	B	4	45
189	'8BfD46.JPG'	8	D	B	4	46
190	'8BfD47.JPG'	8	D	B	4	47
191	'8BfD48.JPG'	8	D	B	4	48
192	'8BfD49.JPG'	8	D	B	4	49
193	'8BfD50.JPG'	8	D	B	4	50
194	'8BfD51.JPG'	8	D	B	4	51
195	'8BfD52.JPG'	8	D	B	4	52
196	'8BfD53.JPG'	8	D	B	4	53
197	'8BfD54.JPG'	8	D	B	4	54
198	'8BfD55.JPG'	8	D	B	4	55
199	'8BfD56.JPG'	8	D	B	4	56
200	'8BfD57.JPG'	8	D	B	4	57
201	'8BfD58.JPG'	8	D	B	4	58
202	'8BfD59.JPG'	8	D	B	4	59
203	'8BfD60.JPG'	8	D	B	4	60
204	'8BfD61.JPG'	8	D	B	4	61
205	'8BfD62.JPG'	8	D	B	4	62
206	'8BfD63.JPG'	8	D	B	4	63
207	'8BfD64.JPG'	8	D	B	4	64
208	'8BfD65.JPG'	8	D	B	4	65
209	'8BfD66.JPG'	8	D	B	4	66
210	'8BfD67.JPG'	8	D	B	4	67
211	'8BfD68.jpg'	8	D	B	4	68
212	'8BfD69.JPG'	8	D	B	4	69
213	'8BfD70.JPG'	8	D	B	4	70
214	'8BfD71.JPG'	8	D	B	4	71
215	'8BfD72.JPG'	8	D	B	4	72
216	'8BfD73.JPG'	8	D	B	4	73
217	'8BfD74.JPG'	8	D	B	4	74
218	'8BfD75.JPG'	8	D	B	4	75
219	'8BfD76.JPG'	8	D	B	4	76
220	'8BfD77.JPG'	8	D	B	4	77
221	'8BfD78.tif'	8	D	B	4	78
222	'8BfD79.JPG'	8	D	B	4	79
223	'8BfD80.JPG'	8	D	B	4	80
224	'8BfD81.JPG'	8	D	B	4	81
225	'8BfD82.JPG'	8	D	B	4	82
226	'8BfD83.JPG'	8	D	B	4	83
227	'8BfD84.JPG'	8	D	B	4	84
228	'8BfD85.JPG'	8	D	B	4	85
229	'8BfD86.JPG'	8	D	B	4	86
230	'8BfD87.JPG'	8	D	B	4	87
231	'8BfD88.JPG'	8	D	B	4	88
232	'8BfD89.JPG'	8	D	B	4	89
233	'8BfD90.JPG'	8	D	B	4	90
234	'8BfU41.JPG'	8	U	B	6	41
235	'8BfU42.JPG'	8	U	B	6	42
236	'8BfU43.JPG'	8	U	B	6	43
237	'8BfU44.JPG'	8	U	B	6	44
238	'8BfU45.JPG'	8	U	B	6	45
239	'8BfU46.JPG'	8	U	B	6	46
240	'8BfU47.JPG'	8	U	B	6	47
241	'8BfU48.JPG'	8	U	B	6	48
242	'8BfU49.JPG'	8	U	B	6	49
243	'8BfU50.JPG'	8	U	B	6	50
244	'8BfU51.JPG'	8	U	B	6	51
245	'8BfU52.JPG'	8	U	B	6	52
246	'8BfU53.JPG'	8	U	B	6	53
247	'8BfU54.JPG'	8	U	B	6	54
248	'8BfU55.tif'	8	U	B	6	55
249	'8BfU56.JPG'	8	U	B	6	56
250	'8BfU57.JPG'	8	U	B	6	57
251	'8BfU58.JPG'	8	U	B	6	58
252	'8BfU59.JPG'	8	U	B	6	59
253	'8BfU60.JPG'	8	U	B	6	60
254	'8BfU61.JPG'	8	U	B	6	61
255	'8BfU62.JPG'	8	U	B	6	62
256	'8BfU63.JPG'	8	U	B	6	63
257	'8BfU64.JPG'	8	U	B	6	64
258	'8BfU65.JPG'	8	U	B	6	65
259	'8BfU66.JPG'	8	U	B	6	66
260	'8BfU67.JPG'	8	U	B	6	67
261	'8BfU68.JPG'	8	U	B	6	68
262	'8BfU69.JPG'	8	U	B	6	69
263	'8BfU70.JPG'	8	U	B	6	70
264	'8BfU71.JPG'	8	U	B	6	71
265	'8BfU72.JPG'	8	U	B	6	72
266	'8BfU73.JPG'	8	U	B	6	73
267	'8BfU74.JPG'	8	U	B	6	74
268	'8BfU75.JPG'	8	U	B	6	75
269	'8BfU76.JPG'	8	U	B	6	76
270	'8BfU77.JPG'	8	U	B	6	77
271	'8BfU78.JPG'	8	U	B	6	78
272	'8BfU79.JPG'	8	U	B	6	79
273	'8BfU80.JPG'	8	U	B	6	80
274	'8BfU81.tif'	8	U	B	6	81
275	'8BfU82.JPG'	8	U	B	6	82
276	'8BfU83.JPG'	8	U	B	6	83
277	'8BfU84.JPG'	8	U	B	6	84
278	'8BfU85.JPG'	8	U	B	6	85
279	'8BfU86.JPG'	8	U	B	6	86
280	'8BfU87.tif'	8	U	B	6	87
281	'8BfU88.JPG'	8	U	B	6	88
282	'8BfU89.JPG'	8	U	B	6	89
283	'8BfU90.JPG'	8	U	B	6	90
284	'8CfC041.tif'	8	C	C	8	41
285	'8CfC042.JPG'	8	C	C	8	42
286	'8CfC043.JPG'	8	C	C	8	43
287	'8CfC044.JPG'	8	C	C	8	44
288	'8CfC045.JPG'	8	C	C	8	45
289	'8CfC046.JPG'	8	C	C	8	46
290	'8CfC047.JPG'	8	C	C	8	47
291	'8CfC048.JPG'	8	C	C	8	48
292	'8CfC049.JPG'	8	C	C	8	49
293	'8CfC050.JPG'	8	C	C	8	50
294	'8CfC051.JPG'	8	C	C	8	51
295	'8CfC052.JPG'	8	C	C	8	52
296	'8CfC053.JPG'	8	C	C	8	53
297	'8CfC054.JPG'	8	C	C	8	54
298	'8CfC055.JPG'	8	C	C	8	55
299	'8CfC056.JPG'	8	C	C	8	56
300	'8CfC057.tif'	8	C	C	8	57
301	'8CfC058.JPG'	8	C	C	8	58
302	'8CfC059.JPG'	8	C	C	8	59
303	'8CfC060.JPG'	8	C	C	8	60
304	'8CfC061.JPG'	8	C	C	8	61
305	'8CfC062.JPG'	8	C	C	8	62
306	'8CfC063.JPG'	8	C	C	8	63
307	'8CfC064.tif'	8	C	C	8	64
308	'8CfC065.JPG'	8	C	C	8	65
309	'8CfC066.tif'	8	C	C	8	66
310	'8CfC067.JPG'	8	C	C	8	67
311	'8CfC068.JPG'	8	C	C	8	68
312	'8CfC069.JPG'	8	C	C	8	69
313	'8CfC070.JPG'	8	C	C	8	70
314	'8CfC071.JPG'	8	C	C	8	71
315	'8CfC072.JPG'	8	C	C	8	72
316	'8CfC073.JPG'	8	C	C	8	73
317	'8CfC074.tif'	8	C	C	8	74
318	'8CfC075.JPG'	8	C	C	8	75
319	'8CfC076.JPG'	8	C	C	8	76
320	'8CfC077.JPG'	8	C	C	8	77
321	'8CfC078.JPG'	8	C	C	8	78
322	'8CfC079.tif'	8	C	C	8	79
323	'8CfC080.JPG'	8	C	C	8	80
324	'8CfC081.JPG'	8	C	C	8	81
325	'8CfC082.tif'	8	C	C	8	82
326	'8CfC083.JPG'	8	C	C	8	83
327	'8CfC084.JPG'	8	C	C	8	84
328	'8CfC085.tif'	8	C	C	8	85
329	'8CfC086.JPG'	8	C	C	8	86
330	'8CfC087.JPG'	8	C	C	8	87
331	'8CfC088.JPG'	8	C	C	8	88
332	'8CfC089.JPG'	8	C	C	8	89
333	'8CfC090.JPG'	8	C	C	8	90
334	'8CfD41.JPG'	8	D	C	7	41
335	'8CfD42.JPG'	8	D	C	7	42
336	'8CfD43.JPG'	8	D	C	7	43
337	'8CfD44.JPG'	8	D	C	7	44
338	'8CfD45.JPG'	8	D	C	7	45
339	'8CfD46.JPG'	8	D	C	7	46
340	'8CfD47.JPG'	8	D	C	7	47
341	'8CfD48.JPG'	8	D	C	7	48
342	'8CfD49.JPG'	8	D	C	7	49
343	'8CfD50.JPG'	8	D	C	7	50
344	'8CfD51.JPG'	8	D	C	7	51
345	'8CfD52.JPG'	8	D	C	7	52
346	'8CfD53.JPG'	8	D	C	7	53
347	'8CfD54.JPG'	8	D	C	7	54
348	'8CfD55.JPG'	8	D	C	7	55
349	'8CfD56.JPG'	8	D	C	7	56
350	'8CfD57.JPG'	8	D	C	7	57
351	'8CfD58.JPG'	8	D	C	7	58
352	'8CfD59.tif'	8	D	C	7	59
353	'8CfD60.tif'	8	D	C	7	60
354	'8CfD61.JPG'	8	D	C	7	61
355	'8CfD62.JPG'	8	D	C	7	62
356	'8CfD65.JPG'	8	D	C	7	65
357	'8CfD66.tif'	8	D	C	7	66
358	'8CfD67.JPG'	8	D	C	7	67
359	'8CfD68.JPG'	8	D	C	7	68
360	'8CfD69.JPG'	8	D	C	7	69
361	'8CfD70.JPG'	8	D	C	7	70
362	'8CfD71.JPG'	8	D	C	7	71
363	'8CfD72.JPG'	8	D	C	7	72
364	'8CfD73.JPG'	8	D	C	7	73
365	'8CfD74.JPG'	8	D	C	7	74
366	'8CfD75.tif'	8	D	C	7	75
367	'8CfD76.JPG'	8	D	C	7	76
368	'8CfD77.JPG'	8	D	C	7	77
369	'8CfD78.JPG'	8	D	C	7	78
370	'8CfD79.JPG'	8	D	C	7	79
371	'8CfD80.JPG'	8	D	C	7	80
372	'8CfD81.JPG'	8	D	C	7	81
373	'8CfD82.JPG'	8	D	C	7	82
374	'8CfD83.JPG'	8	D	C	7	83
375	'8CfD84.JPG'	8	D	C	7	84
376	'8CfD85.JPG'	8	D	C	7	85
377	'8CfD86.JPG'	8	D	C	7	86
378	'8CfD87.JPG'	8	D	C	7	87
379	'8CfD88.tif'	8	D	C	7	88
380	'8CfD89.JPG'	8	D	C	7	89
381	'8CfD90.JPG'	8	D	C	7	90
382	'8CfU41.JPG'	8	U	C	9	41
383	'8CfU42.JPG'	8	U	C	9	42
384	'8CfU43.JPG'	8	U	C	9	43
385	'8CfU44.JPG'	8	U	C	9	44
386	'8CfU45.tif'	8	U	C	9	45
387	'8CfU46.JPG'	8	U	C	9	46
388	'8CfU47.tif'	8	U	C	9	47
389	'8CfU48.JPG'	8	U	C	9	48
390	'8CfU49.tif'	8	U	C	9	49
391	'8CfU50.JPG'	8	U	C	9	50
392	'8CfU51.JPG'	8	U	C	9	51
393	'8CfU52.JPG'	8	U	C	9	52
394	'8CfU53.tif'	8	U	C	9	53
395	'8CfU54.tif'	8	U	C	9	54
396	'8CfU55.tif'	8	U	C	9	55
397	'8CfU56.JPG'	8	U	C	9	56
398	'8CfU57.JPG'	8	U	C	9	57
399	'8CfU58.JPG'	8	U	C	9	58
400	'8CfU59.JPG'	8	U	C	9	59
401	'8CfU60.JPG'	8	U	C	9	60
402	'8CfU61.JPG'	8	U	C	9	61
403	'8CfU62.JPG'	8	U	C	9	62
404	'8CfU63.JPG'	8	U	C	9	63
405	'8CfU64.JPG'	8	U	C	9	64
406	'8CfU65.JPG'	8	U	C	9	65
407	'8CfU66.JPG'	8	U	C	9	66
408	'8CfU67.tif'	8	U	C	9	67
409	'8CfU68.JPG'	8	U	C	9	68
410	'8CfU69.JPG'	8	U	C	9	69
411	'8CfU70.JPG'	8	U	C	9	70
412	'8CfU71.JPG'	8	U	C	9	71
413	'8CfU72.JPG'	8	U	C	9	72
414	'8CfU73.tif'	8	U	C	9	73
415	'8CfU74.tif'	8	U	C	9	74
416	'8CfU75.JPG'	8	U	C	9	75
417	'8CfU76.JPG'	8	U	C	9	76
418	'8CfU77.tif'	8	U	C	9	77
419	'8CfU78.tif'	8	U	C	9	78
420	'8CfU79.tif'	8	U	C	9	79
421	'8CfU80.JPG'	8	U	C	9	80
422	'8CfU81.tif'	8	U	C	9	81
423	'8CfU82.JPG'	8	U	C	9	82
424	'8CfU83.tif'	8	U	C	9	83
425	'8CfU84.JPG'	8	U	C	9	84
426	'8CfU85.tif'	8	U	C	9	85
427	'8CfU86.JPG'	8	U	C	9	86
428	'8CfU87.tif'	8	U	C	9	87
429	'8CfU88.JPG'	8	U	C	9	88
430	'8CfU89.JPG'	8	U	C	9	89
