# Supplementary material for: Fitness consequences of artificial selection on relative male genital size
Source: Nat Commun. 2016 May 18;7:11597. doi: 10.1038/ncomms11597 (PMC4873965; doi:10.1038/ncomms11597)
Supplement: Supplementary Data Set 8 — Tsp file to run using R script (Supplementary Data 9) to obtain female body shape data for all females measured for all 9 lines. [file ncomms11597-s9.txt]

LM=10
360.00000 1972.00000
915.00000 2094.00000
2117.00000 2046.00000
2406.00000 1985.00000
3136.00000 1951.00000
3088.00000 1570.00000
2163.00000 1510.00000
1830.00000 1406.00000
829.00000 1636.00000
583.00000 1899.00000
IMAGE=8AfC41.JPG
ID=0 
SCALE=0.001287
LM=10
766.00000 1685.00000
1259.00000 1845.00000
2322.00000 1817.00000
2567.00000 1748.00000
3166.00000 1745.00000
3143.00000 1408.00000
2342.00000 1368.00000
2062.00000 1294.00000
1211.00000 1414.00000
984.00000 1661.00000
IMAGE=8AfC42.JPG
ID=1 
SCALE=0.001277
LM=10
828.00000 1823.00000
1359.00000 1952.00000
2421.00000 1930.00000
2659.00000 1875.00000
3288.00000 1865.00000
3265.00000 1523.00000
2487.00000 1471.00000
2180.00000 1363.00000
1258.00000 1522.00000
1056.00000 1789.00000
IMAGE=8AfC43.JPG
ID=2 
SCALE=0.001276
LM=10
764.00000 1972.00000
1284.00000 2153.00000
2392.00000 2143.00000
2661.00000 2079.00000
3264.00000 1978.00000
3212.00000 1621.00000
2416.00000 1646.00000
2080.00000 1558.00000
1224.00000 1713.00000
1010.00000 1966.00000
IMAGE=8AfC44.JPG
ID=3 
SCALE=0.001282
LM=10
947.00000 1882.00000
1461.00000 1984.00000
2486.00000 1926.00000
2760.00000 1867.00000
3370.00000 1846.00000
3354.00000 1523.00000
2556.00000 1492.00000
2249.00000 1426.00000
1380.00000 1572.00000
1171.00000 1786.00000
IMAGE=8AfC45.JPG
ID=4 
SCALE=0.001277
LM=10
730.00000 1587.00000
1233.00000 1741.00000
2291.00000 1724.00000
2552.00000 1679.00000
3168.00000 1665.00000
3135.00000 1338.00000
2344.00000 1297.00000
2056.00000 1236.00000
1238.00000 1332.00000
965.00000 1469.00000
IMAGE=8AfC46.JPG
ID=5 
SCALE=0.001274
LM=10
669.00000 1875.00000
1205.00000 1984.00000
2290.00000 2001.00000
2540.00000 1957.00000
3177.00000 1950.00000
3163.00000 1600.00000
2375.00000 1532.00000
2064.00000 1422.00000
1135.00000 1559.00000
921.00000 1794.00000
IMAGE=8AfC47.JPG
ID=6 
SCALE=0.001275
LM=10
860.00000 1374.00000
1331.00000 1548.00000
2340.00000 1619.00000
2606.00000 1564.00000
3197.00000 1576.00000
3194.00000 1246.00000
2382.00000 1164.00000
2108.00000 1041.00000
1303.00000 1130.00000
1070.00000 1315.00000
IMAGE=8AfC48.JPG
ID=7 
SCALE=0.001272
LM=10
672.00000 1987.00000
1203.00000 2108.00000
2239.00000 2062.00000
2510.00000 1994.00000
3129.00000 1984.00000
3104.00000 1626.00000
2273.00000 1605.00000
1967.00000 1538.00000
1158.00000 1677.00000
903.00000 1910.00000
IMAGE=8AfC49.JPG
ID=8 
SCALE=0.001283
LM=10
571.00000 1955.00000
1125.00000 2116.00000
2263.00000 2080.00000
2552.00000 1993.00000
3186.00000 1985.00000
3131.00000 1611.00000
2306.00000 1589.00000
1973.00000 1491.00000
1047.00000 1647.00000
799.00000 1874.00000
IMAGE=8AfC51.JPG
ID=9 
SCALE=0.001283
LM=10
403.00000 1537.00000
913.00000 1697.00000
2047.00000 1708.00000
2320.00000 1639.00000
2979.00000 1592.00000
2945.00000 1234.00000
2084.00000 1216.00000
1747.00000 1116.00000
855.00000 1251.00000
605.00000 1490.00000
IMAGE=8AfC52.JPG
ID=10 
SCALE=0.001279
LM=10
988.00000 1472.00000
1464.00000 1647.00000
2459.00000 1625.00000
2698.00000 1565.00000
3249.00000 1558.00000
3239.00000 1232.00000
2478.00000 1192.00000
2190.00000 1104.00000
1452.00000 1236.00000
1209.00000 1383.00000
IMAGE=8AfC53a.JPG
ID=11 
SCALE=0.001274
LM=10
744.00000 1833.00000
1215.00000 1997.00000
2315.00000 1981.00000
2578.00000 1899.00000
3156.00000 1803.00000
3130.00000 1461.00000
2302.00000 1485.00000
1989.00000 1414.00000
1177.00000 1573.00000
926.00000 1795.00000
IMAGE=8AfC54.JPG
ID=12 
SCALE=0.001277
LM=10
853.00000 1690.00000
1378.00000 1828.00000
2394.00000 1756.00000
2655.00000 1682.00000
3260.00000 1632.00000
3218.00000 1296.00000
2429.00000 1286.00000
2110.00000 1203.00000
1287.00000 1406.00000
1085.00000 1642.00000
IMAGE=8AfC55.JPG
ID=13 
SCALE=0.001275
LM=10
758.00000 1811.00000
1298.00000 1958.00000
2386.00000 1922.00000
2665.00000 1850.00000
3271.00000 1790.00000
3220.00000 1446.00000
2433.00000 1437.00000
2108.00000 1338.00000
1225.00000 1510.00000
1020.00000 1782.00000
IMAGE=8AfC56.JPG
ID=14 
SCALE=0.001279
LM=10
1009.00000 2033.00000
1545.00000 2146.00000
2585.00000 2061.00000
2849.00000 1975.00000
3442.00000 1956.00000
3390.00000 1600.00000
2587.00000 1585.00000
2263.00000 1526.00000
1466.00000 1722.00000
1247.00000 1970.00000
IMAGE=8AfC57.JPG
ID=15 
SCALE=0.001277
LM=10
890.00000 1553.00000
1406.00000 1694.00000
2392.00000 1703.00000
2629.00000 1638.00000
3219.00000 1634.00000
3203.00000 1297.00000
2399.00000 1236.00000
2127.00000 1147.00000
1332.00000 1277.00000
1112.00000 1488.00000
IMAGE=8AfC58.JPG
ID=16 
SCALE=0.001271
LM=10
641.00000 1496.00000
1147.00000 1624.00000
2240.00000 1625.00000
2501.00000 1563.00000
3108.00000 1577.00000
3099.00000 1212.00000
2247.00000 1135.00000
1975.00000 1046.00000
1083.00000 1192.00000
854.00000 1415.00000
IMAGE=8AfC59.JPG
ID=17 
SCALE=0.001278
LM=10
744.00000 1538.00000
1228.00000 1679.00000
2212.00000 1723.00000
2462.00000 1699.00000
3105.00000 1666.00000
3066.00000 1332.00000
2316.00000 1294.00000
2012.00000 1181.00000
1188.00000 1269.00000
967.00000 1500.00000
IMAGE=8AfC60.JPG
ID=18 
SCALE=0.001276
LM=10
370.00000 1688.00000
931.00000 1867.00000
2102.00000 1885.00000
2383.00000 1828.00000
3074.00000 1831.00000
3063.00000 1457.00000
2148.00000 1367.00000
1811.00000 1283.00000
879.00000 1399.00000
607.00000 1564.00000
IMAGE=8AfC62.JPG
ID=19 
SCALE=0.001279
LM=10
742.00000 1571.00000
1242.00000 1721.00000
2320.00000 1679.00000
2576.00000 1617.00000
3168.00000 1576.00000
3144.00000 1238.00000
2355.00000 1207.00000
2055.00000 1141.00000
1194.00000 1295.00000
952.00000 1467.00000
IMAGE=8AfC63.JPG
ID=20 
SCALE=0.001274
LM=10
294.00000 2007.00000
766.00000 2181.00000
1933.00000 2164.00000
2181.00000 2069.00000
2797.00000 1988.00000
2724.00000 1625.00000
1925.00000 1667.00000
1597.00000 1617.00000
740.00000 1741.00000
484.00000 1970.00000
IMAGE=8AfC64.JPG
ID=21 
SCALE=0.001282
LM=10
731.00000 1511.00000
1217.00000 1744.00000
2288.00000 1779.00000
2534.00000 1734.00000
3170.00000 1656.00000
3096.00000 1332.00000
2380.00000 1376.00000
2035.00000 1255.00000
1210.00000 1316.00000
926.00000 1506.00000
IMAGE=8AfC65.JPG
ID=22 
SCALE=0.001278
LM=10
742.00000 1832.00000
1262.00000 1878.00000
2352.00000 1814.00000
2679.00000 1757.00000
3216.00000 1773.00000
3225.00000 1404.00000
2409.00000 1336.00000
2093.00000 1243.00000
1160.00000 1455.00000
946.00000 1720.00000
IMAGE=8AfC66.JPG
ID=23 
SCALE=0.001284
LM=10
501.00000 2030.00000
1077.00000 2179.00000
2271.00000 2086.00000
2562.00000 1979.00000
3199.00000 1910.00000
3167.00000 1529.00000
2243.00000 1584.00000
1911.00000 1518.00000
978.00000 1711.00000
753.00000 2024.00000
IMAGE=8AfC69.JPG
ID=24 
SCALE=0.001286
LM=10
646.00000 1765.00000
1099.00000 1907.00000
2229.00000 1928.00000
2491.00000 1850.00000
3089.00000 1848.00000
3076.00000 1492.00000
2251.00000 1446.00000
1944.00000 1359.00000
1099.00000 1476.00000
838.00000 1690.00000
IMAGE=8AfC70.JPG
ID=25 
SCALE=0.001281
LM=10
983.00000 1963.00000
1526.00000 2082.00000
2609.00000 1959.00000
2859.00000 1873.00000
3499.00000 1748.00000
3398.00000 1410.00000
2588.00000 1479.00000
2267.00000 1430.00000
1434.00000 1635.00000
1219.00000 1913.00000
IMAGE=8AfC71.JPG
ID=26 
SCALE=0.001278
LM=10
718.00000 1587.00000
1233.00000 1750.00000
2294.00000 1801.00000
2558.00000 1726.00000
3143.00000 1738.00000
3135.00000 1393.00000
2340.00000 1339.00000
2035.00000 1260.00000
1182.00000 1319.00000
939.00000 1526.00000
IMAGE=8AfC72a.JPG
ID=27 
SCALE=0.001274
LM=10
558.00000 1602.00000
1062.00000 1744.00000
2147.00000 1739.00000
2404.00000 1687.00000
3004.00000 1668.00000
2984.00000 1325.00000
2170.00000 1258.00000
1860.00000 1173.00000
964.00000 1316.00000
760.00000 1549.00000
IMAGE=8AfC73.JPG
ID=28 
SCALE=0.001301
LM=10
668.00000 1529.00000
1156.00000 1693.00000
2241.00000 1686.00000
2504.00000 1626.00000
3099.00000 1615.00000
3065.00000 1281.00000
2246.00000 1208.00000
1971.00000 1116.00000
1102.00000 1272.00000
861.00000 1496.00000
IMAGE=8AfC74.JPG
ID=29 
SCALE=0.001289
LM=10
454.00000 1460.00000
972.00000 1625.00000
2075.00000 1618.00000
2330.00000 1555.00000
2939.00000 1542.00000
2917.00000 1187.00000
2115.00000 1145.00000
1798.00000 1055.00000
909.00000 1191.00000
682.00000 1396.00000
IMAGE=8AfC77.JPG
ID=30 
SCALE=0.001294
LM=10
328.00000 1711.00000
788.00000 1849.00000
1859.00000 1815.00000
2109.00000 1748.00000
2675.00000 1710.00000
2629.00000 1373.00000
1863.00000 1361.00000
1569.00000 1268.00000
768.00000 1433.00000
514.00000 1639.00000
IMAGE=8AfC78.JPG
ID=31 
SCALE=0.001304
LM=10
819.00000 1678.00000
1351.00000 1762.00000
2377.00000 1709.00000
2629.00000 1643.00000
3225.00000 1569.00000
3193.00000 1237.00000
2418.00000 1228.00000
2123.00000 1137.00000
1208.00000 1366.00000
1042.00000 1597.00000
IMAGE=8AfC79.JPG
ID=32 
SCALE=0.001280
LM=10
811.00000 1584.00000
1360.00000 1754.00000
2417.00000 1694.00000
2661.00000 1618.00000
3280.00000 1535.00000
3227.00000 1198.00000
2428.00000 1241.00000
2099.00000 1126.00000
1293.00000 1312.00000
1034.00000 1524.00000
IMAGE=8AfC80.JPG
ID=33 
SCALE=0.001288
LM=10
522.00000 1617.00000
976.00000 1710.00000
2097.00000 1601.00000
2367.00000 1514.00000
2965.00000 1416.00000
2926.00000 1076.00000
2101.00000 1111.00000
1800.00000 1025.00000
860.00000 1300.00000
726.00000 1596.00000
IMAGE=8AfC81.JPG
ID=34 
SCALE=0.001287
LM=10
622.00000 1550.00000
1161.00000 1758.00000
2267.00000 1775.00000
2537.00000 1711.00000
3166.00000 1632.00000
3128.00000 1283.00000
2304.00000 1288.00000
1953.00000 1193.00000
1124.00000 1303.00000
827.00000 1497.00000
IMAGE=8AfC83.JPG
ID=35 
SCALE=0.001291
LM=10
862.00000 1535.00000
1361.00000 1690.00000
2409.00000 1701.00000
2674.00000 1647.00000
3289.00000 1655.00000
3279.00000 1293.00000
2462.00000 1203.00000
2165.00000 1121.00000
1270.00000 1269.00000
1054.00000 1516.00000
IMAGE=8AfC84.JPG
ID=36 
SCALE=0.001282
LM=10
382.00000 1720.00000
894.00000 1843.00000
2046.00000 1793.00000
2329.00000 1742.00000
3019.00000 1632.00000
2950.00000 1268.00000
2111.00000 1300.00000
1798.00000 1218.00000
835.00000 1397.00000
573.00000 1633.00000
IMAGE=8AfC85.JPG
ID=37 
SCALE=0.001292
LM=10
684.00000 1813.00000
1254.00000 1952.00000
2384.00000 1896.00000
2650.00000 1823.00000
3280.00000 1719.00000
3229.00000 1385.00000
2384.00000 1418.00000
2064.00000 1329.00000
1167.00000 1498.00000
908.00000 1708.00000
IMAGE=8AfC86.JPG
ID=38 
SCALE=0.001289
LM=10
491.00000 1943.00000
956.00000 2017.00000
2223.00000 1940.00000
2495.00000 1867.00000
3174.00000 1797.00000
3122.00000 1429.00000
2213.00000 1455.00000
1944.00000 1375.00000
969.00000 1577.00000
703.00000 1818.00000
IMAGE=8AfD41.JPG
ID=39 
SCALE=0.001286
LM=10
633.00000 1566.00000
1194.00000 1665.00000
2305.00000 1604.00000
2569.00000 1530.00000
3222.00000 1432.00000
3178.00000 1079.00000
2292.00000 1104.00000
1970.00000 1034.00000
1097.00000 1207.00000
838.00000 1449.00000
IMAGE=8AfD42.JPG
ID=40 
SCALE=0.001290
LM=10
439.00000 1789.00000
930.00000 1902.00000
2138.00000 1812.00000
2411.00000 1734.00000
3092.00000 1692.00000
3045.00000 1323.00000
2169.00000 1304.00000
1864.00000 1233.00000
922.00000 1445.00000
673.00000 1671.00000
IMAGE=8AfD43.JPG
ID=41 
SCALE=0.001282
LM=10
548.00000 1744.00000
1113.00000 1896.00000
2287.00000 1862.00000
2602.00000 1767.00000
3244.00000 1655.00000
3170.00000 1297.00000
2318.00000 1338.00000
1990.00000 1246.00000
1057.00000 1433.00000
790.00000 1623.00000
IMAGE=8AfD44.JPG
ID=42 
SCALE=0.001280
LM=10
830.00000 1577.00000
1288.00000 1711.00000
2489.00000 1709.00000
2762.00000 1637.00000
3361.00000 1647.00000
3321.00000 1295.00000
2531.00000 1258.00000
2278.00000 1129.00000
1280.00000 1277.00000
1048.00000 1514.00000
IMAGE=8AfD45.JPG
ID=43 
SCALE=0.001278
LM=10
488.00000 1499.00000
976.00000 1718.00000
2134.00000 1742.00000
2411.00000 1671.00000
3085.00000 1671.00000
3028.00000 1310.00000
2164.00000 1239.00000
1835.00000 1160.00000
938.00000 1270.00000
693.00000 1506.00000
IMAGE=8AfD46.JPG
ID=44 
SCALE=0.001275
LM=10
522.00000 1558.00000
977.00000 1700.00000
2048.00000 1679.00000
2287.00000 1626.00000
2915.00000 1491.00000
2838.00000 1164.00000
2068.00000 1223.00000
1829.00000 1147.00000
974.00000 1285.00000
719.00000 1477.00000
IMAGE=8AfD47.JPG
ID=45 
SCALE=0.001280
LM=10
574.00000 1919.00000
1008.00000 2061.00000
2157.00000 2073.00000
2431.00000 2018.00000
3093.00000 1938.00000
2986.00000 1588.00000
2220.00000 1582.00000
1935.00000 1479.00000
989.00000 1638.00000
765.00000 1897.00000
IMAGE=8AfD48.JPG
ID=46 
SCALE=0.001286
LM=10
624.00000 1396.00000
1131.00000 1573.00000
2216.00000 1536.00000
2468.00000 1486.00000
3155.00000 1460.00000
3125.00000 1104.00000
2289.00000 1048.00000
1999.00000 972.00000
1115.00000 1124.00000
852.00000 1283.00000
IMAGE=8AfD49.JPG
ID=47 
SCALE=0.001299
LM=10
691.00000 1735.00000
1190.00000 1876.00000
2328.00000 1848.00000
2605.00000 1766.00000
3201.00000 1779.00000
3184.00000 1430.00000
2325.00000 1384.00000
1989.00000 1301.00000
1137.00000 1451.00000
883.00000 1700.00000
IMAGE=8AfD50.JPG
ID=48 
SCALE=0.001293
LM=10
722.00000 1703.00000
1215.00000 1809.00000
2268.00000 1759.00000
2517.00000 1696.00000
3119.00000 1679.00000
3073.00000 1338.00000
2268.00000 1310.00000
1971.00000 1228.00000
1149.00000 1407.00000
934.00000 1601.00000
IMAGE=8AfD51.JPG
ID=49 
SCALE=0.001289
LM=10
678.00000 1747.00000
1115.00000 1892.00000
2322.00000 1890.00000
2601.00000 1810.00000
3221.00000 1730.00000
3156.00000 1385.00000
2341.00000 1387.00000
2020.00000 1313.00000
1134.00000 1465.00000
881.00000 1693.00000
IMAGE=8AfD52.JPG
ID=50 
SCALE=0.001278
LM=10
506.00000 1518.00000
929.00000 1645.00000
2104.00000 1607.00000
2350.00000 1541.00000
2993.00000 1485.00000
2962.00000 1127.00000
2086.00000 1144.00000
1836.00000 1079.00000
961.00000 1223.00000
689.00000 1403.00000
IMAGE=8AfD53.JPG
ID=51 
SCALE=0.001276
LM=10
420.00000 1540.00000
889.00000 1621.00000
1984.00000 1519.00000
2250.00000 1422.00000
2811.00000 1310.00000
2756.00000 976.00000
1983.00000 1053.00000
1718.00000 957.00000
788.00000 1206.00000
573.00000 1454.00000
IMAGE=8AfD54.JPG
ID=52 
SCALE=0.001290
LM=10
513.00000 1615.00000
1009.00000 1740.00000
2196.00000 1668.00000
2463.00000 1607.00000
3143.00000 1581.00000
3103.00000 1216.00000
2211.00000 1186.00000
1899.00000 1118.00000
974.00000 1311.00000
721.00000 1469.00000
IMAGE=8AfD55.JPG
ID=53 
SCALE=0.001277
LM=10
615.00000 1555.00000
1118.00000 1695.00000
2229.00000 1598.00000
2508.00000 1539.00000
3120.00000 1536.00000
3097.00000 1187.00000
2253.00000 1143.00000
1962.00000 1052.00000
1092.00000 1231.00000
821.00000 1461.00000
IMAGE=8AfD56.JPG
ID=54 
SCALE=0.001283
LM=10
687.00000 2056.00000
1209.00000 2165.00000
2337.00000 2136.00000
2601.00000 2059.00000
3231.00000 2049.00000
3187.00000 1684.00000
2369.00000 1627.00000
2082.00000 1515.00000
1136.00000 1724.00000
908.00000 1923.00000
IMAGE=8AfD57a.JPG
ID=55 
SCALE=0.001284
LM=10
669.00000 1568.00000
1151.00000 1721.00000
2217.00000 1703.00000
2442.00000 1647.00000
3107.00000 1650.00000
3073.00000 1303.00000
2250.00000 1238.00000
1964.00000 1155.00000
1121.00000 1309.00000
883.00000 1500.00000
IMAGE=8AfD58.JPG
ID=56 
SCALE=0.001286
LM=10
404.00000 1400.00000
835.00000 1551.00000
2028.00000 1525.00000
2286.00000 1459.00000
2931.00000 1385.00000
2868.00000 1033.00000
2054.00000 1028.00000
1758.00000 953.00000
886.00000 1115.00000
615.00000 1299.00000
IMAGE=8AfD59.JPG
ID=57 
SCALE=0.001279
LM=10
611.00000 2088.00000
1089.00000 2142.00000
2166.00000 2036.00000
2434.00000 1964.00000
3052.00000 1941.00000
2996.00000 1593.00000
2199.00000 1564.00000
1904.00000 1495.00000
1012.00000 1734.00000
802.00000 1952.00000
IMAGE=8AfD60.JPG
ID=58 
SCALE=0.001286
LM=10
554.00000 1630.00000
1081.00000 1812.00000
2262.00000 1781.00000
2550.00000 1718.00000
3203.00000 1725.00000
3182.00000 1353.00000
2291.00000 1296.00000
1978.00000 1223.00000
1088.00000 1345.00000
791.00000 1528.00000
IMAGE=8AfD62.JPG
ID=59 
SCALE=0.001277
LM=10
454.00000 1502.00000
859.00000 1663.00000
2024.00000 1673.00000
2295.00000 1625.00000
2886.00000 1580.00000
2855.00000 1246.00000
2064.00000 1215.00000
1809.00000 1134.00000
898.00000 1252.00000
683.00000 1462.00000
IMAGE=8AfD63.JPG
ID=60 
SCALE=0.001283
LM=10
587.00000 1811.00000
1098.00000 1880.00000
2243.00000 1747.00000
2512.00000 1666.00000
3176.00000 1638.00000
3086.00000 1277.00000
2240.00000 1306.00000
1901.00000 1297.00000
1075.00000 1450.00000
827.00000 1695.00000
IMAGE=8AfD64.JPG
ID=61 
SCALE=0.001280
LM=10
648.00000 1621.00000
1155.00000 1809.00000
2319.00000 1833.00000
2625.00000 1775.00000
3217.00000 1774.00000
3213.00000 1410.00000
2384.00000 1334.00000
2061.00000 1246.00000
1107.00000 1366.00000
867.00000 1559.00000
IMAGE=8AfD65.JPG
ID=62 
SCALE=0.001279
LM=10
284.00000 2043.00000
844.00000 2079.00000
1942.00000 1948.00000
2244.00000 1882.00000
2881.00000 1820.00000
2824.00000 1438.00000
1979.00000 1419.00000
1670.00000 1351.00000
681.00000 1643.00000
461.00000 1948.00000
IMAGE=8AfD66.JPG
ID=63 
SCALE=0.001293
LM=10
402.00000 1718.00000
927.00000 1902.00000
2109.00000 1896.00000
2409.00000 1833.00000
3043.00000 1822.00000
2987.00000 1453.00000
2138.00000 1413.00000
1809.00000 1310.00000
855.00000 1452.00000
628.00000 1677.00000
IMAGE=8AfD67.JPG
ID=64 
SCALE=0.001290
LM=10
616.00000 1696.00000
1137.00000 1795.00000
2174.00000 1746.00000
2426.00000 1696.00000
3025.00000 1675.00000
2995.00000 1328.00000
2224.00000 1262.00000
1911.00000 1169.00000
1042.00000 1382.00000
811.00000 1579.00000
IMAGE=8AfD68.JPG
ID=65 
SCALE=0.001275
LM=10
591.00000 2044.00000
1141.00000 2091.00000
2220.00000 1967.00000
2498.00000 1881.00000
3097.00000 1828.00000
3049.00000 1490.00000
2171.00000 1493.00000
1885.00000 1449.00000
994.00000 1682.00000
806.00000 1918.00000
IMAGE=8AfD69.JPG
ID=66 
SCALE=0.001277
LM=10
563.00000 1947.00000
1096.00000 2032.00000
2240.00000 1926.00000
2495.00000 1870.00000
3137.00000 1855.00000
3070.00000 1513.00000
2216.00000 1476.00000
1944.00000 1416.00000
1016.00000 1587.00000
795.00000 1873.00000
IMAGE=8AfD70.JPG
ID=67 
SCALE=0.001281
LM=10
521.00000 1704.00000
972.00000 1813.00000
2151.00000 1756.00000
2444.00000 1673.00000
3057.00000 1639.00000
3029.00000 1289.00000
2148.00000 1261.00000
1859.00000 1195.00000
998.00000 1388.00000
710.00000 1621.00000
IMAGE=8AfD71.JPG
ID=68 
SCALE=0.001279
LM=10
750.00000 1427.00000
1252.00000 1618.00000
2360.00000 1653.00000
2631.00000 1626.00000
3242.00000 1654.00000
3213.00000 1292.00000
2415.00000 1198.00000
2120.00000 1100.00000
1164.00000 1200.00000
964.00000 1464.00000
IMAGE=8AfD72.JPG
ID=69 
SCALE=0.001276
LM=10
510.00000 1754.00000
1086.00000 1823.00000
2206.00000 1748.00000
2497.00000 1685.00000
3107.00000 1671.00000
3074.00000 1312.00000
2207.00000 1256.00000
1895.00000 1177.00000
932.00000 1393.00000
743.00000 1667.00000
IMAGE=8AfD73.JPG
ID=70 
SCALE=0.001277
LM=10
815.00000 1876.00000
1313.00000 2054.00000
2483.00000 2025.00000
2759.00000 1951.00000
3384.00000 1885.00000
3346.00000 1535.00000
2507.00000 1513.00000
2204.00000 1421.00000
1276.00000 1607.00000
1028.00000 1818.00000
IMAGE=8AfD74.JPG
ID=71 
SCALE=0.001278
LM=10
608.00000 1703.00000
1112.00000 1860.00000
2192.00000 1790.00000
2453.00000 1710.00000
3080.00000 1687.00000
3039.00000 1349.00000
2215.00000 1337.00000
1942.00000 1249.00000
1053.00000 1427.00000
817.00000 1604.00000
IMAGE=8AfD75.JPG
ID=72 
SCALE=0.001277
LM=10
777.00000 1944.00000
1274.00000 1996.00000
2390.00000 1740.00000
2634.00000 1624.00000
3240.00000 1482.00000
3154.00000 1140.00000
2288.00000 1277.00000
2000.00000 1261.00000
1194.00000 1570.00000
958.00000 1803.00000
IMAGE=8AfD76a.JPG
ID=73 
SCALE=0.001284
LM=10
580.00000 1748.00000
1145.00000 1797.00000
2279.00000 1658.00000
2556.00000 1565.00000
3207.00000 1502.00000
3113.00000 1171.00000
2256.00000 1184.00000
1983.00000 1158.00000
1040.00000 1352.00000
780.00000 1600.00000
IMAGE=8AfD77.JPG
ID=74 
SCALE=0.001272
LM=10
536.00000 1744.00000
1037.00000 1879.00000
2124.00000 1815.00000
2380.00000 1732.00000
2989.00000 1620.00000
2935.00000 1307.00000
2121.00000 1365.00000
1835.00000 1315.00000
936.00000 1471.00000
753.00000 1749.00000
IMAGE=8AfD78.JPG
ID=75 
SCALE=0.001274
LM=10
695.00000 1790.00000
1249.00000 1849.00000
2330.00000 1716.00000
2601.00000 1653.00000
3227.00000 1598.00000
3158.00000 1252.00000
2312.00000 1242.00000
2005.00000 1170.00000
1099.00000 1436.00000
901.00000 1685.00000
IMAGE=8AfD79.JPG
ID=76 
SCALE=0.001275
LM=10
346.00000 1612.00000
856.00000 1770.00000
1994.00000 1734.00000
2270.00000 1678.00000
2908.00000 1652.00000
2898.00000 1289.00000
2018.00000 1244.00000
1730.00000 1152.00000
862.00000 1315.00000
565.00000 1500.00000
IMAGE=8AfD80.JPG
ID=77 
SCALE=0.001285
LM=10
928.00000 1729.00000
1492.00000 1909.00000
2546.00000 1887.00000
2793.00000 1826.00000
3385.00000 1835.00000
3334.00000 1523.00000
2564.00000 1468.00000
2351.00000 1412.00000
1446.00000 1466.00000
1219.00000 1718.00000
IMAGE=8AfD81.JPG
ID=78 
SCALE=0.001277
LM=10
747.00000 2060.00000
1254.00000 2113.00000
2409.00000 1948.00000
2663.00000 1861.00000
3285.00000 1803.00000
3244.00000 1451.00000
2437.00000 1463.00000
2122.00000 1370.00000
1143.00000 1681.00000
943.00000 1948.00000
IMAGE=8AfD82.JPG
ID=79 
SCALE=0.001278
LM=10
652.00000 1903.00000
1166.00000 2004.00000
2187.00000 1932.00000
2458.00000 1869.00000
3053.00000 1791.00000
2983.00000 1473.00000
2231.00000 1490.00000
1936.00000 1383.00000
1030.00000 1603.00000
879.00000 1862.00000
IMAGE=8AfD83.JPG
ID=80 
SCALE=0.001279
LM=10
650.00000 1528.00000
1095.00000 1671.00000
2225.00000 1622.00000
2486.00000 1563.00000
3098.00000 1493.00000
3044.00000 1169.00000
2224.00000 1181.00000
1929.00000 1091.00000
978.00000 1263.00000
830.00000 1550.00000
IMAGE=8AfD84.JPG
ID=81 
SCALE=0.001278
LM=10
949.00000 1770.00000
1464.00000 1938.00000
2570.00000 1937.00000
2841.00000 1876.00000
3393.00000 1885.00000
3405.00000 1555.00000
2576.00000 1493.00000
2292.00000 1409.00000
1443.00000 1500.00000
1174.00000 1713.00000
IMAGE=8AfD85.JPG
ID=82 
SCALE=0.001277
LM=10
808.00000 1751.00000
1329.00000 1913.00000
2406.00000 1843.00000
2681.00000 1767.00000
3268.00000 1775.00000
3246.00000 1425.00000
2418.00000 1384.00000
2140.00000 1294.00000
1283.00000 1470.00000
1037.00000 1664.00000
IMAGE=8AfD86a.JPG
ID=83 
SCALE=0.001274
LM=10
852.00000 1801.00000
1333.00000 1980.00000
2353.00000 1980.00000
2606.00000 1922.00000
3190.00000 1915.00000
3149.00000 1608.00000
2379.00000 1555.00000
2136.00000 1465.00000
1284.00000 1557.00000
1055.00000 1786.00000
IMAGE=8AfD87.JPG
ID=84 
SCALE=0.001284
LM=10
651.00000 1860.00000
1196.00000 1917.00000
2284.00000 1852.00000
2556.00000 1799.00000
3183.00000 1766.00000
3142.00000 1403.00000
2313.00000 1382.00000
2037.00000 1304.00000
1070.00000 1512.00000
885.00000 1792.00000
IMAGE=8AfD88.JPG
ID=85 
SCALE=0.001280
LM=10
761.00000 1957.00000
1292.00000 2071.00000
2448.00000 2033.00000
2718.00000 1963.00000
3329.00000 1987.00000
3317.00000 1609.00000
2460.00000 1539.00000
2174.00000 1463.00000
1256.00000 1620.00000
996.00000 1820.00000
IMAGE=8AfD89.JPG
ID=86 
SCALE=0.001279
LM=10
855.00000 1793.00000
1398.00000 1913.00000
2418.00000 1853.00000
2654.00000 1773.00000
3233.00000 1663.00000
3184.00000 1341.00000
2400.00000 1398.00000
2131.00000 1310.00000
1296.00000 1490.00000
1071.00000 1760.00000
IMAGE=8AfD90.JPG
ID=87 
SCALE=0.001274
LM=10
973.00000 1670.00000
1506.00000 1728.00000
2323.00000 1628.00000
2541.00000 1542.00000
3016.00000 1442.00000
2943.00000 1144.00000
2283.00000 1210.00000
2063.00000 1159.00000
1347.00000 1356.00000
1204.00000 1543.00000
IMAGE=8AfU41.JPG
ID=88 
SCALE=0.001637
LM=10
955.00000 1797.00000
1444.00000 1918.00000
2479.00000 1825.00000
2718.00000 1741.00000
3259.00000 1610.00000
3161.00000 1312.00000
2463.00000 1398.00000
2211.00000 1343.00000
1348.00000 1515.00000
1163.00000 1768.00000
IMAGE=8AfU43.JPG
ID=90 
SCALE=0.001416
LM=10
1347.00000 1438.00000
1798.00000 1587.00000
2719.00000 1515.00000
2952.00000 1462.00000
3440.00000 1414.00000
3395.00000 1121.00000
2716.00000 1119.00000
2467.00000 1045.00000
1738.00000 1184.00000
1554.00000 1355.00000
IMAGE=8AfU44a.JPG
ID=91 
SCALE=0.001414
LM=10
1212.00000 1967.00000
1698.00000 2121.00000
2591.00000 2104.00000
2823.00000 2051.00000
3338.00000 1959.00000
3258.00000 1682.00000
2670.00000 1713.00000
2415.00000 1607.00000
1626.00000 1736.00000
1438.00000 1899.00000
IMAGE=8AfU45.JPG
ID=92 
SCALE=0.001416
LM=10
1014.00000 1863.00000
1511.00000 1957.00000
2491.00000 1862.00000
2734.00000 1781.00000
3278.00000 1663.00000
3177.00000 1372.00000
2499.00000 1436.00000
2244.00000 1374.00000
1458.00000 1549.00000
1240.00000 1749.00000
IMAGE=8AfU46.JPG
ID=93 
SCALE=0.001416
LM=10
1241.00000 1736.00000
1702.00000 1861.00000
2637.00000 1873.00000
2880.00000 1808.00000
3399.00000 1721.00000
3315.00000 1431.00000
2692.00000 1459.00000
2440.00000 1381.00000
1644.00000 1477.00000
1449.00000 1636.00000
IMAGE=8AfU47.JPG
ID=94 
SCALE=0.001411
LM=10
791.00000 1591.00000
1301.00000 1763.00000
2484.00000 1786.00000
2759.00000 1720.00000
3351.00000 1700.00000
3313.00000 1331.00000
2538.00000 1261.00000
2248.00000 1165.00000
1336.00000 1305.00000
1040.00000 1472.00000
IMAGE=8AfU48.JPG
ID=95 
SCALE=0.001301
LM=10
948.00000 1638.00000
1471.00000 1752.00000
2532.00000 1720.00000
2771.00000 1652.00000
3344.00000 1596.00000
3270.00000 1251.00000
2534.00000 1283.00000
2275.00000 1175.00000
1374.00000 1347.00000
1188.00000 1575.00000
IMAGE=8AfU49.JPG
ID=96 
SCALE=0.001296
LM=10
831.00000 1774.00000
1380.00000 1859.00000
2328.00000 1854.00000
2578.00000 1810.00000
3210.00000 1763.00000
3135.00000 1432.00000
2438.00000 1403.00000
2159.00000 1312.00000
1237.00000 1461.00000
1080.00000 1710.00000
IMAGE=8AfU50.JPG
ID=97 
SCALE=0.001303
LM=10
686.00000 1673.00000
1232.00000 1840.00000
2324.00000 1783.00000
2602.00000 1700.00000
3187.00000 1588.00000
3091.00000 1245.00000
2340.00000 1297.00000
2086.00000 1225.00000
1212.00000 1383.00000
948.00000 1563.00000
IMAGE=8AfU51.JPG
ID=98 
SCALE=0.001299
LM=10
826.00000 1556.00000
1301.00000 1670.00000
2274.00000 1578.00000
2499.00000 1502.00000
3001.00000 1398.00000
2960.00000 1098.00000
2265.00000 1150.00000
2018.00000 1078.00000
1231.00000 1283.00000
1030.00000 1430.00000
IMAGE=8AfU52.JPG
ID=99 
SCALE=0.001295
LM=10
714.00000 1453.00000
1247.00000 1622.00000
2344.00000 1625.00000
2608.00000 1560.00000
3213.00000 1512.00000
3185.00000 1169.00000
2388.00000 1169.00000
2119.00000 1101.00000
1212.00000 1181.00000
962.00000 1329.00000
IMAGE=8AfU53.JPG
ID=100 
SCALE=0.001297
LM=10
681.00000 1764.00000
1146.00000 1954.00000
2154.00000 1951.00000
2382.00000 1881.00000
2948.00000 1788.00000
2891.00000 1458.00000
2176.00000 1496.00000
1903.00000 1426.00000
1107.00000 1548.00000
874.00000 1714.00000
IMAGE=8AfU54.JPG
ID=101 
SCALE=0.001314
LM=10
894.00000 1619.00000
1354.00000 1738.00000
2343.00000 1722.00000
2581.00000 1668.00000
3174.00000 1649.00000
3133.00000 1309.00000
2371.00000 1283.00000
2102.00000 1183.00000
1319.00000 1334.00000
1085.00000 1532.00000
IMAGE=8AfU55.JPG
ID=102 
SCALE=0.001311
LM=10
898.00000 1544.00000
1416.00000 1718.00000
2461.00000 1691.00000
2715.00000 1630.00000
3298.00000 1565.00000
3242.00000 1230.00000
2475.00000 1216.00000
2204.00000 1140.00000
1386.00000 1286.00000
1160.00000 1446.00000
IMAGE=8AfU56.JPG
ID=103 
SCALE=0.001300
LM=10
817.00000 1442.00000
1213.00000 1564.00000
2350.00000 1546.00000
2581.00000 1481.00000
3174.00000 1383.00000
3122.00000 1059.00000
2353.00000 1105.00000
2107.00000 1056.00000
1250.00000 1165.00000
1037.00000 1344.00000
IMAGE=8AfU57.JPG
ID=104 
SCALE=0.001303
LM=10
1053.00000 1928.00000
1541.00000 2048.00000
2579.00000 2040.00000
2813.00000 1982.00000
3369.00000 1964.00000
3335.00000 1638.00000
2599.00000 1595.00000
2311.00000 1524.00000
1485.00000 1654.00000
1289.00000 1874.00000
IMAGE=8AfU58.JPG
ID=105 
SCALE=0.001307
LM=10
841.00000 1477.00000
1244.00000 1637.00000
2257.00000 1676.00000
2502.00000 1635.00000
3023.00000 1601.00000
3003.00000 1286.00000
2332.00000 1249.00000
2108.00000 1160.00000
1256.00000 1263.00000
1032.00000 1464.00000
IMAGE=8AfU59.JPG
ID=106 
SCALE=0.001308
LM=10
462.00000 1711.00000
1004.00000 1849.00000
2102.00000 1788.00000
2353.00000 1729.00000
3014.00000 1618.00000
2888.00000 1284.00000
2151.00000 1336.00000
1891.00000 1228.00000
946.00000 1394.00000
678.00000 1592.00000
IMAGE=8AfU60.JPG
ID=107 
SCALE=0.001316
LM=10
337.00000 1615.00000
873.00000 1771.00000
2012.00000 1752.00000
2293.00000 1695.00000
2925.00000 1653.00000
2864.00000 1286.00000
2089.00000 1256.00000
1771.00000 1148.00000
757.00000 1329.00000
569.00000 1594.00000
IMAGE=8AfU62.JPG
ID=108 
SCALE=0.001304
LM=10
773.00000 1615.00000
1253.00000 1796.00000
2213.00000 1859.00000
2466.00000 1803.00000
3049.00000 1736.00000
2983.00000 1425.00000
2260.00000 1417.00000
1993.00000 1318.00000
1210.00000 1393.00000
990.00000 1634.00000
IMAGE=8AfU66.JPG
ID=109 
SCALE=0.001310
LM=10
744.00000 2117.00000
1231.00000 2155.00000
2122.00000 2078.00000
2364.00000 2011.00000
2817.00000 1937.00000
2751.00000 1591.00000
2182.00000 1585.00000
1885.00000 1489.00000
1019.00000 1788.00000
940.00000 2038.00000
IMAGE=8AfU67.JPG
ID=110 
SCALE=0.001318
LM=10
488.00000 1855.00000
1071.00000 1890.00000
2114.00000 1798.00000
2365.00000 1743.00000
2993.00000 1681.00000
2933.00000 1322.00000
2132.00000 1284.00000
1827.00000 1196.00000
881.00000 1466.00000
690.00000 1758.00000
IMAGE=8AfU68.JPG
ID=111 
SCALE=0.001304
LM=10
669.00000 1858.00000
1210.00000 1968.00000
2258.00000 1916.00000
2490.00000 1837.00000
3135.00000 1678.00000
3024.00000 1348.00000
2257.00000 1438.00000
1959.00000 1337.00000
1098.00000 1543.00000
899.00000 1786.00000
IMAGE=8AfU69.JPG
ID=112 
SCALE=0.001309
LM=10
642.00000 1591.00000
1129.00000 1748.00000
2139.00000 1814.00000
2372.00000 1751.00000
2993.00000 1694.00000
2932.00000 1368.00000
2225.00000 1361.00000
1924.00000 1253.00000
1022.00000 1347.00000
852.00000 1565.00000
IMAGE=8AfU70.JPG
ID=113 
SCALE=0.001304
LM=10
515.00000 1572.00000
1025.00000 1719.00000
2173.00000 1752.00000
2443.00000 1690.00000
3097.00000 1669.00000
3074.00000 1293.00000
2244.00000 1256.00000
1921.00000 1132.00000
959.00000 1276.00000
739.00000 1574.00000
IMAGE=8AfU71.JPG
ID=114 
SCALE=0.001304
LM=10
441.00000 1646.00000
949.00000 1824.00000
2014.00000 1779.00000
2279.00000 1699.00000
2845.00000 1566.00000
2732.00000 1236.00000
2025.00000 1320.00000
1745.00000 1209.00000
886.00000 1388.00000
677.00000 1584.00000
IMAGE=8AfU72.JPG
ID=115 
SCALE=0.001319
LM=10
463.00000 1750.00000
973.00000 1908.00000
2201.00000 1889.00000
2487.00000 1813.00000
3098.00000 1778.00000
3079.00000 1409.00000
2215.00000 1367.00000
1867.00000 1279.00000
910.00000 1445.00000
679.00000 1704.00000
IMAGE=8AfU73.JPG
ID=116 
SCALE=0.001307
LM=10
898.00000 1520.00000
1374.00000 1688.00000
2409.00000 1725.00000
2672.00000 1658.00000
3216.00000 1605.00000
3170.00000 1281.00000
2426.00000 1260.00000
2181.00000 1142.00000
1313.00000 1276.00000
1104.00000 1478.00000
IMAGE=8AfU74.JPG
ID=117 
SCALE=0.001302
LM=10
765.00000 2077.00000
1303.00000 2196.00000
2353.00000 2147.00000
2597.00000 2072.00000
3208.00000 1953.00000
3144.00000 1623.00000
2351.00000 1661.00000
2070.00000 1570.00000
1159.00000 1780.00000
991.00000 2021.00000
IMAGE=8AfU75.JPG
ID=118 
SCALE=0.001309
LM=10
798.00000 1771.00000
1360.00000 1902.00000
2422.00000 1845.00000
2687.00000 1783.00000
3289.00000 1719.00000
3230.00000 1388.00000
2441.00000 1364.00000
2128.00000 1283.00000
1235.00000 1471.00000
1048.00000 1655.00000
IMAGE=8AfU76.JPG
ID=119 
SCALE=0.001304
LM=10
697.00000 1860.00000
1182.00000 2064.00000
2315.00000 2043.00000
2581.00000 1958.00000
3170.00000 1870.00000
3092.00000 1519.00000
2325.00000 1537.00000
2010.00000 1470.00000
1099.00000 1638.00000
907.00000 1911.00000
IMAGE=8AfU77.JPG
ID=120 
SCALE=0.001307
LM=10
595.00000 2139.00000
1194.00000 2189.00000
2310.00000 2061.00000
2553.00000 1990.00000
3197.00000 1963.00000
3159.00000 1592.00000
2332.00000 1569.00000
1988.00000 1500.00000
1041.00000 1753.00000
831.00000 2026.00000
IMAGE=8AfU78.JPG
ID=121 
SCALE=0.001307
LM=10
727.00000 2018.00000
1291.00000 2060.00000
2403.00000 1912.00000
2655.00000 1831.00000
3243.00000 1785.00000
3172.00000 1438.00000
2393.00000 1445.00000
2064.00000 1384.00000
1146.00000 1637.00000
920.00000 1895.00000
IMAGE=8AfU79.JPG
ID=122 
SCALE=0.001312
LM=10
665.00000 1404.00000
1130.00000 1587.00000
2172.00000 1636.00000
2422.00000 1593.00000
3019.00000 1608.00000
3004.00000 1259.00000
2257.00000 1185.00000
1998.00000 1077.00000
1132.00000 1167.00000
884.00000 1310.00000
IMAGE=8AfU80.JPG
ID=123 
SCALE=0.001299
LM=10
836.00000 1867.00000
1358.00000 1951.00000
2434.00000 1869.00000
2680.00000 1795.00000
3279.00000 1705.00000
3229.00000 1373.00000
2464.00000 1405.00000
2164.00000 1292.00000
1249.00000 1523.00000
1043.00000 1768.00000
IMAGE=8AfU81.JPG
ID=124 
SCALE=0.001306
LM=10
710.00000 1922.00000
1216.00000 2053.00000
2218.00000 2012.00000
2473.00000 1934.00000
3029.00000 1856.00000
2971.00000 1524.00000
2233.00000 1544.00000
1914.00000 1461.00000
1107.00000 1647.00000
923.00000 1935.00000
IMAGE=8AfU82.JPG
ID=125 
SCALE=0.001310
LM=10
794.00000 2020.00000
1271.00000 2193.00000
2367.00000 2198.00000
2620.00000 2126.00000
3196.00000 2052.00000
3148.00000 1723.00000
2427.00000 1742.00000
2083.00000 1657.00000
1234.00000 1765.00000
988.00000 1997.00000
IMAGE=8AfU83.JPG
ID=126 
SCALE=0.001307
LM=10
719.00000 2081.00000
1162.00000 2156.00000
2230.00000 2111.00000
2496.00000 2059.00000
3053.00000 1985.00000
3003.00000 1653.00000
2281.00000 1673.00000
1983.00000 1600.00000
1081.00000 1762.00000
876.00000 2004.00000
IMAGE=8AfU84.JPG
ID=127 
SCALE=0.001305
LM=10
738.00000 1879.00000
1231.00000 2011.00000
2337.00000 1945.00000
2595.00000 1854.00000
3144.00000 1809.00000
3104.00000 1464.00000
2342.00000 1448.00000
2043.00000 1380.00000
1162.00000 1590.00000
937.00000 1824.00000
IMAGE=8AfU85.JPG
ID=128 
SCALE=0.001304
LM=10
612.00000 1866.00000
1118.00000 2023.00000
2218.00000 2011.00000
2480.00000 1936.00000
3047.00000 1931.00000
3013.00000 1580.00000
2217.00000 1559.00000
1932.00000 1482.00000
1073.00000 1595.00000
823.00000 1779.00000
IMAGE=8AfU86.JPG
ID=129 
SCALE=0.001312
LM=10
811.00000 1603.00000
1291.00000 1747.00000
2283.00000 1773.00000
2541.00000 1701.00000
3100.00000 1657.00000
3082.00000 1315.00000
2332.00000 1301.00000
2037.00000 1187.00000
1234.00000 1326.00000
1018.00000 1542.00000
IMAGE=8AfU87.JPG
ID=130 
SCALE=0.001304
LM=10
609.00000 1858.00000
1112.00000 1984.00000
2094.00000 1890.00000
2337.00000 1809.00000
2902.00000 1748.00000
2847.00000 1402.00000
2094.00000 1447.00000
1833.00000 1361.00000
1040.00000 1564.00000
808.00000 1725.00000
IMAGE=8AfU88.JPG
ID=131 
SCALE=0.001314
LM=10
898.00000 1902.00000
1413.00000 1985.00000
2471.00000 1943.00000
2735.00000 1880.00000
3347.00000 1827.00000
3305.00000 1481.00000
2517.00000 1467.00000
2194.00000 1379.00000
1312.00000 1569.00000
1117.00000 1787.00000
IMAGE=8AfU89.JPG
ID=132 
SCALE=0.001303
LM=10
822.00000 1714.00000
1351.00000 1827.00000
2395.00000 1822.00000
2646.00000 1754.00000
3221.00000 1694.00000
3174.00000 1374.00000
2437.00000 1347.00000
2134.00000 1247.00000
1230.00000 1429.00000
1054.00000 1642.00000
IMAGE=8AfU90.JPG
ID=133 
SCALE=0.001304
LM=10
551.00000 1535.00000
1051.00000 1772.00000
2256.00000 1869.00000
2538.00000 1810.00000
3152.00000 1813.00000
3192.00000 1431.00000
2333.00000 1341.00000
1990.00000 1190.00000
1037.00000 1300.00000
772.00000 1478.00000
IMAGE=8BfC41.JPG
ID=134 
SCALE=0.001264
LM=10
599.00000 1702.00000
1147.00000 1923.00000
2365.00000 2032.00000
2689.00000 1999.00000
3346.00000 2017.00000
3335.00000 1626.00000
2520.00000 1519.00000
2196.00000 1340.00000
1082.00000 1435.00000
806.00000 1627.00000
IMAGE=8BfC42.JPG
ID=135 
SCALE=0.001264
LM=10
655.00000 1633.00000
1153.00000 1805.00000
2295.00000 1807.00000
2576.00000 1756.00000
3181.00000 1733.00000
3164.00000 1372.00000
2313.00000 1294.00000
2007.00000 1182.00000
1044.00000 1354.00000
844.00000 1626.00000
IMAGE=8BfC43.JPG
ID=136 
SCALE=0.001264
LM=10
714.00000 1692.00000
1238.00000 1831.00000
2361.00000 1769.00000
2631.00000 1690.00000
3225.00000 1618.00000
3179.00000 1275.00000
2422.00000 1270.00000
2070.00000 1165.00000
1105.00000 1393.00000
924.00000 1684.00000
IMAGE=8BfC44.JPG
ID=137 
SCALE=0.001269
LM=10
708.00000 1726.00000
1324.00000 1914.00000
2439.00000 1895.00000
2723.00000 1834.00000
3344.00000 1804.00000
3338.00000 1429.00000
2476.00000 1362.00000
2208.00000 1250.00000
1167.00000 1415.00000
933.00000 1688.00000
IMAGE=8BfC45.JPG
ID=138 
SCALE=0.001264
LM=10
457.00000 1896.00000
1011.00000 2039.00000
2202.00000 2027.00000
2479.00000 1949.00000
3126.00000 1937.00000
3099.00000 1578.00000
2260.00000 1505.00000
2003.00000 1344.00000
912.00000 1566.00000
698.00000 1784.00000
IMAGE=8BfC46.JPG
ID=139 
SCALE=0.001261
LM=10
491.00000 1742.00000
950.00000 1909.00000
2199.00000 1904.00000
2459.00000 1829.00000
3084.00000 1804.00000
3058.00000 1439.00000
2204.00000 1375.00000
1908.00000 1285.00000
906.00000 1471.00000
674.00000 1732.00000
IMAGE=8BfC47.JPG
ID=140 
SCALE=0.001258
LM=10
427.00000 1710.00000
903.00000 1803.00000
2169.00000 1736.00000
2467.00000 1665.00000
3138.00000 1617.00000
3073.00000 1234.00000
2224.00000 1185.00000
1891.00000 1084.00000
833.00000 1345.00000
614.00000 1607.00000
IMAGE=8BfC48.JPG
ID=141 
SCALE=0.001258
LM=10
613.00000 1672.00000
1120.00000 1776.00000
2290.00000 1679.00000
2568.00000 1604.00000
3196.00000 1545.00000
3131.00000 1183.00000
2301.00000 1165.00000
1986.00000 1090.00000
1064.00000 1317.00000
814.00000 1542.00000
IMAGE=8BfC49.JPG
ID=142 
SCALE=0.001270
LM=10
429.00000 1812.00000
842.00000 1964.00000
2130.00000 1980.00000
2376.00000 1908.00000
2994.00000 1854.00000
2959.00000 1506.00000
2193.00000 1494.00000
1917.00000 1341.00000
880.00000 1530.00000
611.00000 1722.00000
IMAGE=8BfC50.JPG
ID=143 
SCALE=0.001261
LM=10
363.00000 1815.00000
905.00000 1959.00000
2123.00000 1951.00000
2418.00000 1895.00000
3105.00000 1906.00000
3086.00000 1510.00000
2168.00000 1408.00000
1836.00000 1263.00000
772.00000 1510.00000
592.00000 1793.00000
IMAGE=8BfC51.JPG
ID=144 
SCALE=0.001266
LM=10
489.00000 1765.00000
1009.00000 1930.00000
2229.00000 1873.00000
2516.00000 1800.00000
3115.00000 1806.00000
3118.00000 1424.00000
2269.00000 1360.00000
1876.00000 1252.00000
910.00000 1479.00000
688.00000 1738.00000
IMAGE=8BfC52.JPG
ID=145 
SCALE=0.001262
LM=10
813.00000 1686.00000
1298.00000 1811.00000
2448.00000 1757.00000
2729.00000 1674.00000
3295.00000 1647.00000
3259.00000 1299.00000
2477.00000 1280.00000
2192.00000 1172.00000
1235.00000 1356.00000
998.00000 1620.00000
IMAGE=8BfC53.JPG
ID=146 
SCALE=0.001258
LM=10
389.00000 1893.00000
904.00000 2027.00000
2107.00000 1980.00000
2392.00000 1917.00000
3002.00000 1883.00000
2967.00000 1512.00000
2163.00000 1471.00000
1824.00000 1339.00000
823.00000 1563.00000
582.00000 1823.00000
IMAGE=8BfC54.JPG
ID=147 
SCALE=0.001270
LM=10
520.00000 1952.00000
1021.00000 2076.00000
2185.00000 2023.00000
2469.00000 1962.00000
3110.00000 1974.00000
3107.00000 1625.00000
2253.00000 1550.00000
1988.00000 1419.00000
874.00000 1636.00000
671.00000 1929.00000
IMAGE=8BfC55.JPG
ID=148 
SCALE=0.001266
LM=10
552.00000 1767.00000
1043.00000 1923.00000
2236.00000 1949.00000
2510.00000 1873.00000
3188.00000 1814.00000
3137.00000 1468.00000
2283.00000 1448.00000
1981.00000 1351.00000
989.00000 1474.00000
736.00000 1696.00000
IMAGE=8BfC56.JPG
ID=149 
SCALE=0.001261
LM=10
649.00000 2021.00000
1177.00000 2042.00000
2288.00000 1926.00000
2549.00000 1838.00000
3190.00000 1698.00000
3092.00000 1339.00000
2280.00000 1419.00000
1980.00000 1370.00000
1016.00000 1628.00000
840.00000 1915.00000
IMAGE=8BfC57.JPG
ID=150 
SCALE=0.001260
LM=10
727.00000 1699.00000
1245.00000 1897.00000
2451.00000 1918.00000
2752.00000 1853.00000
3363.00000 1847.00000
3343.00000 1458.00000
2497.00000 1368.00000
2169.00000 1255.00000
1158.00000 1432.00000
927.00000 1690.00000
IMAGE=8BfC58.JPG
ID=151 
SCALE=0.001261
LM=10
990.00000 1632.00000
1414.00000 1841.00000
2547.00000 1898.00000
2792.00000 1818.00000
3345.00000 1755.00000
3292.00000 1416.00000
2613.00000 1413.00000
2296.00000 1302.00000
1398.00000 1407.00000
1178.00000 1595.00000
IMAGE=8BfC59.JPG
ID=152 
SCALE=0.001264
LM=10
648.00000 1962.00000
1107.00000 2072.00000
2312.00000 1973.00000
2590.00000 1877.00000
3222.00000 1776.00000
3125.00000 1418.00000
2354.00000 1491.00000
2034.00000 1360.00000
1022.00000 1646.00000
818.00000 1878.00000
IMAGE=8BfC60.JPG
ID=153 
SCALE=0.001264
LM=10
424.00000 1434.00000
940.00000 1619.00000
2126.00000 1669.00000
2407.00000 1616.00000
3086.00000 1600.00000
3082.00000 1218.00000
2194.00000 1129.00000
1886.00000 1007.00000
871.00000 1151.00000
615.00000 1388.00000
IMAGE=8BfC61.JPG
ID=154 
SCALE=0.001260
LM=10
442.00000 1520.00000
929.00000 1713.00000
2041.00000 1777.00000
2314.00000 1721.00000
2981.00000 1694.00000
2958.00000 1328.00000
2107.00000 1265.00000
1815.00000 1154.00000
877.00000 1264.00000
643.00000 1507.00000
IMAGE=8BfC62.JPG
ID=155 
SCALE=0.001269
LM=10
1058.00000 1775.00000
1514.00000 1870.00000
2612.00000 1821.00000
2866.00000 1734.00000
3390.00000 1698.00000
3375.00000 1356.00000
2591.00000 1316.00000
2283.00000 1231.00000
1448.00000 1456.00000
1232.00000 1691.00000
IMAGE=8BfC63.JPG
ID=156 
SCALE=0.001263
LM=10
773.00000 1890.00000
1290.00000 2025.00000
2442.00000 2001.00000
2693.00000 1921.00000
3279.00000 1894.00000
3259.00000 1526.00000
2491.00000 1493.00000
2174.00000 1388.00000
1201.00000 1591.00000
1004.00000 1850.00000
IMAGE=8BfC64.JPG
ID=157 
SCALE=0.001264
LM=10
602.00000 1964.00000
1107.00000 2070.00000
2227.00000 2015.00000
2476.00000 1961.00000
3097.00000 1856.00000
3013.00000 1518.00000
2247.00000 1529.00000
1976.00000 1455.00000
1030.00000 1626.00000
810.00000 1897.00000
IMAGE=8BfC65.JPG
ID=158 
SCALE=0.001267
LM=10
623.00000 1936.00000
1143.00000 2059.00000
2318.00000 1996.00000
2602.00000 1943.00000
3263.00000 1866.00000
3195.00000 1482.00000
2361.00000 1470.00000
2037.00000 1370.00000
1095.00000 1581.00000
838.00000 1858.00000
IMAGE=8BfC66.JPG
ID=159 
SCALE=0.001267
LM=10
652.00000 1564.00000
1135.00000 1705.00000
2297.00000 1671.00000
2551.00000 1593.00000
3171.00000 1556.00000
3145.00000 1194.00000
2309.00000 1152.00000
2004.00000 1074.00000
1085.00000 1262.00000
836.00000 1527.00000
IMAGE=8BfC67.JPG
ID=160 
SCALE=0.001268
LM=10
695.00000 1910.00000
1191.00000 2028.00000
2343.00000 1973.00000
2609.00000 1877.00000
3178.00000 1801.00000
3153.00000 1441.00000
2327.00000 1457.00000
2003.00000 1379.00000
1043.00000 1609.00000
888.00000 1877.00000
IMAGE=8BfC68.JPG
ID=161 
SCALE=0.001266
LM=10
861.00000 1589.00000
1353.00000 1751.00000
2497.00000 1813.00000
2764.00000 1755.00000
3416.00000 1741.00000
3379.00000 1380.00000
2547.00000 1313.00000
2253.00000 1209.00000
1314.00000 1317.00000
1075.00000 1550.00000
IMAGE=8BfC69.JPG
ID=162 
SCALE=0.001261
LM=10
632.00000 1618.00000
1109.00000 1805.00000
2249.00000 1866.00000
2517.00000 1798.00000
3174.00000 1779.00000
3153.00000 1399.00000
2315.00000 1342.00000
2010.00000 1199.00000
1046.00000 1352.00000
808.00000 1600.00000
IMAGE=8BfC70.JPG
ID=163 
SCALE=0.001268
LM=10
736.00000 1701.00000
1141.00000 1844.00000
2345.00000 1842.00000
2611.00000 1772.00000
3224.00000 1747.00000
3218.00000 1383.00000
2371.00000 1339.00000
2077.00000 1229.00000
1123.00000 1429.00000
909.00000 1676.00000
IMAGE=8BfC71.JPG
ID=164 
SCALE=0.001263
LM=10
255.00000 1673.00000
795.00000 1844.00000
2021.00000 1854.00000
2310.00000 1775.00000
2940.00000 1771.00000
2949.00000 1378.00000
2047.00000 1308.00000
1765.00000 1200.00000
727.00000 1373.00000
460.00000 1591.00000
IMAGE=8BfC72.JPG
ID=165 
SCALE=0.001282
LM=10
714.00000 1839.00000
1213.00000 1951.00000
2313.00000 1905.00000
2565.00000 1835.00000
3203.00000 1753.00000
3150.00000 1407.00000
2334.00000 1420.00000
2041.00000 1330.00000
1120.00000 1528.00000
921.00000 1784.00000
IMAGE=8BfC73.JPG
ID=166 
SCALE=0.001263
LM=10
655.00000 1515.00000
1061.00000 1678.00000
2120.00000 1734.00000
2375.00000 1707.00000
2992.00000 1711.00000
2973.00000 1374.00000
2187.00000 1258.00000
1888.00000 1140.00000
1078.00000 1267.00000
824.00000 1476.00000
IMAGE=8BfC74.JPG
ID=167 
SCALE=0.001266
LM=10
680.00000 1860.00000
1177.00000 2030.00000
2342.00000 1995.00000
2645.00000 1932.00000
3298.00000 1878.00000
3291.00000 1512.00000
2401.00000 1495.00000
2097.00000 1374.00000
1060.00000 1580.00000
855.00000 1849.00000
IMAGE=8BfC75.JPG
ID=168 
SCALE=0.001277
LM=10
675.00000 1550.00000
1158.00000 1700.00000
2294.00000 1743.00000
2584.00000 1675.00000
3200.00000 1707.00000
3154.00000 1349.00000
2343.00000 1259.00000
2049.00000 1140.00000
1118.00000 1266.00000
880.00000 1461.00000
IMAGE=8BfC76.JPG
ID=169 
SCALE=0.001259
LM=10
320.00000 1855.00000
829.00000 2008.00000
2139.00000 1952.00000
2412.00000 1862.00000
3069.00000 1811.00000
3033.00000 1426.00000
2173.00000 1394.00000
1877.00000 1234.00000
759.00000 1533.00000
515.00000 1801.00000
IMAGE=8BfC77.JPG
ID=170 
SCALE=0.001310
LM=10
427.00000 1971.00000
967.00000 2053.00000
2191.00000 1940.00000
2485.00000 1851.00000
3131.00000 1767.00000
3093.00000 1372.00000
2241.00000 1383.00000
1933.00000 1283.00000
817.00000 1601.00000
625.00000 1926.00000
IMAGE=8BfC78.JPG
ID=171 
SCALE=0.001265
LM=10
585.00000 1891.00000
1059.00000 2028.00000
2250.00000 1966.00000
2506.00000 1867.00000
3110.00000 1830.00000
3075.00000 1466.00000
2263.00000 1445.00000
1949.00000 1343.00000
979.00000 1593.00000
775.00000 1842.00000
IMAGE=8BfC79.JPG
ID=172 
SCALE=0.001264
LM=10
947.00000 1729.00000
1334.00000 1860.00000
2507.00000 1841.00000
2740.00000 1781.00000
3390.00000 1727.00000
3322.00000 1387.00000
2516.00000 1384.00000
2256.00000 1298.00000
1335.00000 1462.00000
1122.00000 1621.00000
IMAGE=8BfC80.JPG
ID=173 
SCALE=0.001264
LM=10
747.00000 1619.00000
1194.00000 1796.00000
2368.00000 1852.00000
2626.00000 1794.00000
3246.00000 1813.00000
3239.00000 1437.00000
2353.00000 1338.00000
2103.00000 1241.00000
1175.00000 1354.00000
921.00000 1562.00000
IMAGE=8BfC81.JPG
ID=174 
SCALE=0.001259
LM=10
488.00000 1918.00000
939.00000 2091.00000
2108.00000 2088.00000
2400.00000 2036.00000
2996.00000 1983.00000
2971.00000 1628.00000
2145.00000 1616.00000
1849.00000 1505.00000
892.00000 1659.00000
660.00000 1904.00000
IMAGE=8BfC82.JPG
ID=175 
SCALE=0.001274
LM=10
437.00000 1752.00000
892.00000 1877.00000
2046.00000 1865.00000
2295.00000 1801.00000
2962.00000 1792.00000
2955.00000 1429.00000
2052.00000 1366.00000
1742.00000 1276.00000
817.00000 1463.00000
603.00000 1684.00000
IMAGE=8BfC83.JPG
ID=176 
SCALE=0.001274
LM=10
679.00000 1984.00000
1147.00000 2151.00000
2295.00000 2108.00000
2568.00000 2064.00000
3239.00000 2061.00000
3198.00000 1667.00000
2351.00000 1599.00000
2035.00000 1508.00000
1111.00000 1707.00000
879.00000 1943.00000
IMAGE=8BfC84.JPG
ID=177 
SCALE=0.001273
LM=10
680.00000 1835.00000
1186.00000 1971.00000
2315.00000 1969.00000
2568.00000 1881.00000
3185.00000 1814.00000
3153.00000 1451.00000
2308.00000 1428.00000
2026.00000 1330.00000
1094.00000 1526.00000
870.00000 1778.00000
IMAGE=8BfC85.JPG
ID=178 
SCALE=0.001269
LM=10
295.00000 1846.00000
792.00000 1988.00000
1965.00000 1906.00000
2256.00000 1820.00000
2904.00000 1743.00000
2849.00000 1374.00000
2005.00000 1399.00000
1673.00000 1302.00000
693.00000 1539.00000
471.00000 1793.00000
IMAGE=8BfC86.JPG
ID=179 
SCALE=0.001282
LM=10
619.00000 1825.00000
1003.00000 1978.00000
2163.00000 1972.00000
2432.00000 1902.00000
3052.00000 1906.00000
3047.00000 1547.00000
2234.00000 1484.00000
1915.00000 1380.00000
1001.00000 1565.00000
763.00000 1796.00000
IMAGE=8BfC87.JPG
ID=180 
SCALE=0.001264
LM=10
519.00000 1852.00000
1017.00000 1997.00000
2207.00000 1916.00000
2501.00000 1844.00000
3125.00000 1828.00000
3109.00000 1453.00000
2244.00000 1391.00000
1907.00000 1300.00000
940.00000 1542.00000
707.00000 1801.00000
IMAGE=8BfC88.JPG
ID=181 
SCALE=0.001266
LM=10
232.00000 2214.00000
730.00000 2280.00000
1976.00000 2120.00000
2286.00000 2023.00000
2944.00000 1915.00000
2894.00000 1526.00000
1990.00000 1579.00000
1655.00000 1493.00000
666.00000 1818.00000
438.00000 2103.00000
IMAGE=8BfC89.JPG
ID=182 
SCALE=0.001276
LM=10
626.00000 1780.00000
1084.00000 1907.00000
2224.00000 1882.00000
2495.00000 1791.00000
3107.00000 1683.00000
3038.00000 1334.00000
2254.00000 1397.00000
1951.00000 1296.00000
1058.00000 1484.00000
811.00000 1698.00000
IMAGE=8BfC90.JPG
ID=183 
SCALE=0.001270
LM=10
776.00000 2028.00000
1136.00000 2165.00000
2315.00000 2153.00000
2564.00000 2092.00000
3159.00000 2079.00000
3140.00000 1738.00000
2343.00000 1673.00000
2064.00000 1582.00000
1153.00000 1760.00000
919.00000 1997.00000
IMAGE=8BfD41.JPG
ID=184 
SCALE=0.001324
LM=10
608.00000 1824.00000
1077.00000 1953.00000
2166.00000 1858.00000
2397.00000 1781.00000
3035.00000 1714.00000
2985.00000 1371.00000
2167.00000 1368.00000
1861.00000 1287.00000
986.00000 1526.00000
779.00000 1790.00000
IMAGE=8BfD42.JPG
ID=185 
SCALE=0.001324
LM=10
668.00000 1937.00000
1095.00000 2073.00000
2236.00000 2028.00000
2467.00000 1933.00000
3026.00000 1816.00000
2975.00000 1476.00000
2207.00000 1554.00000
1931.00000 1486.00000
1053.00000 1677.00000
826.00000 1875.00000
IMAGE=8BfD43.JPG
ID=186 
SCALE=0.001321
LM=10
778.00000 1735.00000
1145.00000 1919.00000
2301.00000 1968.00000
2546.00000 1916.00000
3165.00000 1870.00000
3131.00000 1545.00000
2371.00000 1505.00000
2096.00000 1398.00000
1177.00000 1517.00000
935.00000 1724.00000
IMAGE=8BfD44.JPG
ID=187 
SCALE=0.001325
LM=10
801.00000 1936.00000
1292.00000 2091.00000
2414.00000 2097.00000
2674.00000 2025.00000
3307.00000 1980.00000
3250.00000 1630.00000
2460.00000 1604.00000
2140.00000 1504.00000
1221.00000 1666.00000
1002.00000 1895.00000
IMAGE=8BfD45.JPG
ID=188 
SCALE=0.001321
LM=10
746.00000 1879.00000
1162.00000 2025.00000
2219.00000 2012.00000
2467.00000 1932.00000
3012.00000 1927.00000
3009.00000 1604.00000
2217.00000 1576.00000
1945.00000 1492.00000
1142.00000 1628.00000
899.00000 1833.00000
IMAGE=8BfD46.JPG
ID=189 
SCALE=0.001323
LM=10
1127.00000 1634.00000
1575.00000 1808.00000
2624.00000 1875.00000
2876.00000 1837.00000
3456.00000 1890.00000
3473.00000 1559.00000
2704.00000 1431.00000
2419.00000 1318.00000
1517.00000 1401.00000
1310.00000 1618.00000
IMAGE=8BfD47.JPG
ID=190 
SCALE=0.001315
LM=10
1030.00000 1910.00000
1519.00000 2013.00000
2602.00000 1998.00000
2856.00000 1914.00000
3442.00000 1869.00000
3425.00000 1546.00000
2647.00000 1519.00000
2358.00000 1431.00000
1469.00000 1601.00000
1252.00000 1813.00000
IMAGE=8BfD48.JPG
ID=191 
SCALE=0.001315
LM=10
549.00000 1712.00000
1086.00000 1823.00000
2169.00000 1764.00000
2434.00000 1693.00000
3051.00000 1676.00000
3036.00000 1322.00000
2218.00000 1276.00000
1917.00000 1186.00000
965.00000 1394.00000
754.00000 1666.00000
IMAGE=8BfD49.JPG
ID=192 
SCALE=0.001317
LM=10
762.00000 1641.00000
1301.00000 1792.00000
2369.00000 1822.00000
2657.00000 1774.00000
3289.00000 1811.00000
3267.00000 1457.00000
2466.00000 1342.00000
2192.00000 1215.00000
1198.00000 1353.00000
981.00000 1592.00000
IMAGE=8BfD50.JPG
ID=193 
SCALE=0.001315
LM=10
771.00000 1629.00000
1223.00000 1773.00000
2301.00000 1802.00000
2559.00000 1732.00000
3148.00000 1707.00000
3117.00000 1369.00000
2362.00000 1327.00000
2064.00000 1231.00000
1168.00000 1362.00000
960.00000 1570.00000
IMAGE=8BfD51.JPG
ID=194 
SCALE=0.001315
LM=10
782.00000 1612.00000
1229.00000 1775.00000
2259.00000 1735.00000
2499.00000 1665.00000
3050.00000 1624.00000
3009.00000 1319.00000
2260.00000 1285.00000
1971.00000 1224.00000
1192.00000 1384.00000
981.00000 1590.00000
IMAGE=8BfD52.JPG
ID=195 
SCALE=0.001326
LM=10
661.00000 1838.00000
1075.00000 1979.00000
2228.00000 1974.00000
2482.00000 1918.00000
3108.00000 1898.00000
3076.00000 1552.00000
2278.00000 1487.00000
1995.00000 1395.00000
1041.00000 1560.00000
843.00000 1824.00000
IMAGE=8BfD53.JPG
ID=196 
SCALE=0.001322
LM=10
794.00000 1703.00000
1272.00000 1888.00000
2341.00000 1928.00000
2593.00000 1869.00000
3183.00000 1881.00000
3161.00000 1544.00000
2390.00000 1466.00000
2085.00000 1365.00000
1234.00000 1461.00000
982.00000 1655.00000
IMAGE=8BfD54.JPG
ID=197 
SCALE=0.001315
LM=10
411.00000 1845.00000
887.00000 1992.00000
2029.00000 1973.00000
2299.00000 1888.00000
2948.00000 1873.00000
2940.00000 1519.00000
2062.00000 1471.00000
1751.00000 1416.00000
829.00000 1553.00000
589.00000 1795.00000
IMAGE=8BfD55.JPG
ID=198 
SCALE=0.001332
LM=10
938.00000 2018.00000
1423.00000 2147.00000
2485.00000 2079.00000
2730.00000 2003.00000
3317.00000 1985.00000
3294.00000 1659.00000
2477.00000 1614.00000
2185.00000 1559.00000
1360.00000 1726.00000
1138.00000 1923.00000
IMAGE=8BfD56.JPG
ID=199 
SCALE=0.001354
LM=10
934.00000 1811.00000
1391.00000 1970.00000
2542.00000 1968.00000
2813.00000 1905.00000
3441.00000 1875.00000
3412.00000 1521.00000
2599.00000 1463.00000
2295.00000 1376.00000
1370.00000 1545.00000
1133.00000 1755.00000
IMAGE=8BfD57.JPG
ID=200 
SCALE=0.001319
LM=10
762.00000 1671.00000
1225.00000 1859.00000
2374.00000 1908.00000
2640.00000 1831.00000
3273.00000 1803.00000
3259.00000 1458.00000
2406.00000 1396.00000
2133.00000 1301.00000
1214.00000 1422.00000
962.00000 1634.00000
IMAGE=8BfD58.JPG
ID=201 
SCALE=0.001318
LM=10
603.00000 1752.00000
987.00000 1883.00000
2127.00000 1864.00000
2380.00000 1802.00000
2984.00000 1804.00000
2949.00000 1470.00000
2156.00000 1396.00000
1886.00000 1335.00000
1011.00000 1481.00000
771.00000 1644.00000
IMAGE=8BfD59.JPG
ID=202 
SCALE=0.001326
LM=10
646.00000 1492.00000
1049.00000 1674.00000
2374.00000 1731.00000
2649.00000 1659.00000
3311.00000 1621.00000
3300.00000 1243.00000
2416.00000 1183.00000
2141.00000 1094.00000
1064.00000 1239.00000
851.00000 1472.00000
IMAGE=8BfD60.JPG
ID=203 
SCALE=0.001311
LM=10
731.00000 1676.00000
1171.00000 1803.00000
2271.00000 1793.00000
2528.00000 1732.00000
3119.00000 1762.00000
3133.00000 1407.00000
2340.00000 1313.00000
2026.00000 1223.00000
1114.00000 1401.00000
906.00000 1606.00000
IMAGE=8BfD61.JPG
ID=204 
SCALE=0.001320
LM=10
980.00000 1747.00000
1486.00000 1882.00000
2506.00000 1937.00000
2756.00000 1904.00000
3381.00000 1850.00000
3388.00000 1524.00000
2609.00000 1484.00000
2370.00000 1374.00000
1422.00000 1462.00000
1190.00000 1709.00000
IMAGE=8BfD62.JPG
ID=205 
SCALE=0.001315
LM=10
712.00000 1684.00000
1165.00000 1840.00000
2206.00000 1883.00000
2450.00000 1823.00000
3039.00000 1774.00000
3003.00000 1439.00000
2267.00000 1422.00000
1965.00000 1311.00000
1114.00000 1427.00000
878.00000 1624.00000
IMAGE=8BfD63.JPG
ID=206 
SCALE=0.001326
LM=10
854.00000 1616.00000
1294.00000 1765.00000
2261.00000 1762.00000
2523.00000 1700.00000
3100.00000 1675.00000
3098.00000 1344.00000
2338.00000 1286.00000
2056.00000 1194.00000
1206.00000 1350.00000
1016.00000 1578.00000
IMAGE=8BfD64.JPG
ID=207 
SCALE=0.001318
LM=10
661.00000 1801.00000
1150.00000 1939.00000
2251.00000 1884.00000
2486.00000 1815.00000
3149.00000 1690.00000
3070.00000 1361.00000
2261.00000 1384.00000
1949.00000 1323.00000
1054.00000 1516.00000
844.00000 1762.00000
IMAGE=8BfD65.JPG
ID=208 
SCALE=0.001317
LM=10
745.00000 1616.00000
1156.00000 1793.00000
2237.00000 1840.00000
2480.00000 1793.00000
3114.00000 1769.00000
3104.00000 1443.00000
2288.00000 1381.00000
2015.00000 1293.00000
1091.00000 1402.00000
900.00000 1602.00000
IMAGE=8BfD66.JPG
ID=209 
SCALE=0.001314
LM=10
920.00000 1902.00000
1383.00000 2031.00000
2509.00000 1984.00000
2752.00000 1887.00000
3307.00000 1846.00000
3323.00000 1518.00000
2492.00000 1522.00000
2200.00000 1463.00000
1326.00000 1618.00000
1114.00000 1872.00000
IMAGE=8BfD67.JPG
ID=210 
SCALE=0.001312
LM=10
725.00000 1615.00000
1209.00000 1769.00000
2421.00000 1821.00000
2693.00000 1772.00000
3370.00000 1756.00000
3336.00000 1379.00000
2521.00000 1303.00000
2208.00000 1150.00000
1151.00000 1317.00000
933.00000 1546.00000
IMAGE=8BfD68.jpg
ID=211 
SCALE=0.001346
LM=10
630.00000 1558.00000
1087.00000 1689.00000
2184.00000 1669.00000
2424.00000 1592.00000
3061.00000 1545.00000
2984.00000 1207.00000
2190.00000 1198.00000
1936.00000 1119.00000
1036.00000 1277.00000
803.00000 1469.00000
IMAGE=8BfD69.JPG
ID=212 
SCALE=0.001312
LM=10
696.00000 1611.00000
1103.00000 1812.00000
2256.00000 1893.00000
2516.00000 1831.00000
3127.00000 1832.00000
3147.00000 1484.00000
2323.00000 1412.00000
2030.00000 1290.00000
1101.00000 1382.00000
868.00000 1559.00000
IMAGE=8BfD70.JPG
ID=213 
SCALE=0.001311
LM=10
743.00000 1728.00000
1235.00000 1880.00000
2326.00000 1852.00000
2613.00000 1798.00000
3230.00000 1790.00000
3189.00000 1452.00000
2424.00000 1375.00000
2096.00000 1266.00000
1179.00000 1443.00000
941.00000 1647.00000
IMAGE=8BfD71.JPG
ID=214 
SCALE=0.001311
LM=10
678.00000 1973.00000
1208.00000 2109.00000
2345.00000 2012.00000
2619.00000 1928.00000
3245.00000 1852.00000
3215.00000 1498.00000
2358.00000 1499.00000
2042.00000 1422.00000
1133.00000 1653.00000
893.00000 1855.00000
IMAGE=8BfD72.JPG
ID=215 
SCALE=0.001311
LM=10
845.00000 1550.00000
1309.00000 1709.00000
2392.00000 1726.00000
2668.00000 1677.00000
3255.00000 1687.00000
3233.00000 1349.00000
2429.00000 1253.00000
2118.00000 1150.00000
1228.00000 1291.00000
1041.00000 1522.00000
IMAGE=8BfD73.JPG
ID=216 
SCALE=0.001310
LM=10
549.00000 1616.00000
986.00000 1742.00000
2047.00000 1756.00000
2308.00000 1688.00000
2874.00000 1699.00000
2892.00000 1368.00000
2074.00000 1289.00000
1780.00000 1213.00000
938.00000 1343.00000
736.00000 1520.00000
IMAGE=8BfD74.JPG
ID=217 
SCALE=0.001312
LM=10
651.00000 1763.00000
1141.00000 1926.00000
2140.00000 1936.00000
2416.00000 1879.00000
2992.00000 1864.00000
2995.00000 1554.00000
2170.00000 1462.00000
1879.00000 1366.00000
1026.00000 1509.00000
814.00000 1726.00000
IMAGE=8BfD75.JPG
ID=218 
SCALE=0.001318
LM=10
809.00000 1843.00000
1254.00000 2005.00000
2311.00000 2008.00000
2556.00000 1944.00000
3179.00000 1910.00000
3127.00000 1578.00000
2287.00000 1545.00000
2042.00000 1485.00000
1228.00000 1587.00000
973.00000 1771.00000
IMAGE=8BfD76.JPG
ID=219 
SCALE=0.001309
LM=10
729.00000 1795.00000
1173.00000 1979.00000
2221.00000 2005.00000
2496.00000 1946.00000
3097.00000 1904.00000
3047.00000 1565.00000
2286.00000 1530.00000
1982.00000 1456.00000
1155.00000 1565.00000
899.00000 1732.00000
IMAGE=8BfD77.JPG
ID=220 
SCALE=0.001306
LM=10
614.00000 1863.00000
1110.00000 2020.00000
2316.00000 2130.00000
2614.00000 2104.00000
3331.00000 2084.00000
3287.00000 1687.00000
2417.00000 1589.00000
2175.00000 1454.00000
1054.00000 1565.00000
827.00000 1774.00000
IMAGE=8BfD78.tif
ID=221 
SCALE=0.001344
LM=10
793.00000 1915.00000
1241.00000 2063.00000
2352.00000 2042.00000
2602.00000 1966.00000
3206.00000 1930.00000
3190.00000 1584.00000
2372.00000 1550.00000
2072.00000 1478.00000
1224.00000 1633.00000
973.00000 1834.00000
IMAGE=8BfD79.JPG
ID=222 
SCALE=0.001308
LM=10
1046.00000 1537.00000
1470.00000 1709.00000
2573.00000 1786.00000
2807.00000 1708.00000
3410.00000 1661.00000
3391.00000 1329.00000
2572.00000 1304.00000
2319.00000 1214.00000
1487.00000 1302.00000
1234.00000 1477.00000
IMAGE=8BfD80.JPG
ID=223 
SCALE=0.001305
LM=10
418.00000 1800.00000
878.00000 1958.00000
2034.00000 2007.00000
2325.00000 1962.00000
2961.00000 1996.00000
2949.00000 1634.00000
2142.00000 1519.00000
1857.00000 1387.00000
845.00000 1524.00000
611.00000 1757.00000
IMAGE=8BfD81.JPG
ID=224 
SCALE=0.001312
LM=10
700.00000 1543.00000
1119.00000 1706.00000
2219.00000 1746.00000
2473.00000 1694.00000
3090.00000 1645.00000
3066.00000 1300.00000
2265.00000 1265.00000
1970.00000 1176.00000
1104.00000 1294.00000
858.00000 1489.00000
IMAGE=8BfD82.JPG
ID=225 
SCALE=0.001311
LM=10
751.00000 1719.00000
1204.00000 1871.00000
2296.00000 1870.00000
2577.00000 1814.00000
3146.00000 1817.00000
3157.00000 1463.00000
2320.00000 1406.00000
2034.00000 1316.00000
1138.00000 1454.00000
924.00000 1685.00000
IMAGE=8BfD83.JPG
ID=226 
SCALE=0.001307
LM=10
690.00000 1613.00000
1176.00000 1758.00000
2273.00000 1771.00000
2549.00000 1705.00000
3176.00000 1651.00000
3155.00000 1314.00000
2331.00000 1293.00000
2027.00000 1211.00000
1125.00000 1335.00000
888.00000 1561.00000
IMAGE=8BfD84.JPG
ID=227 
SCALE=0.001308
LM=10
718.00000 1615.00000
1158.00000 1755.00000
2273.00000 1738.00000
2517.00000 1673.00000
3131.00000 1637.00000
3095.00000 1290.00000
2321.00000 1252.00000
2022.00000 1181.00000
1083.00000 1344.00000
893.00000 1597.00000
IMAGE=8BfD85.JPG
ID=228 
SCALE=0.001307
LM=10
674.00000 1691.00000
1076.00000 1854.00000
2226.00000 1901.00000
2446.00000 1818.00000
3070.00000 1781.00000
3057.00000 1434.00000
2239.00000 1398.00000
1962.00000 1326.00000
1146.00000 1445.00000
848.00000 1631.00000
IMAGE=8BfD86.JPG
ID=229 
SCALE=0.001310
LM=10
836.00000 1814.00000
1349.00000 1955.00000
2408.00000 1936.00000
2690.00000 1884.00000
3347.00000 1883.00000
3330.00000 1539.00000
2511.00000 1457.00000
2216.00000 1357.00000
1265.00000 1523.00000
1054.00000 1727.00000
IMAGE=8BfD87.JPG
ID=230 
SCALE=0.001313
LM=10
1025.00000 1820.00000
1442.00000 1958.00000
2514.00000 1924.00000
2755.00000 1872.00000
3326.00000 1830.00000
3302.00000 1515.00000
2542.00000 1471.00000
2263.00000 1368.00000
1394.00000 1550.00000
1193.00000 1789.00000
IMAGE=8BfD88.JPG
ID=231 
SCALE=0.001306
LM=10
859.00000 1521.00000
1281.00000 1662.00000
2351.00000 1699.00000
2594.00000 1635.00000
3174.00000 1626.00000
3164.00000 1294.00000
2393.00000 1238.00000
2136.00000 1133.00000
1265.00000 1255.00000
1028.00000 1482.00000
IMAGE=8BfD89.JPG
ID=232 
SCALE=0.001309
LM=10
909.00000 1699.00000
1355.00000 1866.00000
2417.00000 1873.00000
2661.00000 1821.00000
3238.00000 1791.00000
3226.00000 1459.00000
2502.00000 1431.00000
2220.00000 1307.00000
1287.00000 1463.00000
1102.00000 1694.00000
IMAGE=8BfD90.JPG
ID=233 
SCALE=0.001306
LM=10
268.00000 1775.00000
836.00000 1898.00000
2089.00000 1817.00000
2393.00000 1738.00000
3031.00000 1739.00000
3025.00000 1327.00000
2124.00000 1239.00000
1764.00000 1159.00000
740.00000 1410.00000
508.00000 1673.00000
IMAGE=8BfU41.JPG
ID=234 
SCALE=0.001267
LM=10
653.00000 1644.00000
1188.00000 1790.00000
2329.00000 1683.00000
2589.00000 1589.00000
3171.00000 1526.00000
3136.00000 1156.00000
2308.00000 1155.00000
1986.00000 1068.00000
1115.00000 1323.00000
864.00000 1583.00000
IMAGE=8BfU42.JPG
ID=235 
SCALE=0.001267
LM=10
511.00000 1702.00000
1058.00000 1899.00000
2316.00000 1894.00000
2616.00000 1817.00000
3248.00000 1793.00000
3249.00000 1394.00000
2390.00000 1324.00000
2047.00000 1206.00000
951.00000 1426.00000
743.00000 1683.00000
IMAGE=8BfU43.JPG
ID=236 
SCALE=0.001270
LM=10
411.00000 1669.00000
886.00000 1811.00000
2064.00000 1822.00000
2337.00000 1756.00000
2967.00000 1741.00000
2921.00000 1380.00000
2119.00000 1304.00000
1822.00000 1170.00000
794.00000 1384.00000
610.00000 1636.00000
IMAGE=8BfU44.JPG
ID=237 
SCALE=0.001269
LM=10
548.00000 1934.00000
1049.00000 2067.00000
2311.00000 2018.00000
2592.00000 1937.00000
3236.00000 1936.00000
3212.00000 1525.00000
2335.00000 1476.00000
2011.00000 1339.00000
907.00000 1617.00000
741.00000 1936.00000
IMAGE=8BfU45.JPG
ID=238 
SCALE=0.001324
LM=10
619.00000 2031.00000
1141.00000 2164.00000
2293.00000 2057.00000
2579.00000 1968.00000
3197.00000 1904.00000
3147.00000 1521.00000
2315.00000 1528.00000
1963.00000 1427.00000
1026.00000 1716.00000
834.00000 1988.00000
IMAGE=8BfU46.JPG
ID=239 
SCALE=0.001307
LM=10
747.00000 1912.00000
1209.00000 2072.00000
2320.00000 2071.00000
2599.00000 1996.00000
3188.00000 1972.00000
3160.00000 1619.00000
2358.00000 1560.00000
2024.00000 1473.00000
1129.00000 1660.00000
927.00000 1850.00000
IMAGE=8BfU47.JPG
ID=240 
SCALE=0.001312
LM=10
699.00000 1774.00000
1177.00000 1911.00000
2393.00000 1882.00000
2682.00000 1803.00000
3277.00000 1804.00000
3268.00000 1420.00000
2434.00000 1357.00000
2121.00000 1236.00000
1053.00000 1492.00000
896.00000 1733.00000
IMAGE=8BfU48.JPG
ID=241 
SCALE=0.001304
LM=10
598.00000 1837.00000
1104.00000 1949.00000
2324.00000 1919.00000
2632.00000 1815.00000
3233.00000 1783.00000
3185.00000 1406.00000
2322.00000 1379.00000
1979.00000 1291.00000
1007.00000 1490.00000
793.00000 1780.00000
IMAGE=8BfU49.JPG
ID=242 
SCALE=0.001308
LM=10
566.00000 1757.00000
1059.00000 1916.00000
2186.00000 1887.00000
2456.00000 1809.00000
3071.00000 1731.00000
3003.00000 1384.00000
2209.00000 1384.00000
1923.00000 1277.00000
967.00000 1490.00000
779.00000 1686.00000
IMAGE=8BfU50.JPG
ID=243 
SCALE=0.001305
LM=10
526.00000 1870.00000
1059.00000 2069.00000
2335.00000 2102.00000
2646.00000 1990.00000
3273.00000 1873.00000
3190.00000 1464.00000
2356.00000 1509.00000
2069.00000 1413.00000
1014.00000 1571.00000
765.00000 1808.00000
IMAGE=8BfU51.JPG
ID=244 
SCALE=0.001316
LM=10
588.00000 1899.00000
1079.00000 2067.00000
2293.00000 2006.00000
2572.00000 1910.00000
3179.00000 1877.00000
3125.00000 1512.00000
2321.00000 1489.00000
1945.00000 1415.00000
1054.00000 1596.00000
780.00000 1868.00000
IMAGE=8BfU52.JPG
ID=245 
SCALE=0.001311
LM=10
583.00000 1898.00000
1034.00000 2061.00000
2299.00000 2063.00000
2576.00000 1948.00000
3136.00000 1832.00000
3086.00000 1470.00000
2268.00000 1532.00000
2028.00000 1399.00000
1006.00000 1611.00000
770.00000 1836.00000
IMAGE=8BfU53.JPG
ID=246 
SCALE=0.001346
LM=10
605.00000 1677.00000
1080.00000 1791.00000
2202.00000 1709.00000
2445.00000 1631.00000
3003.00000 1567.00000
2988.00000 1213.00000
2233.00000 1223.00000
1948.00000 1121.00000
1065.00000 1341.00000
821.00000 1561.00000
IMAGE=8BfU54.JPG
ID=247 
SCALE=0.001308
LM=10
449.00000 1854.00000
956.00000 2056.00000
2368.00000 2095.00000
2633.00000 2007.00000
3252.00000 1991.00000
3273.00000 1582.00000
2420.00000 1538.00000
2203.00000 1318.00000
995.00000 1548.00000
723.00000 1769.00000
IMAGE=8BfU55.tif
ID=248 
SCALE=0.001307
LM=10
643.00000 1734.00000
1136.00000 1881.00000
2305.00000 1843.00000
2606.00000 1765.00000
3172.00000 1740.00000
3154.00000 1367.00000
2342.00000 1332.00000
2014.00000 1229.00000
1083.00000 1449.00000
846.00000 1677.00000
IMAGE=8BfU56.JPG
ID=249 
SCALE=0.001305
LM=10
786.00000 1881.00000
1280.00000 2005.00000
2377.00000 1982.00000
2651.00000 1910.00000
3271.00000 1907.00000
3227.00000 1546.00000
2427.00000 1480.00000
2114.00000 1382.00000
1215.00000 1570.00000
985.00000 1825.00000
IMAGE=8BfU57.JPG
ID=250 
SCALE=0.001307
LM=10
1015.00000 1755.00000
1457.00000 1920.00000
2619.00000 1890.00000
2872.00000 1809.00000
3490.00000 1709.00000
3438.00000 1365.00000
2629.00000 1397.00000
2344.00000 1314.00000
1394.00000 1483.00000
1177.00000 1719.00000
IMAGE=8BfU58.JPG
ID=251 
SCALE=0.001306
LM=10
735.00000 1851.00000
1217.00000 1961.00000
2397.00000 1885.00000
2664.00000 1780.00000
3225.00000 1727.00000
3195.00000 1367.00000
2356.00000 1359.00000
2069.00000 1277.00000
1140.00000 1540.00000
946.00000 1738.00000
IMAGE=8BfU59.JPG
ID=252 
SCALE=0.001302
LM=10
748.00000 1936.00000
1273.00000 2027.00000
2436.00000 1930.00000
2718.00000 1864.00000
3293.00000 1845.00000
3251.00000 1481.00000
2471.00000 1426.00000
2141.00000 1351.00000
1154.00000 1593.00000
966.00000 1873.00000
IMAGE=8BfU60.JPG
ID=253 
SCALE=0.001309
LM=10
678.00000 1840.00000
1185.00000 1995.00000
2314.00000 1965.00000
2595.00000 1914.00000
3176.00000 1894.00000
3171.00000 1550.00000
2364.00000 1500.00000
2040.00000 1391.00000
1125.00000 1550.00000
868.00000 1759.00000
IMAGE=8BfU61.JPG
ID=254 
SCALE=0.001311
LM=10
623.00000 1829.00000
1120.00000 1991.00000
2320.00000 1966.00000
2592.00000 1884.00000
3217.00000 1836.00000
3197.00000 1465.00000
2366.00000 1434.00000
2029.00000 1328.00000
1016.00000 1537.00000
820.00000 1795.00000
IMAGE=8BfU62.JPG
ID=255 
SCALE=0.001310
LM=10
685.00000 2110.00000
1256.00000 2214.00000
2342.00000 2069.00000
2606.00000 1991.00000
3181.00000 1967.00000
3179.00000 1603.00000
2355.00000 1551.00000
2015.00000 1460.00000
1082.00000 1781.00000
907.00000 2066.00000
IMAGE=8BfU63.JPG
ID=256 
SCALE=0.001308
LM=10
694.00000 1825.00000
1174.00000 1987.00000
2269.00000 1903.00000
2539.00000 1844.00000
3132.00000 1808.00000
3116.00000 1464.00000
2313.00000 1429.00000
1987.00000 1328.00000
1099.00000 1572.00000
879.00000 1806.00000
IMAGE=8BfU64.JPG
ID=257 
SCALE=0.001307
LM=10
598.00000 2048.00000
1133.00000 2188.00000
2244.00000 2112.00000
2495.00000 2020.00000
3107.00000 1992.00000
3102.00000 1619.00000
2246.00000 1570.00000
1950.00000 1482.00000
1003.00000 1751.00000
808.00000 1978.00000
IMAGE=8BfU65.JPG
ID=258 
SCALE=0.001317
LM=10
576.00000 1670.00000
1056.00000 1830.00000
2181.00000 1804.00000
2442.00000 1753.00000
3028.00000 1764.00000
3021.00000 1390.00000
2207.00000 1284.00000
1870.00000 1142.00000
993.00000 1394.00000
763.00000 1648.00000
IMAGE=8BfU66.JPG
ID=259 
SCALE=0.001312
LM=10
646.00000 1586.00000
1197.00000 1691.00000
2408.00000 1592.00000
2710.00000 1523.00000
3371.00000 1491.00000
3336.00000 1098.00000
2479.00000 1058.00000
2115.00000 937.00000
1067.00000 1242.00000
879.00000 1516.00000
IMAGE=8BfU67.JPG
ID=260 
SCALE=0.001309
LM=10
1005.00000 1647.00000
1521.00000 1751.00000
2596.00000 1688.00000
2850.00000 1623.00000
3446.00000 1556.00000
3381.00000 1211.00000
2657.00000 1210.00000
2328.00000 1115.00000
1373.00000 1332.00000
1205.00000 1635.00000
IMAGE=8BfU68.JPG
ID=261 
SCALE=0.001313
LM=10
237.00000 1725.00000
749.00000 1919.00000
2116.00000 1961.00000
2389.00000 1856.00000
3061.00000 1789.00000
2995.00000 1382.00000
2125.00000 1379.00000
1822.00000 1227.00000
693.00000 1415.00000
427.00000 1690.00000
IMAGE=8BfU69.JPG
ID=262 
SCALE=0.001316
LM=10
645.00000 1585.00000
1135.00000 1765.00000
2331.00000 1796.00000
2613.00000 1741.00000
3237.00000 1683.00000
3197.00000 1306.00000
2404.00000 1265.00000
2093.00000 1118.00000
1105.00000 1294.00000
851.00000 1519.00000
IMAGE=8BfU70.JPG
ID=263 
SCALE=0.001312
LM=10
608.00000 1845.00000
1162.00000 1969.00000
2264.00000 1849.00000
2546.00000 1764.00000
3128.00000 1716.00000
3067.00000 1355.00000
2274.00000 1339.00000
1970.00000 1280.00000
1038.00000 1525.00000
838.00000 1763.00000
IMAGE=8BfU71.JPG
ID=264 
SCALE=0.001312
LM=10
699.00000 1927.00000
1174.00000 2046.00000
2308.00000 2031.00000
2590.00000 1960.00000
3201.00000 1928.00000
3155.00000 1550.00000
2369.00000 1494.00000
2046.00000 1397.00000
1072.00000 1616.00000
873.00000 1870.00000
IMAGE=8BfU72.JPG
ID=265 
SCALE=0.001318
LM=10
936.00000 1424.00000
1373.00000 1574.00000
2476.00000 1605.00000
2749.00000 1544.00000
3316.00000 1529.00000
3294.00000 1170.00000
2474.00000 1107.00000
2162.00000 1018.00000
1346.00000 1162.00000
1125.00000 1385.00000
IMAGE=8BfU73.JPG
ID=266 
SCALE=0.001307
LM=10
893.00000 1973.00000
1446.00000 2053.00000
2495.00000 1974.00000
2775.00000 1880.00000
3324.00000 1846.00000
3325.00000 1484.00000
2517.00000 1447.00000
2205.00000 1355.00000
1251.00000 1633.00000
1079.00000 1898.00000
IMAGE=8BfU74.JPG
ID=267 
SCALE=0.001318
LM=10
825.00000 1802.00000
1277.00000 1967.00000
2383.00000 1967.00000
2638.00000 1888.00000
3256.00000 1874.00000
3243.00000 1514.00000
2416.00000 1449.00000
2106.00000 1361.00000
1251.00000 1522.00000
995.00000 1741.00000
IMAGE=8BfU75.JPG
ID=268 
SCALE=0.001313
LM=10
844.00000 1936.00000
1304.00000 2097.00000
2375.00000 2072.00000
2611.00000 2011.00000
3181.00000 1956.00000
3167.00000 1620.00000
2406.00000 1592.00000
2088.00000 1494.00000
1204.00000 1685.00000
1034.00000 1948.00000
IMAGE=8BfU76.JPG
ID=269 
SCALE=0.001320
LM=10
817.00000 1791.00000
1242.00000 1969.00000
2330.00000 1968.00000
2571.00000 1886.00000
3123.00000 1828.00000
3111.00000 1490.00000
2310.00000 1459.00000
2020.00000 1379.00000
1185.00000 1552.00000
981.00000 1798.00000
IMAGE=8BfU77.JPG
ID=270 
SCALE=0.001307
LM=10
471.00000 1777.00000
974.00000 1916.00000
2181.00000 1875.00000
2447.00000 1785.00000
3099.00000 1754.00000
3062.00000 1393.00000
2189.00000 1331.00000
1891.00000 1242.00000
926.00000 1462.00000
686.00000 1709.00000
IMAGE=8BfU78.JPG
ID=271 
SCALE=0.001304
LM=10
585.00000 1918.00000
1054.00000 2059.00000
2288.00000 2039.00000
2576.00000 1973.00000
3194.00000 1965.00000
3184.00000 1585.00000
2359.00000 1505.00000
2014.00000 1400.00000
1002.00000 1612.00000
790.00000 1903.00000
IMAGE=8BfU79.JPG
ID=272 
SCALE=0.001305
LM=10
629.00000 1728.00000
1115.00000 1858.00000
2264.00000 1803.00000
2539.00000 1749.00000
3177.00000 1722.00000
3118.00000 1363.00000
2295.00000 1324.00000
2016.00000 1241.00000
1053.00000 1421.00000
812.00000 1679.00000
IMAGE=8BfU80.JPG
ID=273 
SCALE=0.001304
LM=10
646.00000 1761.00000
1140.00000 1901.00000
2323.00000 1985.00000
2617.00000 1950.00000
3232.00000 1970.00000
3229.00000 1597.00000
2441.00000 1475.00000
2168.00000 1310.00000
1084.00000 1454.00000
836.00000 1709.00000
IMAGE=8BfU81.tif
ID=274 
SCALE=0.001342
LM=10
938.00000 1637.00000
1395.00000 1829.00000
2517.00000 1893.00000
2767.00000 1821.00000
3341.00000 1838.00000
3366.00000 1501.00000
2545.00000 1389.00000
2257.00000 1293.00000
1358.00000 1403.00000
1125.00000 1613.00000
IMAGE=8BfU82.JPG
ID=275 
SCALE=0.001302
LM=10
717.00000 2075.00000
1205.00000 2252.00000
2306.00000 2213.00000
2554.00000 2140.00000
3182.00000 2105.00000
3112.00000 1757.00000
2312.00000 1702.00000
2026.00000 1608.00000
1091.00000 1822.00000
880.00000 2050.00000
IMAGE=8BfU83.JPG
ID=276 
SCALE=0.001314
LM=10
879.00000 1901.00000
1330.00000 2026.00000
2465.00000 1982.00000
2724.00000 1915.00000
3309.00000 1894.00000
3268.00000 1550.00000
2485.00000 1474.00000
2189.00000 1382.00000
1272.00000 1603.00000
1061.00000 1849.00000
IMAGE=8BfU84.JPG
ID=277 
SCALE=0.001305
LM=10
357.00000 1988.00000
920.00000 2073.00000
2104.00000 1970.00000
2373.00000 1883.00000
3035.00000 1825.00000
2964.00000 1448.00000
2129.00000 1449.00000
1812.00000 1339.00000
726.00000 1636.00000
583.00000 1865.00000
IMAGE=8BfU85.JPG
ID=278 
SCALE=0.001310
LM=10
835.00000 2134.00000
1374.00000 2240.00000
2521.00000 2178.00000
2806.00000 2142.00000
3459.00000 2103.00000
3423.00000 1740.00000
2604.00000 1665.00000
2317.00000 1554.00000
1236.00000 1789.00000
1037.00000 2111.00000
IMAGE=8BfU86.JPG
ID=279 
SCALE=0.001318
LM=10
778.00000 1936.00000
1254.00000 2081.00000
2427.00000 2176.00000
2717.00000 2172.00000
3380.00000 2208.00000
3364.00000 1833.00000
2578.00000 1672.00000
2289.00000 1485.00000
1213.00000 1626.00000
954.00000 1847.00000
IMAGE=8BfU87.tif
ID=280 
SCALE=0.001324
LM=10
547.00000 1612.00000
1012.00000 1764.00000
2230.00000 1772.00000
2503.00000 1700.00000
3137.00000 1699.00000
3144.00000 1319.00000
2278.00000 1252.00000
1962.00000 1144.00000
956.00000 1328.00000
735.00000 1546.00000
IMAGE=8BfU88.JPG
ID=281 
SCALE=0.001299
LM=10
593.00000 2175.00000
1164.00000 2280.00000
2402.00000 2138.00000
2677.00000 2059.00000
3320.00000 1890.00000
3192.00000 1523.00000
2434.00000 1617.00000
2107.00000 1481.00000
971.00000 1831.00000
807.00000 2146.00000
IMAGE=8BfU89.JPG
ID=282 
SCALE=0.001322
LM=10
1026.00000 1887.00000
1495.00000 2006.00000
2522.00000 1991.00000
2793.00000 1949.00000
3339.00000 1935.00000
3334.00000 1609.00000
2596.00000 1522.00000
2264.00000 1439.00000
1385.00000 1613.00000
1212.00000 1867.00000
IMAGE=8BfU90.JPG
ID=283 
SCALE=0.001302
LM=10
680.00000 1582.00000
1131.00000 1856.00000
2284.00000 2020.00000
2538.00000 1956.00000
3118.00000 1977.00000
3151.00000 1622.00000
2349.00000 1513.00000
2050.00000 1415.00000
1193.00000 1416.00000
896.00000 1567.00000
IMAGE=8CfC041.tif
ID=284 
SCALE=0.001355
LM=10
713.00000 1728.00000
1181.00000 1877.00000
2279.00000 1808.00000
2514.00000 1742.00000
3177.00000 1652.00000
3138.00000 1322.00000
2300.00000 1326.00000
1997.00000 1261.00000
1077.00000 1459.00000
892.00000 1708.00000
IMAGE=8CfC042.JPG
ID=285 
SCALE=0.001299
LM=10
651.00000 1648.00000
1112.00000 1772.00000
2240.00000 1752.00000
2488.00000 1680.00000
3103.00000 1637.00000
3087.00000 1301.00000
2244.00000 1242.00000
1933.00000 1139.00000
1028.00000 1358.00000
820.00000 1588.00000
IMAGE=8CfC043.JPG
ID=286 
SCALE=0.001300
LM=10
597.00000 2038.00000
1117.00000 2129.00000
2269.00000 2022.00000
2535.00000 1944.00000
3197.00000 1877.00000
3121.00000 1500.00000
2280.00000 1484.00000
1995.00000 1391.00000
1013.00000 1699.00000
824.00000 1949.00000
IMAGE=8CfC044.JPG
ID=287 
SCALE=0.001305
LM=10
882.00000 1869.00000
1364.00000 2042.00000
2452.00000 2060.00000
2693.00000 1997.00000
3291.00000 1957.00000
3260.00000 1618.00000
2460.00000 1575.00000
2174.00000 1456.00000
1270.00000 1620.00000
1087.00000 1873.00000
IMAGE=8CfC045.JPG
ID=288 
SCALE=0.001304
LM=10
418.00000 1792.00000
920.00000 1961.00000
2115.00000 1941.00000
2408.00000 1876.00000
3079.00000 1848.00000
3030.00000 1489.00000
2184.00000 1446.00000
1865.00000 1308.00000
861.00000 1510.00000
620.00000 1722.00000
IMAGE=8CfC046.JPG
ID=289 
SCALE=0.001299
LM=10
710.00000 1700.00000
1133.00000 1854.00000
2242.00000 1892.00000
2494.00000 1835.00000
3085.00000 1813.00000
3065.00000 1485.00000
2272.00000 1436.00000
1977.00000 1350.00000
1097.00000 1461.00000
876.00000 1676.00000
IMAGE=8CfC047.JPG
ID=290 
SCALE=0.001305
LM=10
512.00000 1842.00000
1030.00000 1922.00000
2132.00000 1836.00000
2401.00000 1769.00000
3048.00000 1757.00000
3050.00000 1385.00000
2199.00000 1335.00000
1882.00000 1222.00000
875.00000 1500.00000
710.00000 1810.00000
IMAGE=8CfC048.JPG
ID=291 
SCALE=0.001303
LM=10
609.00000 1854.00000
1108.00000 1955.00000
2210.00000 1889.00000
2471.00000 1824.00000
3073.00000 1794.00000
3057.00000 1449.00000
2239.00000 1400.00000
1922.00000 1317.00000
982.00000 1547.00000
803.00000 1817.00000
IMAGE=8CfC049.JPG
ID=292 
SCALE=0.001307
LM=10
656.00000 1575.00000
1120.00000 1751.00000
2240.00000 1785.00000
2505.00000 1728.00000
3131.00000 1714.00000
3126.00000 1361.00000
2310.00000 1280.00000
1989.00000 1171.00000
1049.00000 1314.00000
830.00000 1553.00000
IMAGE=8CfC050.JPG
ID=293 
SCALE=0.001303
LM=10
798.00000 1872.00000
1209.00000 2004.00000
2489.00000 1986.00000
2752.00000 1915.00000
3397.00000 1872.00000
3351.00000 1496.00000
2521.00000 1466.00000
2239.00000 1357.00000
1196.00000 1581.00000
1004.00000 1807.00000
IMAGE=8CfC051.JPG
ID=294 
SCALE=0.001301
LM=10
719.00000 1633.00000
1112.00000 1795.00000
2304.00000 1835.00000
2581.00000 1794.00000
3198.00000 1754.00000
3123.00000 1397.00000
2375.00000 1351.00000
2069.00000 1228.00000
1109.00000 1376.00000
902.00000 1622.00000
IMAGE=8CfC052.JPG
ID=295 
SCALE=0.001300
LM=10
865.00000 1912.00000
1299.00000 2028.00000
2443.00000 1956.00000
2707.00000 1865.00000
3303.00000 1817.00000
3261.00000 1453.00000
2478.00000 1468.00000
2166.00000 1399.00000
1194.00000 1623.00000
1028.00000 1862.00000
IMAGE=8CfC053.JPG
ID=296 
SCALE=0.001300
LM=10
657.00000 1539.00000
1161.00000 1705.00000
2328.00000 1688.00000
2584.00000 1624.00000
3202.00000 1586.00000
3167.00000 1227.00000
2308.00000 1140.00000
2048.00000 1059.00000
1023.00000 1276.00000
876.00000 1503.00000
IMAGE=8CfC054.JPG
ID=297 
SCALE=0.001294
LM=10
1043.00000 1816.00000
1517.00000 1976.00000
2594.00000 1969.00000
2847.00000 1903.00000
3416.00000 1832.00000
3371.00000 1501.00000
2616.00000 1479.00000
2308.00000 1404.00000
1473.00000 1552.00000
1239.00000 1759.00000
IMAGE=8CfC055.JPG
ID=298 
SCALE=0.001305
LM=10
624.00000 1812.00000
1107.00000 1980.00000
2262.00000 1972.00000
2544.00000 1906.00000
3215.00000 1893.00000
3196.00000 1522.00000
2328.00000 1462.00000
1982.00000 1381.00000
1057.00000 1532.00000
809.00000 1714.00000
IMAGE=8CfC056.JPG
ID=299 
SCALE=0.001301
LM=10
850.00000 1289.00000
1288.00000 1557.00000
2381.00000 1812.00000
2643.00000 1780.00000
3231.00000 1791.00000
3229.00000 1454.00000
2481.00000 1330.00000
2260.00000 1150.00000
1312.00000 1110.00000
1051.00000 1325.00000
IMAGE=8CfC057.tif
ID=300 
SCALE=0.001321
LM=10
834.00000 1900.00000
1336.00000 2010.00000
2474.00000 1954.00000
2767.00000 1872.00000
3350.00000 1843.00000
3333.00000 1473.00000
2518.00000 1427.00000
2203.00000 1343.00000
1212.00000 1582.00000
1034.00000 1847.00000
IMAGE=8CfC058.JPG
ID=301 
SCALE=0.001302
LM=10
583.00000 1934.00000
991.00000 2094.00000
2129.00000 2086.00000
2371.00000 2009.00000
3042.00000 1954.00000
2994.00000 1611.00000
2162.00000 1604.00000
1886.00000 1510.00000
952.00000 1687.00000
728.00000 1885.00000
IMAGE=8CfC059.JPG
ID=302 
SCALE=0.001309
LM=10
928.00000 1868.00000
1420.00000 1976.00000
2567.00000 1921.00000
2806.00000 1842.00000
3455.00000 1753.00000
3401.00000 1394.00000
2594.00000 1378.00000
2278.00000 1311.00000
1283.00000 1555.00000
1103.00000 1834.00000
IMAGE=8CfC060.JPG
ID=303 
SCALE=0.001311
LM=10
750.00000 1707.00000
1192.00000 1860.00000
2292.00000 1839.00000
2547.00000 1766.00000
3122.00000 1750.00000
3114.00000 1401.00000
2312.00000 1365.00000
2027.00000 1264.00000
1109.00000 1431.00000
908.00000 1697.00000
IMAGE=8CfC061.JPG
ID=304 
SCALE=0.001301
LM=10
661.00000 1711.00000
1115.00000 1834.00000
2231.00000 1797.00000
2486.00000 1733.00000
3055.00000 1725.00000
3062.00000 1367.00000
2252.00000 1315.00000
1953.00000 1227.00000
1008.00000 1424.00000
843.00000 1660.00000
IMAGE=8CfC062.JPG
ID=305 
SCALE=0.001301
LM=10
761.00000 1946.00000
1226.00000 2057.00000
2314.00000 1995.00000
2576.00000 1919.00000
3177.00000 1872.00000
3152.00000 1520.00000
2327.00000 1491.00000
2017.00000 1409.00000
1129.00000 1647.00000
914.00000 1898.00000
IMAGE=8CfC063.JPG
ID=306 
SCALE=0.001304
LM=10
543.00000 1809.00000
1036.00000 1950.00000
2223.00000 1945.00000
2498.00000 1898.00000
3129.00000 1891.00000
3135.00000 1507.00000
2313.00000 1422.00000
1996.00000 1293.00000
952.00000 1500.00000
728.00000 1737.00000
IMAGE=8CfC064.tif
ID=307 
SCALE=0.001366
LM=10
734.00000 1734.00000
1167.00000 1856.00000
2286.00000 1866.00000
2536.00000 1801.00000
3136.00000 1764.00000
3101.00000 1423.00000
2317.00000 1382.00000
2020.00000 1291.00000
1062.00000 1458.00000
892.00000 1705.00000
IMAGE=8CfC065.JPG
ID=308 
SCALE=0.001302
LM=10
761.00000 1373.00000
1254.00000 1571.00000
2405.00000 1744.00000
2672.00000 1714.00000
3380.00000 1686.00000
3359.00000 1318.00000
2515.00000 1234.00000
2211.00000 1060.00000
1178.00000 1122.00000
972.00000 1333.00000
IMAGE=8CfC066.tif
ID=309 
SCALE=0.001389
LM=10
1070.00000 1691.00000
1480.00000 1883.00000
2545.00000 1908.00000
2760.00000 1864.00000
3337.00000 1820.00000
3330.00000 1499.00000
2576.00000 1465.00000
2298.00000 1375.00000
1529.00000 1481.00000
1262.00000 1660.00000
IMAGE=8CfC067.JPG
ID=310 
SCALE=0.001310
LM=10
553.00000 1597.00000
973.00000 1752.00000
2049.00000 1807.00000
2296.00000 1747.00000
2902.00000 1737.00000
2902.00000 1393.00000
2106.00000 1314.00000
1777.00000 1218.00000
938.00000 1336.00000
699.00000 1551.00000
IMAGE=8CfC068.JPG
ID=311 
SCALE=0.001300
LM=10
679.00000 1865.00000
1111.00000 2012.00000
2241.00000 1943.00000
2500.00000 1857.00000
3100.00000 1827.00000
3081.00000 1488.00000
2249.00000 1442.00000
1974.00000 1352.00000
1009.00000 1607.00000
815.00000 1845.00000
IMAGE=8CfC069.JPG
ID=312 
SCALE=0.001301
LM=10
774.00000 1649.00000
1213.00000 1774.00000
2402.00000 1755.00000
2668.00000 1682.00000
3267.00000 1616.00000
3204.00000 1272.00000
2410.00000 1261.00000
2140.00000 1172.00000
1120.00000 1360.00000
947.00000 1634.00000
IMAGE=8CfC070.JPG
ID=313 
SCALE=0.001298
LM=10
1110.00000 2119.00000
1557.00000 2270.00000
2599.00000 2263.00000
2837.00000 2191.00000
3400.00000 2173.00000
3412.00000 1854.00000
2643.00000 1797.00000
2329.00000 1699.00000
1481.00000 1869.00000
1294.00000 2095.00000
IMAGE=8CfC071.JPG
ID=314 
SCALE=0.001311
LM=10
658.00000 1494.00000
1143.00000 1618.00000
2286.00000 1540.00000
2532.00000 1467.00000
3178.00000 1389.00000
3098.00000 1037.00000
2288.00000 1024.00000
1972.00000 945.00000
1057.00000 1198.00000
855.00000 1410.00000
IMAGE=8CfC072.JPG
ID=315 
SCALE=0.001290
LM=10
771.00000 1731.00000
1240.00000 1856.00000
2315.00000 1832.00000
2564.00000 1764.00000
3152.00000 1704.00000
3114.00000 1352.00000
2353.00000 1360.00000
2062.00000 1275.00000
1172.00000 1419.00000
936.00000 1663.00000
IMAGE=8CfC073.JPG
ID=316 
SCALE=0.001301
LM=10
894.00000 1467.00000
1372.00000 1697.00000
2427.00000 1899.00000
2707.00000 1853.00000
3334.00000 1812.00000
3275.00000 1461.00000
2540.00000 1403.00000
2326.00000 1260.00000
1320.00000 1260.00000
1127.00000 1460.00000
IMAGE=8CfC074.tif
ID=317 
SCALE=0.001346
LM=10
834.00000 1812.00000
1260.00000 1982.00000
2373.00000 2005.00000
2632.00000 1935.00000
3228.00000 1917.00000
3172.00000 1572.00000
2374.00000 1519.00000
2112.00000 1404.00000
1212.00000 1564.00000
1007.00000 1790.00000
IMAGE=8CfC075.JPG
ID=318 
SCALE=0.001305
LM=10
978.00000 1939.00000
1477.00000 2098.00000
2595.00000 2092.00000
2853.00000 2038.00000
3449.00000 2033.00000
3426.00000 1674.00000
2648.00000 1597.00000
2369.00000 1480.00000
1402.00000 1656.00000
1211.00000 1884.00000
IMAGE=8CfC076.JPG
ID=319 
SCALE=0.001318
LM=10
494.00000 1877.00000
943.00000 2024.00000
2052.00000 1998.00000
2328.00000 1940.00000
2923.00000 1880.00000
2883.00000 1532.00000
2083.00000 1519.00000
1808.00000 1433.00000
883.00000 1611.00000
678.00000 1826.00000
IMAGE=8CfC077.JPG
ID=320 
SCALE=0.001303
LM=10
759.00000 1749.00000
1191.00000 1886.00000
2152.00000 1853.00000
2383.00000 1808.00000
2978.00000 1792.00000
2956.00000 1476.00000
2202.00000 1418.00000
1938.00000 1330.00000
1089.00000 1531.00000
925.00000 1764.00000
IMAGE=8CfC078.JPG
ID=321 
SCALE=0.001299
LM=10
503.00000 1826.00000
942.00000 1995.00000
2077.00000 2147.00000
2371.00000 2120.00000
3023.00000 2084.00000
2989.00000 1709.00000
2195.00000 1635.00000
1892.00000 1509.00000
936.00000 1565.00000
703.00000 1737.00000
IMAGE=8CfC079.tif
ID=322 
SCALE=0.001389
LM=10
873.00000 1580.00000
1321.00000 1714.00000
2358.00000 1745.00000
2603.00000 1680.00000
3208.00000 1642.00000
3154.00000 1319.00000
2427.00000 1268.00000
2140.00000 1177.00000
1228.00000 1321.00000
1045.00000 1552.00000
IMAGE=8CfC080.JPG
ID=323 
SCALE=0.001296
LM=10
919.00000 1716.00000
1380.00000 1892.00000
2418.00000 1863.00000
2661.00000 1803.00000
3265.00000 1790.00000
3217.00000 1461.00000
2447.00000 1409.00000
2156.00000 1321.00000
1339.00000 1445.00000
1101.00000 1642.00000
IMAGE=8CfC081.JPG
ID=324 
SCALE=0.001301
LM=10
1011.00000 1516.00000
1424.00000 1666.00000
2478.00000 1770.00000
2739.00000 1722.00000
3348.00000 1706.00000
3357.00000 1347.00000
2552.00000 1298.00000
2340.00000 1157.00000
1366.00000 1268.00000
1161.00000 1424.00000
IMAGE=8CfC082.tif
ID=325 
SCALE=0.001329
LM=10
977.00000 1680.00000
1397.00000 1856.00000
2463.00000 1847.00000
2700.00000 1791.00000
3315.00000 1784.00000
3293.00000 1456.00000
2491.00000 1409.00000
2227.00000 1321.00000
1368.00000 1458.00000
1171.00000 1619.00000
IMAGE=8CfC083.JPG
ID=326 
SCALE=0.001302
LM=10
858.00000 1576.00000
1255.00000 1733.00000
2442.00000 1756.00000
2701.00000 1697.00000
3302.00000 1690.00000
3300.00000 1352.00000
2466.00000 1274.00000
2188.00000 1194.00000
1283.00000 1328.00000
1040.00000 1539.00000
IMAGE=8CfC084.JPG
ID=327 
SCALE=0.001298
LM=10
807.00000 1557.00000
1162.00000 1755.00000
2286.00000 1951.00000
2536.00000 1908.00000
3178.00000 1852.00000
3147.00000 1498.00000
2423.00000 1477.00000
2167.00000 1344.00000
1208.00000 1332.00000
951.00000 1514.00000
IMAGE=8CfC085.tif
ID=328 
SCALE=0.001314
LM=10
992.00000 1444.00000
1400.00000 1575.00000
2507.00000 1587.00000
2725.00000 1526.00000
3308.00000 1510.00000
3295.00000 1182.00000
2534.00000 1118.00000
2251.00000 1019.00000
1361.00000 1182.00000
1158.00000 1393.00000
IMAGE=8CfC086.JPG
ID=329 
SCALE=0.001300
LM=10
810.00000 1954.00000
1201.00000 2081.00000
2356.00000 2060.00000
2607.00000 2004.00000
3206.00000 1962.00000
3190.00000 1626.00000
2395.00000 1602.00000
2121.00000 1506.00000
1197.00000 1682.00000
999.00000 1962.00000
IMAGE=8CfC087.JPG
ID=330 
SCALE=0.001310
LM=10
529.00000 1487.00000
968.00000 1638.00000
1998.00000 1632.00000
2242.00000 1575.00000
2824.00000 1532.00000
2803.00000 1201.00000
2013.00000 1167.00000
1751.00000 1091.00000
934.00000 1240.00000
714.00000 1437.00000
IMAGE=8CfC088.JPG
ID=331 
SCALE=0.001304
LM=10
758.00000 1821.00000
1205.00000 1958.00000
2255.00000 1934.00000
2498.00000 1867.00000
3086.00000 1875.00000
3063.00000 1538.00000
2315.00000 1467.00000
2021.00000 1383.00000
1101.00000 1561.00000
923.00000 1795.00000
IMAGE=8CfC089.JPG
ID=332 
SCALE=0.001307
LM=10
822.00000 2076.00000
1273.00000 2250.00000
2400.00000 2237.00000
2657.00000 2153.00000
3231.00000 2048.00000
3189.00000 1720.00000
2367.00000 1749.00000
2074.00000 1672.00000
1236.00000 1821.00000
1002.00000 2042.00000
IMAGE=8CfC090.JPG
ID=333 
SCALE=0.001311
LM=10
849.00000 1694.00000
1294.00000 1824.00000
2321.00000 1810.00000
2535.00000 1741.00000
3098.00000 1696.00000
3053.00000 1380.00000
2296.00000 1358.00000
2048.00000 1273.00000
1220.00000 1430.00000
1010.00000 1625.00000
IMAGE=8CfD41.JPG
ID=334 
SCALE=0.001306
LM=10
976.00000 1845.00000
1439.00000 1972.00000
2518.00000 1884.00000
2761.00000 1808.00000
3306.00000 1779.00000
3275.00000 1445.00000
2499.00000 1413.00000
2198.00000 1340.00000
1383.00000 1559.00000
1177.00000 1745.00000
IMAGE=8CfD42.JPG
ID=335 
SCALE=0.001306
LM=10
1110.00000 1902.00000
1570.00000 2027.00000
2551.00000 2038.00000
2786.00000 1987.00000
3363.00000 2018.00000
3372.00000 1695.00000
2579.00000 1589.00000
2255.00000 1513.00000
1476.00000 1656.00000
1323.00000 1866.00000
IMAGE=8CfD43.JPG
ID=336 
SCALE=0.001307
LM=10
1021.00000 1613.00000
1493.00000 1794.00000
2504.00000 1778.00000
2730.00000 1718.00000
3279.00000 1663.00000
3246.00000 1350.00000
2495.00000 1314.00000
2231.00000 1244.00000
1435.00000 1377.00000
1231.00000 1537.00000
IMAGE=8CfD44.JPG
ID=337 
SCALE=0.001306
LM=10
754.00000 1942.00000
1161.00000 2037.00000
2335.00000 2000.00000
2585.00000 1932.00000
3178.00000 1899.00000
3159.00000 1534.00000
2332.00000 1469.00000
2070.00000 1391.00000
1111.00000 1621.00000
939.00000 1894.00000
IMAGE=8CfD45.JPG
ID=338 
SCALE=0.001306
LM=10
1035.00000 1967.00000
1470.00000 2127.00000
2508.00000 2151.00000
2747.00000 2098.00000
3306.00000 2050.00000
3273.00000 1729.00000
2511.00000 1690.00000
2230.00000 1592.00000
1433.00000 1719.00000
1234.00000 1947.00000
IMAGE=8CfD46.JPG
ID=339 
SCALE=0.001313
LM=10
1168.00000 1869.00000
1617.00000 2030.00000
2601.00000 2021.00000
2852.00000 1965.00000
3367.00000 1927.00000
3339.00000 1619.00000
2631.00000 1573.00000
2323.00000 1503.00000
1533.00000 1634.00000
1363.00000 1870.00000
IMAGE=8CfD47.JPG
ID=340 
SCALE=0.001308
LM=10
938.00000 1908.00000
1387.00000 2020.00000
2449.00000 1974.00000
2691.00000 1919.00000
3278.00000 1886.00000
3258.00000 1563.00000
2457.00000 1510.00000
2150.00000 1431.00000
1300.00000 1625.00000
1128.00000 1862.00000
IMAGE=8CfD48.JPG
ID=341 
SCALE=0.001307
LM=10
1025.00000 1846.00000
1444.00000 1994.00000
2472.00000 2013.00000
2725.00000 1970.00000
3315.00000 2012.00000
3303.00000 1678.00000
2499.00000 1554.00000
2230.00000 1452.00000
1354.00000 1607.00000
1188.00000 1820.00000
IMAGE=8CfD49.JPG
ID=342 
SCALE=0.001304
LM=10
1045.00000 2061.00000
1509.00000 2197.00000
2615.00000 2181.00000
2854.00000 2116.00000
3422.00000 2109.00000
3431.00000 1762.00000
2629.00000 1707.00000
2315.00000 1622.00000
1419.00000 1788.00000
1233.00000 2028.00000
IMAGE=8CfD50.JPG
ID=343 
SCALE=0.001312
LM=10
1299.00000 1897.00000
1689.00000 2030.00000
2732.00000 2017.00000
2968.00000 1984.00000
3531.00000 1977.00000
3543.00000 1661.00000
2776.00000 1583.00000
2505.00000 1510.00000
1693.00000 1649.00000
1484.00000 1860.00000
IMAGE=8CfD51.JPG
ID=344 
SCALE=0.001309
LM=10
955.00000 2028.00000
1409.00000 2185.00000
2453.00000 2168.00000
2681.00000 2104.00000
3241.00000 2046.00000
3211.00000 1726.00000
2444.00000 1727.00000
2140.00000 1636.00000
1355.00000 1776.00000
1150.00000 2024.00000
IMAGE=8CfD52.JPG
ID=345 
SCALE=0.001317
LM=10
1078.00000 1890.00000
1532.00000 2051.00000
2589.00000 2031.00000
2844.00000 1975.00000
3421.00000 1980.00000
3402.00000 1632.00000
2664.00000 1586.00000
2337.00000 1491.00000
1422.00000 1659.00000
1270.00000 1879.00000
IMAGE=8CfD53.JPG
ID=346 
SCALE=0.001308
LM=10
1154.00000 2061.00000
1618.00000 2156.00000
2625.00000 2109.00000
2872.00000 2061.00000
3498.00000 1998.00000
3454.00000 1665.00000
2676.00000 1650.00000
2364.00000 1567.00000
1474.00000 1777.00000
1356.00000 2024.00000
IMAGE=8CfD54.JPG
ID=347 
SCALE=0.001314
LM=10
907.00000 1819.00000
1347.00000 1951.00000
2314.00000 1929.00000
2596.00000 1872.00000
3119.00000 1814.00000
3077.00000 1497.00000
2355.00000 1452.00000
2076.00000 1374.00000
1261.00000 1551.00000
1073.00000 1799.00000
IMAGE=8CfD55.JPG
ID=348 
SCALE=0.001307
LM=10
1036.00000 1875.00000
1483.00000 2047.00000
2526.00000 2060.00000
2759.00000 2000.00000
3302.00000 2008.00000
3301.00000 1690.00000
2552.00000 1607.00000
2267.00000 1534.00000
1438.00000 1632.00000
1231.00000 1870.00000
IMAGE=8CfD56.JPG
ID=349 
SCALE=0.001309
LM=10
1058.00000 2017.00000
1559.00000 2158.00000
2578.00000 2202.00000
2822.00000 2142.00000
3426.00000 2083.00000
3382.00000 1756.00000
2621.00000 1742.00000
2352.00000 1627.00000
1460.00000 1735.00000
1254.00000 1959.00000
IMAGE=8CfD57.JPG
ID=350 
SCALE=0.001310
LM=10
1033.00000 1805.00000
1433.00000 1934.00000
2519.00000 1896.00000
2737.00000 1840.00000
3293.00000 1758.00000
3248.00000 1462.00000
2500.00000 1459.00000
2233.00000 1391.00000
1396.00000 1549.00000
1195.00000 1757.00000
IMAGE=8CfD58.JPG
ID=351 
SCALE=0.001311
LM=10
776.00000 1583.00000
1155.00000 1769.00000
2228.00000 1952.00000
2474.00000 1906.00000
3087.00000 1903.00000
3084.00000 1563.00000
2300.00000 1474.00000
2090.00000 1322.00000
1172.00000 1372.00000
935.00000 1535.00000
IMAGE=8CfD59.tif
ID=352 
SCALE=0.001361
LM=10
918.00000 1621.00000
1299.00000 1819.00000
2417.00000 2055.00000
2675.00000 2021.00000
3303.00000 2014.00000
3282.00000 1679.00000
2526.00000 1582.00000
2301.00000 1444.00000
1374.00000 1420.00000
1143.00000 1625.00000
IMAGE=8CfD60.tif
ID=353 
SCALE=0.001311
LM=10
1233.00000 1634.00000
1699.00000 1752.00000
2709.00000 1724.00000
2934.00000 1703.00000
3444.00000 1697.00000
3446.00000 1382.00000
2759.00000 1302.00000
2477.00000 1227.00000
1607.00000 1352.00000
1440.00000 1599.00000
IMAGE=8CfD61.JPG
ID=354 
SCALE=0.001303
LM=10
1086.00000 1733.00000
1535.00000 1816.00000
2569.00000 1737.00000
2798.00000 1679.00000
3363.00000 1612.00000
3328.00000 1286.00000
2576.00000 1261.00000
2302.00000 1194.00000
1484.00000 1413.00000
1285.00000 1637.00000
IMAGE=8CfD62.JPG
ID=355 
SCALE=0.001302
LM=10
1117.00000 1691.00000
1580.00000 1796.00000
2615.00000 1755.00000
2856.00000 1701.00000
3447.00000 1665.00000
3432.00000 1327.00000
2636.00000 1292.00000
2363.00000 1212.00000
1473.00000 1409.00000
1316.00000 1647.00000
IMAGE=8CfD65.JPG
ID=358 
SCALE=0.001305
LM=10
1066.00000 1519.00000
1413.00000 1723.00000
2467.00000 1903.00000
2719.00000 1861.00000
3326.00000 1858.00000
3307.00000 1511.00000
2525.00000 1443.00000
2315.00000 1324.00000
1418.00000 1338.00000
1201.00000 1522.00000
IMAGE=8CfD66.tif
ID=359 
SCALE=0.001322
LM=10
1037.00000 1827.00000
1520.00000 1979.00000
2670.00000 1989.00000
2927.00000 1929.00000
3567.00000 1891.00000
3512.00000 1539.00000
2716.00000 1502.00000
2409.00000 1403.00000
1421.00000 1556.00000
1234.00000 1810.00000
IMAGE=8CfD67.JPG
ID=360 
SCALE=0.001307
LM=10
1044.00000 1724.00000
1486.00000 1854.00000
2503.00000 1847.00000
2744.00000 1777.00000
3273.00000 1736.00000
3257.00000 1422.00000
2556.00000 1401.00000
2283.00000 1303.00000
1414.00000 1464.00000
1222.00000 1662.00000
IMAGE=8CfD68.JPG
ID=361 
SCALE=0.001309
LM=10
1097.00000 1828.00000
1542.00000 2003.00000
2529.00000 2001.00000
2770.00000 1937.00000
3308.00000 1915.00000
3269.00000 1616.00000
2590.00000 1574.00000
2285.00000 1488.00000
1518.00000 1604.00000
1278.00000 1770.00000
IMAGE=8CfD69.JPG
ID=362 
SCALE=0.001311
LM=10
880.00000 2003.00000
1357.00000 2165.00000
2445.00000 2172.00000
2683.00000 2114.00000
3327.00000 2081.00000
3287.00000 1735.00000
2475.00000 1674.00000
2165.00000 1589.00000
1269.00000 1750.00000
1079.00000 2002.00000
IMAGE=8CfD70.JPG
ID=363 
SCALE=0.001312
LM=10
977.00000 1779.00000
1447.00000 1908.00000
2540.00000 1859.00000
2773.00000 1801.00000
3418.00000 1732.00000
3382.00000 1401.00000
2575.00000 1387.00000
2262.00000 1306.00000
1345.00000 1496.00000
1165.00000 1756.00000
IMAGE=8CfD71.JPG
ID=364 
SCALE=0.001305
LM=10
810.00000 2000.00000
1247.00000 2139.00000
2367.00000 2141.00000
2607.00000 2094.00000
3193.00000 2082.00000
3184.00000 1739.00000
2382.00000 1652.00000
2062.00000 1563.00000
1143.00000 1751.00000
996.00000 1976.00000
IMAGE=8CfD72.JPG
ID=365 
SCALE=0.001310
LM=10
900.00000 1988.00000
1332.00000 2109.00000
2425.00000 2015.00000
2683.00000 1940.00000
3226.00000 1898.00000
3187.00000 1561.00000
2436.00000 1526.00000
2147.00000 1432.00000
1235.00000 1701.00000
1073.00000 1952.00000
IMAGE=8CfD73.JPG
ID=366 
SCALE=0.001308
LM=10
919.00000 1884.00000
1329.00000 2032.00000
2381.00000 2019.00000
2605.00000 1966.00000
3216.00000 1958.00000
3190.00000 1628.00000
2415.00000 1557.00000
2132.00000 1485.00000
1350.00000 1626.00000
1072.00000 1821.00000
IMAGE=8CfD74.JPG
ID=367 
SCALE=0.001315
LM=10
860.00000 2056.00000
1341.00000 2201.00000
2533.00000 2237.00000
2809.00000 2185.00000
3515.00000 2153.00000
3437.00000 1795.00000
2612.00000 1726.00000
2325.00000 1601.00000
1247.00000 1763.00000
1085.00000 2037.00000
IMAGE=8CfD75.tif
ID=368 
SCALE=0.001321
LM=10
1009.00000 1747.00000
1462.00000 1921.00000
2578.00000 1967.00000
2828.00000 1916.00000
3419.00000 1917.00000
3406.00000 1569.00000
2589.00000 1476.00000
2296.00000 1363.00000
1434.00000 1505.00000
1195.00000 1700.00000
IMAGE=8CfD76.JPG
ID=369 
SCALE=0.001310
LM=10
768.00000 1931.00000
1225.00000 2092.00000
2325.00000 2075.00000
2596.00000 2027.00000
3202.00000 2031.00000
3188.00000 1686.00000
2369.00000 1593.00000
2076.00000 1500.00000
1148.00000 1670.00000
934.00000 1911.00000
IMAGE=8CfD77.JPG
ID=370 
SCALE=0.001313
LM=10
807.00000 2039.00000
1217.00000 2189.00000
2282.00000 2168.00000
2524.00000 2119.00000
3153.00000 2052.00000
3109.00000 1725.00000
2304.00000 1706.00000
1983.00000 1618.00000
1163.00000 1789.00000
967.00000 2017.00000
IMAGE=8CfD78.JPG
ID=371 
SCALE=0.001314
LM=10
992.00000 2046.00000
1448.00000 2216.00000
2551.00000 2215.00000
2816.00000 2162.00000
3428.00000 2140.00000
3404.00000 1800.00000
2578.00000 1728.00000
2261.00000 1634.00000
1386.00000 1799.00000
1190.00000 2030.00000
IMAGE=8CfD79.JPG
ID=372 
SCALE=0.001313
LM=10
869.00000 1838.00000
1289.00000 1943.00000
2364.00000 1908.00000
2612.00000 1864.00000
3174.00000 1836.00000
3139.00000 1537.00000
2391.00000 1468.00000
2146.00000 1367.00000
1224.00000 1566.00000
1043.00000 1739.00000
IMAGE=8CfD80.JPG
ID=373 
SCALE=0.001305
LM=10
1131.00000 1864.00000
1616.00000 2042.00000
2630.00000 2040.00000
2866.00000 1979.00000
3423.00000 1984.00000
3430.00000 1667.00000
2691.00000 1569.00000
2367.00000 1475.00000
1511.00000 1634.00000
1337.00000 1885.00000
IMAGE=8CfD81.JPG
ID=374 
SCALE=0.001314
LM=10
1138.00000 1687.00000
1624.00000 1784.00000
2546.00000 1808.00000
2762.00000 1771.00000
3367.00000 1745.00000
3320.00000 1437.00000
2602.00000 1368.00000
2320.00000 1259.00000
1519.00000 1405.00000
1361.00000 1595.00000
IMAGE=8CfD82.JPG
ID=375 
SCALE=0.001307
LM=10
1028.00000 1593.00000
1428.00000 1743.00000
2480.00000 1742.00000
2709.00000 1681.00000
3258.00000 1638.00000
3253.00000 1327.00000
2508.00000 1299.00000
2229.00000 1207.00000
1357.00000 1370.00000
1199.00000 1567.00000
IMAGE=8CfD83.JPG
ID=376 
SCALE=0.001308
LM=10
1149.00000 1787.00000
1542.00000 1913.00000
2420.00000 1873.00000
2603.00000 1830.00000
3095.00000 1802.00000
3060.00000 1530.00000
2428.00000 1506.00000
2185.00000 1400.00000
1466.00000 1572.00000
1303.00000 1777.00000
IMAGE=8CfD84.JPG
ID=377 
SCALE=0.001312
LM=10
602.00000 2040.00000
993.00000 2168.00000
2274.00000 2177.00000
2536.00000 2109.00000
3188.00000 2091.00000
3170.00000 1715.00000
2296.00000 1638.00000
2021.00000 1550.00000
923.00000 1750.00000
775.00000 2002.00000
IMAGE=8CfD85.JPG
ID=378 
SCALE=0.001316
LM=10
919.00000 1622.00000
1417.00000 1778.00000
2519.00000 1809.00000
2768.00000 1756.00000
3364.00000 1772.00000
3360.00000 1428.00000
2522.00000 1296.00000
2263.00000 1220.00000
1326.00000 1359.00000
1132.00000 1590.00000
IMAGE=8CfD86.JPG
ID=379 
SCALE=0.001315
LM=10
921.00000 1598.00000
1403.00000 1763.00000
2507.00000 1786.00000
2777.00000 1741.00000
3379.00000 1742.00000
3367.00000 1407.00000
2559.00000 1300.00000
2261.00000 1203.00000
1322.00000 1337.00000
1121.00000 1577.00000
IMAGE=8CfD87.JPG
ID=380 
SCALE=0.001305
LM=10
806.00000 1723.00000
1250.00000 1966.00000
2300.00000 2162.00000
2557.00000 2111.00000
3176.00000 2133.00000
3150.00000 1792.00000
2344.00000 1667.00000
2125.00000 1540.00000
1247.00000 1538.00000
1026.00000 1737.00000
IMAGE=8CfD88.tif
ID=381 
SCALE=0.001320
LM=10
743.00000 1771.00000
1218.00000 1897.00000
2300.00000 1863.00000
2553.00000 1813.00000
3159.00000 1789.00000
3113.00000 1449.00000
2306.00000 1387.00000
2029.00000 1297.00000
1134.00000 1471.00000
925.00000 1746.00000
IMAGE=8CfD89.JPG
ID=382 
SCALE=0.001312
LM=10
933.00000 1782.00000
1389.00000 1934.00000
2484.00000 1931.00000
2733.00000 1890.00000
3347.00000 1876.00000
3313.00000 1534.00000
2518.00000 1425.00000
2243.00000 1344.00000
1335.00000 1524.00000
1141.00000 1735.00000
IMAGE=8CfD90.JPG
ID=383 
SCALE=0.001307
LM=10
617.00000 1923.00000
1059.00000 2019.00000
2129.00000 1911.00000
2361.00000 1837.00000
2982.00000 1760.00000
2891.00000 1407.00000
2141.00000 1427.00000
1788.00000 1357.00000
954.00000 1612.00000
766.00000 1886.00000
IMAGE=8CfU41.JPG
ID=384 
SCALE=0.001307
LM=10
723.00000 1950.00000
1203.00000 2094.00000
2268.00000 2052.00000
2524.00000 1992.00000
3104.00000 1921.00000
3052.00000 1586.00000
2306.00000 1562.00000
1944.00000 1453.00000
1095.00000 1666.00000
913.00000 1936.00000
IMAGE=8CfU42.JPG
ID=385 
SCALE=0.001310
LM=10
991.00000 1684.00000
1483.00000 1806.00000
2516.00000 1778.00000
2748.00000 1716.00000
3333.00000 1633.00000
3314.00000 1302.00000
2525.00000 1315.00000
2198.00000 1213.00000
1372.00000 1415.00000
1198.00000 1637.00000
IMAGE=8CfU43.JPG
ID=386 
SCALE=0.001303
LM=10
1545.00000 1643.00000
1927.00000 1807.00000
2792.00000 1793.00000
3005.00000 1744.00000
3482.00000 1693.00000
3450.00000 1425.00000
2784.00000 1398.00000
2554.00000 1344.00000
1858.00000 1449.00000
1694.00000 1644.00000
IMAGE=8CfU44.JPG
ID=387 
SCALE=0.001306
LM=10
787.00000 1988.00000
1288.00000 2189.00000
2393.00000 2293.00000
2669.00000 2273.00000
3263.00000 2321.00000
3289.00000 1943.00000
2562.00000 1797.00000
2275.00000 1631.00000
1221.00000 1740.00000
1013.00000 2001.00000
IMAGE=8CfU45.tif
ID=388 
SCALE=0.001333
LM=10
888.00000 1630.00000
1291.00000 1760.00000
2395.00000 1717.00000
2640.00000 1648.00000
3234.00000 1569.00000
3157.00000 1263.00000
2381.00000 1262.00000
2133.00000 1177.00000
1264.00000 1375.00000
1058.00000 1570.00000
IMAGE=8CfU46.JPG
ID=389 
SCALE=0.001307
LM=10
563.00000 1631.00000
977.00000 1863.00000
2089.00000 2112.00000
2391.00000 2077.00000
3022.00000 2075.00000
3005.00000 1699.00000
2152.00000 1607.00000
1957.00000 1468.00000
1008.00000 1441.00000
739.00000 1603.00000
IMAGE=8CfU47.tif
ID=390 
SCALE=0.001350
LM=10
1123.00000 1811.00000
1592.00000 1985.00000
2586.00000 2006.00000
2833.00000 1946.00000
3382.00000 1900.00000
3344.00000 1573.00000
2613.00000 1536.00000
2346.00000 1435.00000
1499.00000 1571.00000
1320.00000 1804.00000
IMAGE=8CfU48.JPG
ID=391 
SCALE=0.001308
LM=10
682.00000 1652.00000
1105.00000 1934.00000
2166.00000 2148.00000
2416.00000 2138.00000
3039.00000 2200.00000
3038.00000 1861.00000
2314.00000 1695.00000
2104.00000 1513.00000
1151.00000 1505.00000
895.00000 1626.00000
IMAGE=8CfU49.tif
ID=392 
SCALE=0.001317
LM=10
1036.00000 2126.00000
1541.00000 2149.00000
2561.00000 1988.00000
2806.00000 1903.00000
3362.00000 1863.00000
3332.00000 1520.00000
2595.00000 1509.00000
2291.00000 1432.00000
1377.00000 1747.00000
1230.00000 2001.00000
IMAGE=8CfU50.JPG
ID=393 
SCALE=0.001307
LM=10
927.00000 1745.00000
1358.00000 1900.00000
2396.00000 1840.00000
2615.00000 1772.00000
3175.00000 1681.00000
3129.00000 1377.00000
2413.00000 1394.00000
2194.00000 1298.00000
1288.00000 1481.00000
1100.00000 1699.00000
IMAGE=8CfU51.JPG
ID=394 
SCALE=0.001308
LM=10
891.00000 1811.00000
1319.00000 1956.00000
2354.00000 1943.00000
2593.00000 1864.00000
3110.00000 1796.00000
3072.00000 1490.00000
2341.00000 1489.00000
2078.00000 1410.00000
1232.00000 1574.00000
1080.00000 1790.00000
IMAGE=8CfU52.JPG
ID=395 
SCALE=0.001307
LM=10
741.00000 1721.00000
1118.00000 1971.00000
2096.00000 2234.00000
2345.00000 2208.00000
2918.00000 2206.00000
2894.00000 1876.00000
2183.00000 1784.00000
2005.00000 1650.00000
1126.00000 1582.00000
904.00000 1756.00000
IMAGE=8CfU53.tif
ID=396 
SCALE=0.001341
LM=10
878.00000 1512.00000
1271.00000 1756.00000
2284.00000 1959.00000
2518.00000 1919.00000
3161.00000 1885.00000
3091.00000 1553.00000
2348.00000 1480.00000
2155.00000 1348.00000
1312.00000 1341.00000
1057.00000 1483.00000
IMAGE=8CfU54.tif
ID=397 
SCALE=0.001308
LM=10
1102.00000 1317.00000
1439.00000 1543.00000
2504.00000 1790.00000
2772.00000 1754.00000
3349.00000 1736.00000
3348.00000 1400.00000
2582.00000 1317.00000
2370.00000 1170.00000
1470.00000 1145.00000
1222.00000 1308.00000
IMAGE=8CfU55.tif
ID=398 
SCALE=0.001302
LM=10
893.00000 1604.00000
1351.00000 1779.00000
2373.00000 1812.00000
2621.00000 1767.00000
3204.00000 1736.00000
3179.00000 1415.00000
2469.00000 1358.00000
2197.00000 1262.00000
1274.00000 1370.00000
1097.00000 1612.00000
IMAGE=8CfU56.JPG
ID=399 
SCALE=0.001303
LM=10
968.00000 1398.00000
1437.00000 1570.00000
2491.00000 1610.00000
2767.00000 1566.00000
3328.00000 1527.00000
3305.00000 1185.00000
2537.00000 1103.00000
2242.00000 1016.00000
1388.00000 1151.00000
1170.00000 1370.00000
IMAGE=8CfU57.JPG
ID=400 
SCALE=0.001299
LM=10
909.00000 1443.00000
1369.00000 1611.00000
2500.00000 1614.00000
2759.00000 1566.00000
3341.00000 1556.00000
3314.00000 1189.00000
2518.00000 1113.00000
2223.00000 1010.00000
1323.00000 1174.00000
1089.00000 1406.00000
IMAGE=8CfU58.JPG
ID=401 
SCALE=0.001298
LM=10
1230.00000 1582.00000
1655.00000 1736.00000
2662.00000 1754.00000
2888.00000 1705.00000
3427.00000 1674.00000
3409.00000 1369.00000
2727.00000 1348.00000
2512.00000 1229.00000
1588.00000 1337.00000
1405.00000 1544.00000
IMAGE=8CfU59.JPG
ID=402 
SCALE=0.001302
LM=10
945.00000 1916.00000
1365.00000 2054.00000
2441.00000 2051.00000
2708.00000 1986.00000
3257.00000 1979.00000
3219.00000 1641.00000
2480.00000 1582.00000
2241.00000 1477.00000
1331.00000 1639.00000
1114.00000 1885.00000
IMAGE=8CfU60.JPG
ID=403 
SCALE=0.001307
LM=10
815.00000 1669.00000
1331.00000 1794.00000
2389.00000 1737.00000
2646.00000 1664.00000
3206.00000 1629.00000
3186.00000 1273.00000
2403.00000 1238.00000
2133.00000 1136.00000
1216.00000 1362.00000
984.00000 1576.00000
IMAGE=8CfU61.JPG
ID=404 
SCALE=0.001304
LM=10
831.00000 1640.00000
1222.00000 1789.00000
2301.00000 1860.00000
2559.00000 1824.00000
3138.00000 1815.00000
3133.00000 1495.00000
2397.00000 1404.00000
2141.00000 1277.00000
1179.00000 1408.00000
1008.00000 1597.00000
IMAGE=8CfU62.JPG
ID=405 
SCALE=0.001303
LM=10
1041.00000 1959.00000
1462.00000 2123.00000
2417.00000 2164.00000
2650.00000 2105.00000
3184.00000 2099.00000
3177.00000 1780.00000
2465.00000 1707.00000
2227.00000 1594.00000
1444.00000 1733.00000
1219.00000 1919.00000
IMAGE=8CfU63.JPG
ID=406 
SCALE=0.001310
LM=10
1020.00000 1713.00000
1438.00000 1886.00000
2454.00000 1962.00000
2680.00000 1906.00000
3234.00000 1922.00000
3256.00000 1604.00000
2497.00000 1500.00000
2238.00000 1382.00000
1436.00000 1492.00000
1198.00000 1665.00000
IMAGE=8CfU64.JPG
ID=407 
SCALE=0.001302
LM=10
867.00000 1669.00000
1308.00000 1831.00000
2345.00000 1887.00000
2578.00000 1851.00000
3136.00000 1823.00000
3119.00000 1519.00000
2396.00000 1424.00000
2116.00000 1329.00000
1230.00000 1449.00000
1043.00000 1674.00000
IMAGE=8CfU65.JPG
ID=408 
SCALE=0.001305
LM=10
888.00000 1803.00000
1262.00000 1953.00000
2370.00000 2004.00000
2595.00000 1942.00000
3149.00000 1942.00000
3132.00000 1602.00000
2413.00000 1517.00000
2130.00000 1433.00000
1286.00000 1557.00000
1059.00000 1782.00000
IMAGE=8CfU66.JPG
ID=409 
SCALE=0.001303
LM=10
666.00000 1462.00000
1104.00000 1676.00000
2103.00000 1801.00000
2332.00000 1771.00000
2918.00000 1807.00000
2913.00000 1479.00000
2208.00000 1367.00000
1969.00000 1213.00000
1045.00000 1270.00000
860.00000 1455.00000
IMAGE=8CfU67.tif
ID=410 
SCALE=0.001305
LM=10
1217.00000 1640.00000
1637.00000 1786.00000
2668.00000 1772.00000
2897.00000 1713.00000
3437.00000 1664.00000
3406.00000 1352.00000
2667.00000 1306.00000
2391.00000 1216.00000
1563.00000 1398.00000
1394.00000 1612.00000
IMAGE=8CfU68.JPG
ID=411 
SCALE=0.001305
LM=10
947.00000 1727.00000
1342.00000 1888.00000
2402.00000 1896.00000
2633.00000 1840.00000
3209.00000 1796.00000
3178.00000 1475.00000
2408.00000 1433.00000
2178.00000 1363.00000
1289.00000 1507.00000
1135.00000 1730.00000
IMAGE=8CfU69.JPG
ID=412 
SCALE=0.001306
LM=10
965.00000 1705.00000
1412.00000 1876.00000
2416.00000 1927.00000
2651.00000 1863.00000
3198.00000 1832.00000
3175.00000 1507.00000
2416.00000 1447.00000
2162.00000 1352.00000
1354.00000 1484.00000
1158.00000 1672.00000
IMAGE=8CfU70.JPG
ID=413 
SCALE=0.001302
LM=10
1097.00000 2025.00000
1546.00000 2201.00000
2590.00000 2236.00000
2828.00000 2175.00000
3401.00000 2181.00000
3393.00000 1835.00000
2656.00000 1749.00000
2370.00000 1635.00000
1498.00000 1782.00000
1288.00000 1999.00000
IMAGE=8CfU71.JPG
ID=414 
SCALE=0.001312
LM=10
1033.00000 1573.00000
1494.00000 1721.00000
2556.00000 1728.00000
2818.00000 1668.00000
3396.00000 1648.00000
3371.00000 1308.00000
2591.00000 1241.00000
2341.00000 1146.00000
1395.00000 1322.00000
1233.00000 1521.00000
IMAGE=8CfU72.JPG
ID=415 
SCALE=0.001301
LM=10
439.00000 1778.00000
849.00000 1929.00000
2101.00000 1949.00000
2395.00000 1913.00000
3061.00000 1908.00000
3043.00000 1521.00000
2178.00000 1384.00000
1846.00000 1243.00000
816.00000 1479.00000
557.00000 1742.00000
IMAGE=8CfU73.tif
ID=416 
SCALE=0.001369
LM=10
634.00000 1827.00000
1072.00000 2118.00000
2170.00000 2374.00000
2432.00000 2336.00000
3058.00000 2358.00000
3060.00000 1999.00000
2310.00000 1877.00000
2039.00000 1680.00000
1099.00000 1693.00000
863.00000 1865.00000
IMAGE=8CfU74.tif
ID=417 
SCALE=0.001339
LM=10
766.00000 1723.00000
1190.00000 1874.00000
2365.00000 1874.00000
2617.00000 1829.00000
3219.00000 1829.00000
3210.00000 1476.00000
2397.00000 1374.00000
2107.00000 1264.00000
1124.00000 1459.00000
923.00000 1708.00000
IMAGE=8CfU75.JPG
ID=418 
SCALE=0.001306
LM=10
881.00000 2007.00000
1352.00000 2089.00000
2509.00000 1945.00000
2773.00000 1866.00000
3332.00000 1766.00000
3295.00000 1422.00000
2485.00000 1445.00000
2163.00000 1363.00000
1226.00000 1689.00000
1071.00000 1963.00000
IMAGE=8CfU76.JPG
ID=419 
SCALE=0.001305
LM=10
717.00000 1713.00000
1227.00000 1904.00000
2327.00000 2072.00000
2602.00000 2026.00000
3251.00000 2028.00000
3249.00000 1653.00000
2533.00000 1563.00000
2196.00000 1393.00000
1163.00000 1460.00000
938.00000 1711.00000
IMAGE=8CfU77.tif
ID=420 
SCALE=0.001305
LM=10
1008.00000 1812.00000
1435.00000 2018.00000
2614.00000 2217.00000
2875.00000 2168.00000
3503.00000 2156.00000
3476.00000 1791.00000
2714.00000 1698.00000
2447.00000 1518.00000
1461.00000 1590.00000
1253.00000 1836.00000
IMAGE=8CfU78.tif
ID=421 
SCALE=0.001314
LM=10
871.00000 1887.00000
1363.00000 2113.00000
2502.00000 2297.00000
2774.00000 2262.00000
3423.00000 2246.00000
3411.00000 1893.00000
2603.00000 1803.00000
2367.00000 1633.00000
1305.00000 1674.00000
1106.00000 1905.00000
IMAGE=8CfU79.tif
ID=422 
SCALE=0.001318
LM=10
919.00000 1956.00000
1305.00000 2105.00000
2434.00000 2112.00000
2693.00000 2047.00000
3251.00000 2009.00000
3216.00000 1669.00000
2473.00000 1625.00000
2166.00000 1530.00000
1285.00000 1707.00000
1090.00000 1912.00000
IMAGE=8CfU80.JPG
ID=423 
SCALE=0.001304
LM=10
784.00000 1520.00000
1227.00000 1807.00000
2334.00000 2133.00000
2615.00000 2121.00000
3276.00000 2181.00000
3303.00000 1814.00000
2516.00000 1627.00000
2306.00000 1421.00000
1238.00000 1346.00000
1001.00000 1560.00000
IMAGE=8CfU81.tif
ID=424 
SCALE=0.001327
LM=10
1198.00000 1934.00000
1598.00000 2052.00000
2621.00000 2035.00000
2874.00000 1983.00000
3430.00000 1930.00000
3393.00000 1614.00000
2645.00000 1588.00000
2411.00000 1496.00000
1524.00000 1681.00000
1391.00000 1895.00000
IMAGE=8CfU82.JPG
ID=425 
SCALE=0.001309
LM=10
750.00000 1581.00000
1195.00000 1876.00000
2294.00000 2139.00000
2571.00000 2110.00000
3215.00000 2124.00000
3225.00000 1766.00000
2414.00000 1622.00000
2175.00000 1465.00000
1196.00000 1434.00000
972.00000 1631.00000
IMAGE=8CfU83.tif
ID=426 
SCALE=0.001317
LM=10
571.00000 1792.00000
1040.00000 1911.00000
2165.00000 1860.00000
2424.00000 1803.00000
3004.00000 1793.00000
3000.00000 1443.00000
2183.00000 1367.00000
1892.00000 1265.00000
931.00000 1493.00000
747.00000 1737.00000
IMAGE=8CfU84.JPG
ID=427 
SCALE=0.001301
LM=10
552.00000 1883.00000
1014.00000 2062.00000
2247.00000 2147.00000
2541.00000 2112.00000
3202.00000 2141.00000
3199.00000 1747.00000
2339.00000 1571.00000
2052.00000 1414.00000
935.00000 1612.00000
750.00000 1905.00000
IMAGE=8CfU85.tif
ID=428 
SCALE=0.001358
LM=10
754.00000 1815.00000
1246.00000 1974.00000
2420.00000 1917.00000
2692.00000 1844.00000
3271.00000 1819.00000
3242.00000 1462.00000
2449.00000 1417.00000
2149.00000 1330.00000
1187.00000 1525.00000
930.00000 1780.00000
IMAGE=8CfU86.JPG
ID=429 
SCALE=0.001303
LM=10
760.00000 1770.00000
1215.00000 2022.00000
2323.00000 2192.00000
2598.00000 2160.00000
3195.00000 2142.00000
3166.00000 1803.00000
2425.00000 1710.00000
2174.00000 1552.00000
1170.00000 1599.00000
955.00000 1825.00000
IMAGE=8CfU87.tif
ID=430 
SCALE=0.001336
LM=10
819.00000 1911.00000
1306.00000 2052.00000
2434.00000 2016.00000
2713.00000 1953.00000
3254.00000 1948.00000
3246.00000 1595.00000
2444.00000 1508.00000
2134.00000 1422.00000
1197.00000 1624.00000
1036.00000 1885.00000
IMAGE=8CfU88.JPG
ID=431 
SCALE=0.001308
LM=10
779.00000 1840.00000
1266.00000 1954.00000
2470.00000 1871.00000
2738.00000 1798.00000
3332.00000 1717.00000
3290.00000 1364.00000
2466.00000 1345.00000
2185.00000 1256.00000
1178.00000 1511.00000
981.00000 1783.00000
IMAGE=8CfU89.JPG
ID=432 
SCALE=0.001321
