# Supplementary material for: Fitness consequences of artificial selection on relative male genital size
Source: Nat Commun. 2016 May 18;7:11597. doi: 10.1038/ncomms11597 (PMC4873965; doi:10.1038/ncomms11597)
Supplement: Supplementary Data Set 10 — File (csv format) to run along with tsp file (Supplementary Data 12) in the provided R script (Supplementary Data 13) to obtain male body shape data for all males measured for all 9 lines. [file ncomms11597-s11.xls]

## Sheet: NCOMMS-15-23901-s12
1	2
2	3
3	4
4	5
5	6
6	7
7	8
8	9
9	1
