# Supplementary material for: Fitness consequences of artificial selection on relative male genital size
Source: Nat Commun. 2016 May 18;7:11597. doi: 10.1038/ncomms11597 (PMC4873965; doi:10.1038/ncomms11597)
Supplement: Supplementary Data Set 11 — File (csv format) to run along with tsp file (Supplementary Data 12) in the provided R script (Supplementary Data 13) to obtain male body shape data for all males measured for all 9 lines. [file ncomms11597-s12.xls]

## Sheet: NCOMMS-15-23901-s13
Order	Photo	Generation	Selection regime	replicate	Line	Individual
1	'8AmC01bod.JPG'	8	C	A	2	1
2	'8AmC02bod.JPG'	8	C	A	2	2
3	'8AmC05bod.JPG'	8	C	A	2	5
4	'8amC06bod.JPG'	8	C	A	2	6
5	'8AmC07bod.JPG'	8	C	A	2	7
6	'8AmC08bod.JPG'	8	C	A	2	8
7	'8AmC09bod.JPG'	8	C	A	2	9
8	'8AmC10bod.JPG'	8	C	A	2	10
9	'8AmC11bod.JPG'	8	C	A	2	11
10	'8AmC123bod.JPG'	8	C	A	2	123
11	'8AmC126bod.JPG'	8	C	A	2	126
12	'8AmC131bod.JPG'	8	C	A	2	131
13	'8AmC13bod.JPG'	8	C	A	2	13
14	'8AmC14bod.JPG'	8	C	A	2	14
15	'8AmC15bod.JPG'	8	C	A	2	15
16	'8AmC16bod.JPG'	8	C	A	2	16
17	'8AmC17bod.JPG'	8	C	A	2	17
18	'8AmC18bod.JPG'	8	C	A	2	18
19	'8AmC19bod.JPG'	8	C	A	2	19
20	'8AmC20bod.JPG'	8	C	A	2	20
21	'8AmC21bod.JPG'	8	C	A	2	21
22	'8AmC22bod.JPG'	8	C	A	2	22
23	'8AmC23bod.JPG'	8	C	A	2	23
24	'8AmC25bod.JPG'	8	C	A	2	25
25	'8AmC26bod.JPG'	8	C	A	2	26
26	'8AmC27bod.JPG'	8	C	A	2	27
27	'8AmC28bod.JPG'	8	C	A	2	28
28	'8AmC29bod.JPG'	8	C	A	2	29
29	'8AmC30bod.JPG'	8	C	A	2	30
30	'8AmC31bod.JPG'	8	C	A	2	31
31	'8AmC32bod.JPG'	8	C	A	2	32
32	'8AmC33bod.JPG'	8	C	A	2	33
33	'8AmC34bod.JPG'	8	C	A	2	34
34	'8AmC35bod.JPG'	8	C	A	2	35
35	'8AmC36bod.JPG'	8	C	A	2	36
36	'8AmC37bod.JPG'	8	C	A	2	37
37	'8AmC38bod.JPG'	8	C	A	2	38
38	'8AmC39bod.JPG'	8	C	A	2	39
39	'8AmC40bod.JPG'	8	C	A	2	40
40	'8AmC41bod.JPG'	8	C	A	2	41
41	'8AmC42bod.JPG'	8	C	A	2	42
42	'8AmC43bod.JPG'	8	C	A	2	43
43	'8AmC44bod.JPG'	8	C	A	2	44
44	'8AmC45bod.JPG'	8	C	A	2	45
45	'8AmC46bod.JPG'	8	C	A	2	46
46	'8AmC47bod.JPG'	8	C	A	2	47
47	'8AmC48bod.JPG'	8	C	A	2	48
48	'8AmC51bod.JPG'	8	C	A	2	51
49	'8AmC52bod.JPG'	8	C	A	2	52
50	'8AmC53bod.JPG'	8	C	A	2	53
51	'8AmC54bod.JPG'	8	C	A	2	54
52	'8AmC55bod.JPG'	8	C	A	2	55
53	'8AmC56bod.JPG'	8	C	A	2	56
54	'8AmC57bod.JPG'	8	C	A	2	57
55	'8AmC58bod.JPG'	8	C	A	2	58
56	'8AmC59bod.JPG'	8	C	A	2	59
57	'8AmC60bod.JPG'	8	C	A	2	60
58	'8AmC61bod.JPG'	8	C	A	2	61
59	'8AmC62bod.JPG'	8	C	A	2	62
60	'8AmC63bod.JPG'	8	C	A	2	63
61	'8AmC64bod.JPG'	8	C	A	2	64
62	'8AmC65bod.JPG'	8	C	A	2	65
63	'8AmC66bod.JPG'	8	C	A	2	66
65	'8AmC68bod.JPG'	8	C	A	2	68
66	'8AmC69bod.JPG'	8	C	A	2	69
67	'8AmC70bod.JPG'	8	C	A	2	70
68	'8AmC71bod.JPG'	8	C	A	2	71
69	'8AmC72bod.JPG'	8	C	A	2	72
70	'8AmC73bod.JPG'	8	C	A	2	73
71	'8AmC74bod.JPG'	8	C	A	2	74
72	'8AmC76bod.JPG'	8	C	A	2	76
73	'8AmC78bod.JPG'	8	C	A	2	78
74	'8AmC79bod.JPG'	8	C	A	2	79
75	'8AmC80bod.JPG'	8	C	A	2	80
76	'8AmC82bod.JPG'	8	C	A	2	82
77	'8AmC83bod.JPG'	8	C	A	2	83
78	'8AmC84bod.JPG'	8	C	A	2	84
79	'8AmC86bod.JPG'	8	C	A	2	86
80	'8AmC87bod.JPG'	8	C	A	2	87
81	'8AmC90bod.JPG'	8	C	A	2	90
82	'8AmC91bod.JPG'	8	C	A	2	91
83	'8AmC93bod.JPG'	8	C	A	2	93
84	'8AmC96bod.JPG'	8	C	A	2	96
85	'8AmD01bod.JPG'	8	D	A	1	1
86	'8AmD02bod.JPG'	8	D	A	1	2
87	'8AmD03bod.JPG'	8	D	A	1	3
88	'8AmD04bod.JPG'	8	D	A	1	4
89	'8AmD05bod.JPG'	8	D	A	1	5
90	'8AmD06bod.JPG'	8	D	A	1	6
91	'8AmD07bod.JPG'	8	D	A	1	7
92	'8AmD08bod.JPG'	8	D	A	1	8
93	'8AmD09bod.JPG'	8	D	A	1	9
94	'8AmD102bod.JPG'	8	D	A	1	102
95	'8AmD104bod.JPG'	8	D	A	1	104
96	'8AmD106bod.JPG'	8	D	A	1	106
97	'8AmD109bod.JPG'	8	D	A	1	109
98	'8AmD10bod.JPG'	8	D	A	1	10
99	'8AmD110bod.JPG'	8	D	A	1	110
100	'8AmD11bod.JPG'	8	D	A	1	11
101	'8AmD120bod.JPG'	8	D	A	1	120
102	'8AmD12bod.JPG'	8	D	A	1	12
103	'8AmD13bod.JPG'	8	D	A	1	13
104	'8AmD14bod.JPG'	8	D	A	1	14
105	'8AmD15bod.JPG'	8	D	A	1	15
106	'8AmD16bod.JPG'	8	D	A	1	16
107	'8AmD17bod.JPG'	8	D	A	1	17
108	'8AmD18bod.JPG'	8	D	A	1	18
109	'8AmD19bod.JPG'	8	D	A	1	19
110	'8AmD20bod.JPG'	8	D	A	1	20
111	'8AmD21bod.JPG'	8	D	A	1	21
112	'8AmD22bod.JPG'	8	D	A	1	22
113	'8AmD23bod.JPG'	8	D	A	1	23
114	'8AmD24bod.JPG'	8	D	A	1	24
115	'8AmD25bod.JPG'	8	D	A	1	25
116	'8AmD26bod.JPG'	8	D	A	1	26
117	'8AmD28bod.JPG'	8	D	A	1	28
118	'8AmD29bod.JPG'	8	D	A	1	29
119	'8AmD30bod.JPG'	8	D	A	1	30
120	'8AmD31bod.JPG'	8	D	A	1	31
121	'8AmD32bod.JPG'	8	D	A	1	32
122	'8AmD33bod.JPG'	8	D	A	1	33
123	'8AmD34bod.JPG'	8	D	A	1	34
124	'8amD35bod.JPG'	8	D	A	1	35
125	'8AmD36bod.JPG'	8	D	A	1	36
126	'8AmD37bod.JPG'	8	D	A	1	37
127	'8AmD38bod.JPG'	8	D	A	1	38
128	'8AmD39bod.JPG'	8	D	A	1	39
129	'8AmD40bod.JPG'	8	D	A	1	40
130	'8Amd41bod.JPG'	8	D	A	1	41
131	'8AmD42bod.JPG'	8	D	A	1	42
132	'8AmD43bod.JPG'	8	D	A	1	43
133	'8AmD45bod.JPG'	8	D	A	1	45
134	'8AmD46bod.JPG'	8	D	A	1	46
135	'8AmD47bod.JPG'	8	D	A	1	47
136	'8AmD48bod.JPG'	8	D	A	1	48
137	'8AmD49bod.JPG'	8	D	A	1	49
138	'8AmD50bod.JPG'	8	D	A	1	50
139	'8AmD51bod.JPG'	8	D	A	1	51
140	'8AmD52bod.JPG'	8	D	A	1	52
141	'8AmD53bod.JPG'	8	D	A	1	53
142	'8AmD54bod.JPG'	8	D	A	1	54
143	'8AmD55bod.JPG'	8	D	A	1	55
144	'8AmD56bod.JPG'	8	D	A	1	56
145	'8AmD57bod.JPG'	8	D	A	1	57
146	'8AmD58bod.JPG'	8	D	A	1	58
147	'8AmD59bod.JPG'	8	D	A	1	59
148	'8AmD60bod.JPG'	8	D	A	1	60
149	'8AmD62bod.JPG'	8	D	A	1	62
150	'8AmD66bod.JPG'	8	D	A	1	66
151	'8AmD76bod.JPG'	8	D	A	1	76
152	'8AmD86bod.JPG'	8	D	A	1	86
153	'8AmU01bod.JPG'	8	U	A	3	1
154	'8AmU02bod.JPG'	8	U	A	3	2
155	'8AmU03bod.JPG'	8	U	A	3	3
156	'8AmU04bod.JPG'	8	U	A	3	4
157	'8AmU05bod.JPG'	8	U	A	3	5
158	'8AmU06bod.JPG'	8	U	A	3	6
159	'8AmU07bod.JPG'	8	U	A	3	7
160	'8AmU08bod.JPG'	8	U	A	3	8
161	'8AmU09bod.JPG'	8	U	A	3	9
162	'8AmU102bod.JPG'	8	U	A	3	102
163	'8AmU10bod.JPG'	8	U	A	3	10
164	'8AmU11bod.JPG'	8	U	A	3	11
165	'8AmU12bod.JPG'	8	U	A	3	12
166	'8AmU13bod.JPG'	8	U	A	3	13
167	'8AmU15bod.JPG'	8	U	A	3	15
168	'8AmU16bod.JPG'	8	U	A	3	16
169	'8AmU17bod.JPG'	8	U	A	3	17
170	'8AmU18bod.JPG'	8	U	A	3	18
171	'8AmU19bod.JPG'	8	U	A	3	19
172	'8AmU20bod.JPG'	8	U	A	3	20
173	'8AmU21bod.JPG'	8	U	A	3	21
174	'8AmU22bod.JPG'	8	U	A	3	22
175	'8AmU23bod.JPG'	8	U	A	3	23
176	'8AmU25bod.JPG'	8	U	A	3	25
177	'8AmU26bod.JPG'	8	U	A	3	26
178	'8AmU27bod.JPG'	8	U	A	3	27
179	'8AmU28bod.JPG'	8	U	A	3	28
180	'8AmU30bod.JPG'	8	U	A	3	30
181	'8AmU31bod.JPG'	8	U	A	3	31
182	'8AmU32bod.JPG'	8	U	A	3	32
183	'8AmU33bod.JPG'	8	U	A	3	33
184	'8AmU35bod.JPG'	8	U	A	3	35
185	'8AmU36bod.JPG'	8	U	A	3	36
186	'8AmU37bod.JPG'	8	U	A	3	37
187	'8AmU38bod.JPG'	8	U	A	3	38
188	'8AmU40bod.JPG'	8	U	A	3	40
189	'8AmU41bod.JPG'	8	U	A	3	41
190	'8AmU42bod.JPG'	8	U	A	3	42
191	'8AmU43bod.JPG'	8	U	A	3	43
192	'8AmU44bod.JPG'	8	U	A	3	44
193	'8AmU45bod.JPG'	8	U	A	3	45
194	'8AmU46bod.JPG'	8	U	A	3	46
195	'8AmU47bod.JPG'	8	U	A	3	47
196	'8AmU48bod.JPG'	8	U	A	3	48
197	'8AmU49bod.JPG'	8	U	A	3	49
198	'8AmU50bod.JPG'	8	U	A	3	50
199	'8AmU51bod.JPG'	8	U	A	3	51
200	'8AmU52bod.JPG'	8	U	A	3	52
201	'8AmU53bod.JPG'	8	U	A	3	53
202	'8AmU54bod.JPG'	8	U	A	3	54
203	'8AmU55bod.JPG'	8	U	A	3	55
204	'8AmU57bod.JPG'	8	U	A	3	57
205	'8AmU58bod2.JPG'	8	U	A	3	58
206	'8AmU59bod.JPG'	8	U	A	3	59
207	'8AmU60bod.JPG'	8	U	A	3	60
208	'8AmU72bod.JPG'	8	U	A	3	72
209	'8AmU77bod.JPG'	8	U	A	3	77
210	'8AmU83bod.JPG'	8	U	A	3	83
211	'8AmU85bod.JPG'	8	U	A	3	85
212	'8AmU90bod.JPG'	8	U	A	3	90
213	'8AmU97bod.JPG'	8	U	A	3	97
214	'8AmU98bod.JPG'	8	U	A	3	98
215	'8BmC01bod.JPG'	8	C	B	5	1
216	'8BmC02bod.JPG'	8	C	B	5	2
217	'8BmC03bod.JPG'	8	C	B	5	3
218	'8BmC04bod.JPG'	8	C	B	5	4
219	'8BmC05bod.JPG'	8	C	B	5	5
220	'8BmC06bod.JPG'	8	C	B	5	6
221	'8BmC07bod.JPG'	8	C	B	5	7
222	'8BmC08bod.JPG'	8	C	B	5	8
223	'8BmC09bod.JPG'	8	C	B	5	9
224	'8BmC10bod.JPG'	8	C	B	5	10
225	'8BmC112bod.JPG'	8	C	B	5	112
226	'8BmC116bod.JPG'	8	C	B	5	116
227	'8BmC11bod.JPG'	8	C	B	5	11
228	'8BmC12bod.JPG'	8	C	B	5	12
229	'8BmC13bod.JPG'	8	C	B	5	13
230	'8BmC14bod.JPG'	8	C	B	5	14
231	'8BmC15bod.JPG'	8	C	B	5	15
232	'8BmC16bod.JPG'	8	C	B	5	16
233	'8BmC18bod.JPG'	8	C	B	5	18
234	'8BmC20bod.JPG'	8	C	B	5	20
235	'8BmC21bod.JPG'	8	C	B	5	21
236	'8BmC22bod.JPG'	8	C	B	5	22
237	'8BmC23bod.JPG'	8	C	B	5	23
238	'8BmC24bod.JPG'	8	C	B	5	24
239	'8BmC25bod.JPG'	8	C	B	5	25
240	'8BmC26bod.JPG'	8	C	B	5	26
241	'8BmC27bod.JPG'	8	C	B	5	27
242	'8BmC29bod.JPG'	8	C	B	5	29
243	'8BmC30bod.JPG'	8	C	B	5	30
244	'8BmC31bod.JPG'	8	C	B	5	31
245	'8BmC32bod.JPG'	8	C	B	5	32
246	'8BmC33bod.JPG'	8	C	B	5	33
247	'8BmC34bod.JPG'	8	C	B	5	34
248	'8BmC35bod.JPG'	8	C	B	5	35
249	'8BmC36bod.JPG'	8	C	B	5	36
250	'8BmC37bod.JPG'	8	C	B	5	37
251	'8BmC38bod.JPG'	8	C	B	5	38
252	'8BmC39bod.JPG'	8	C	B	5	39
253	'8BmC40bod.JPG'	8	C	B	5	40
254	'8BmC41bod.JPG'	8	C	B	5	41
255	'8BmC42bod.JPG'	8	C	B	5	42
256	'8BmC43bod.JPG'	8	C	B	5	43
257	'8BmC44bod.JPG'	8	C	B	5	44
258	'8BmC45bod.JPG'	8	C	B	5	45
259	'8BmC46bod.JPG'	8	C	B	5	46
260	'8BmC47bod.JPG'	8	C	B	5	47
261	'8BmC48bod.JPG'	8	C	B	5	48
262	'8BmC49bod.JPG'	8	C	B	5	49
263	'8BmC50bod.JPG'	8	C	B	5	50
264	'8BmC51bod.JPG'	8	C	B	5	51
265	'8BmC52bod.JPG'	8	C	B	5	52
266	'8BmC53bod.JPG'	8	C	B	5	53
267	'8BmC54bod.JPG'	8	C	B	5	54
268	'8BmC55bod.JPG'	8	C	B	5	55
269	'8BmC56bod.JPG'	8	C	B	5	56
270	'8BmC57bod.JPG'	8	C	B	5	57
271	'8BmC58bod.JPG'	8	C	B	5	58
272	'8BmC59bod.JPG'	8	C	B	5	59
273	'8BmC60bod.JPG'	8	C	B	5	60
274	'8BmC61bod.JPG'	8	C	B	5	61
275	'8BmC62bod.JPG'	8	C	B	5	62
276	'8BmC63bod.JPG'	8	C	B	5	63
277	'8BmC64bod.JPG'	8	C	B	5	64
278	'8BmC65bod.JPG'	8	C	B	5	65
279	'8BmC66bod.JPG'	8	C	B	5	66
280	'8BmC67bod.JPG'	8	C	B	5	67
281	'8BmC68bod.JPG'	8	C	B	5	68
282	'8BmC71bod.JPG'	8	C	B	5	71
283	'8BmC73bod.JPG'	8	C	B	5	73
284	'8BmC83bod.JPG'	8	C	B	5	83
285	'8BmC85bod.JPG'	8	C	B	5	85
286	'8BmC88bod.JPG'	8	C	B	5	88
287	'8BmC93bod.JPG'	8	C	B	5	93
288	'8BmC95bod.JPG'	8	C	B	5	95
289	'8BmD241bod.JPG'	8	D	B	4	241
290	'8BmD242bod.JPG'	8	D	B	4	242
291	'8BmD243bod.JPG'	8	D	B	4	243
292	'8BmD244bod.JPG'	8	D	B	4	244
293	'8BmD245bod.JPG'	8	D	B	4	245
294	'8BmD246bod.JPG'	8	D	B	4	246
295	'8BmD247bod.JPG'	8	D	B	4	247
296	'8BmD248bod.JPG'	8	D	B	4	248
297	'8BmD249bod.JPG'	8	D	B	4	249
298	'8BmD251bod.JPG'	8	D	B	4	251
299	'8BmD252bod.JPG'	8	D	B	4	252
300	'8BmD254bod.JPG'	8	D	B	4	254
301	'8BmD255bod.JPG'	8	D	B	4	255
302	'8BmD256bod.JPG'	8	D	B	4	256
303	'8BmD257bod.JPG'	8	D	B	4	257
304	'8BmD258bod.JPG'	8	D	B	4	258
305	'8BmD259bod.JPG'	8	D	B	4	259
306	'8BmD260bod.JPG'	8	D	B	4	260
307	'8BmD262bod.JPG'	8	D	B	4	262
308	'8BmD263bod.JPG'	8	D	B	4	263
309	'8BmD264bod.JPG'	8	D	B	4	264
310	'8BmD265bod.JPG'	8	D	B	4	265
311	'8BmD266bod.JPG'	8	D	B	4	266
312	'8BmD267bod.JPG'	8	D	B	4	267
313	'8BmD268bod.JPG'	8	D	B	4	268
314	'8BmD269bod.JPG'	8	D	B	4	269
315	'8BmD271bod.JPG'	8	D	B	4	271
316	'8BmD272bod.JPG'	8	D	B	4	272
317	'8BmD273bod.JPG'	8	D	B	4	273
318	'8BmD275bod.JPG'	8	D	B	4	275
319	'8BmD276bod.JPG'	8	D	B	4	276
320	'8BmD277bod.JPG'	8	D	B	4	277
321	'8BmD278bod.JPG'	8	D	B	4	278
322	'8BmD279bod.JPG'	8	D	B	4	279
323	'8BmD280bod.JPG'	8	D	B	4	280
324	'8BmD281bod.JPG'	8	D	B	4	281
325	'8BmD282bod.JPG'	8	D	B	4	282
326	'8BmD283bod.JPG'	8	D	B	4	283
327	'8BmD284bod.JPG'	8	D	B	4	284
328	'8BmD285bod.JPG'	8	D	B	4	285
329	'8BmD286bod.JPG'	8	D	B	4	286
330	'8BmD287bod.JPG'	8	D	B	4	287
331	'8BmD288bod.JPG'	8	D	B	4	288
332	'8BmD289bod.JPG'	8	D	B	4	289
333	'8BmD290bod.JPG'	8	D	B	4	290
334	'8BmD292bod.JPG'	8	D	B	4	292
335	'8BmD293bod.JPG'	8	D	B	4	293
336	'8BmD294bod.JPG'	8	D	B	4	294
337	'8BmD295bod.JPG'	8	D	B	4	295
338	'8BmD296bod.JPG'	8	D	B	4	296
339	'8BmD297bod.JPG'	8	D	B	4	297
340	'8BmD298bod.JPG'	8	D	B	4	298
341	'8BmD299bod.JPG'	8	D	B	4	299
342	'8BmD300bod.JPG'	8	D	B	4	300
343	'8BmD301bod.JPG'	8	D	B	4	301
344	'8BmD303bod.JPG'	8	D	B	4	303
345	'8BmD304bod.JPG'	8	D	B	4	304
346	'8BmD305bod.JPG'	8	D	B	4	305
347	'8BmD306bod.JPG'	8	D	B	4	306
348	'8BmD308bod.JPG'	8	D	B	4	308
349	'8BmD309bod.JPG'	8	D	B	4	309
350	'8BmD310bod.JPG'	8	D	B	4	310
351	'8BmD311bod.JPG'	8	D	B	4	311
352	'8BmD312bod.JPG'	8	D	B	4	312
353	'8BmD313bod.JPG'	8	D	B	4	313
354	'8BmD314bod.JPG'	8	D	B	4	314
355	'8BmD315bod.JPG'	8	D	B	4	315
356	'8BmD316bod.JPG'	8	D	B	4	316
357	'8BmD317bod.JPG'	8	D	B	4	317
358	'8BmD318bod.JPG'	8	D	B	4	318
359	'8BmD319bod.JPG'	8	D	B	4	319
360	'8BmD320bod.JPG'	8	D	B	4	320
361	'8BmD321bod.JPG'	8	D	B	4	321
362	'8BmD336bod.JPG'	8	D	B	4	336
363	'8BmD337bod.JPG'	8	D	B	4	337
364	'8BmD338bod.JPG'	8	D	B	4	338
365	'8BmD350bod.JPG'	8	D	B	4	350
366	'8BmD355bod.JPG'	8	D	B	4	355
367	'8BmD360bod.JPG'	8	D	B	4	360
368	'8BmU121bod.JPG'	8	U	B	6	121
369	'8BmU124bod.JPG'	8	U	B	6	124
370	'8BmU125bod.JPG'	8	U	B	6	125
371	'8BmU126bod.JPG'	8	U	B	6	126
372	'8BmU127bod.JPG'	8	U	B	6	127
373	'8BmU129bod.JPG'	8	U	B	6	129
374	'8BmU130bod.JPG'	8	U	B	6	130
375	'8BmU132bod.JPG'	8	U	B	6	132
376	'8BmU133bod.JPG'	8	U	B	6	133
377	'8BmU134bod.JPG'	8	U	B	6	134
378	'8BmU135bod.JPG'	8	U	B	6	135
379	'8BmU136bod.JPG'	8	U	B	6	136
380	'8BmU137bod.JPG'	8	U	B	6	137
381	'8BmU138bod.JPG'	8	U	B	6	138
382	'8BmU139bod.JPG'	8	U	B	6	139
383	'8BmU140bod.JPG'	8	U	B	6	140
384	'8BmU141bod.JPG'	8	U	B	6	141
385	'8BmU142bod.JPG'	8	U	B	6	142
386	'8BmU143bod.JPG'	8	U	B	6	143
387	'8BmU144bod.JPG'	8	U	B	6	144
388	'8BmU145bod.JPG'	8	U	B	6	145
389	'8BmU147bod.JPG'	8	U	B	6	147
390	'8BmU148bod.JPG'	8	U	B	6	148
391	'8BmU149bod.JPG'	8	U	B	6	149
392	'8BmU150bod.JPG'	8	U	B	6	150
393	'8BmU151bod.JPG'	8	U	B	6	151
394	'8BmU152bod.JPG'	8	U	B	6	152
395	'8BmU153bod.JPG'	8	U	B	6	153
396	'8BmU154bod.JPG'	8	U	B	6	154
397	'8BmU156bod.JPG'	8	U	B	6	156
398	'8BmU157bod.JPG'	8	U	B	6	157
399	'8BmU158bod.JPG'	8	U	B	6	158
400	'8BmU159bod.JPG'	8	U	B	6	159
401	'8BmU160bod.JPG'	8	U	B	6	160
402	'8BmU161bod.JPG'	8	U	B	6	161
403	'8BmU162bod.JPG'	8	U	B	6	162
404	'8BmU163bod.JPG'	8	U	B	6	163
405	'8BmU164bod.JPG'	8	U	B	6	164
406	'8BmU165bod.JPG'	8	U	B	6	165
407	'8BmU166bod.JPG'	8	U	B	6	166
408	'8BmU167bod.JPG'	8	U	B	6	167
409	'8BmU168bod.JPG'	8	U	B	6	168
410	'8BmU169bod.JPG'	8	U	B	6	169
411	'8BmU170bod.JPG'	8	U	B	6	170
412	'8BmU171bod.JPG'	8	U	B	6	171
413	'8BmU172bod.JPG'	8	U	B	6	172
414	'8BmU173bod.JPG'	8	U	B	6	173
415	'8BmU174bod.JPG'	8	U	B	6	174
416	'8BmU175bod.JPG'	8	U	B	6	175
417	'8BmU176bod.JPG'	8	U	B	6	176
418	'8BmU177bod.JPG'	8	U	B	6	177
419	'8BmU178bod.JPG'	8	U	B	6	178
420	'8BmU179bod.JPG'	8	U	B	6	179
421	'8BmU180bod.JPG'	8	U	B	6	180
422	'8BmU181bod.JPG'	8	U	B	6	181
423	'8BmU182bod.JPG'	8	U	B	6	182
424	'8BmU183bod.JPG'	8	U	B	6	183
425	'8BmU184bod.JPG'	8	U	B	6	184
426	'8BmU185bod.JPG'	8	U	B	6	185
427	'8BmU186bod.JPG'	8	U	B	6	186
428	'8BmU187bod.JPG'	8	U	B	6	187
429	'8BmU188bod.JPG'	8	U	B	6	188
430	'8BmU189bod.JPG'	8	U	B	6	189
431	'8BmU190bod.JPG'	8	U	B	6	190
432	'8BmU191bod.JPG'	8	U	B	6	191
433	'8BmU192bod.JPG'	8	U	B	6	192
434	'8BmU193bod.JPG'	8	U	B	6	193
435	'8BmU194bod.JPG'	8	U	B	6	194
436	'8BmU195bod.JPG'	8	U	B	6	195
437	'8BmU196bod.JPG'	8	U	B	6	196
438	'8BmU197bod.JPG'	8	U	B	6	197
439	'8BmU198bod.JPG'	8	U	B	6	198
440	'8BmU199bod.JPG'	8	U	B	6	199
441	'8BmU200bod.JPG'	8	U	B	6	200
442	'8BmU201bod.JPG'	8	U	B	6	201
443	'8BmU202bod.JPG'	8	U	B	6	202
444	'8BmU203bod.JPG'	8	U	B	6	203
445	'8BmU204bod.JPG'	8	U	B	6	204
446	'8BmU205bod.JPG'	8	U	B	6	205
447	'8BmU214bod.JPG'	8	U	B	6	214
448	'8BmU228bod.JPG'	8	U	B	6	228
449	'8BmU238bod.JPG'	8	U	B	6	238
450	'8BmU239bod.JPG'	8	U	B	6	239
451	'8BmU240bod.JPG'	8	U	B	6	240
452	'8CmC01bod.JPG'	8	C	C	8	1
453	'8CmC02bod.JPG'	8	C	C	8	2
454	'8CmC03bod.JPG'	8	C	C	8	3
455	'8CmC04bod.JPG'	8	C	C	8	4
456	'8CmC05bod.JPG'	8	C	C	8	5
457	'8CmC06bod.JPG'	8	C	C	8	6
458	'8cmC07bod.JPG'	8	C	C	8	7
459	'8CmC08bod.JPG'	8	C	C	8	8
460	'8CmC09bod.JPG'	8	C	C	8	9
461	'8CmC103bod.JPG'	8	C	C	8	103
462	'8CmC109bod.JPG'	8	C	C	8	109
463	'8CmC10bod.JPG'	8	C	C	8	10
464	'8CmC113bod.JPG'	8	C	C	8	113
465	'8CmC119bod.JPG'	8	C	C	8	119
466	'8CmC11bod.JPG'	8	C	C	8	11
467	'8CmC12bod.JPG'	8	C	C	8	12
468	'8CmC13bod.JPG'	8	C	C	8	13
469	'8CmC14bod.JPG'	8	C	C	8	14
470	'8CmC15bod.JPG'	8	C	C	8	15
471	'8CmC16bod.JPG'	8	C	C	8	16
472	'8CmC17bod.JPG'	8	C	C	8	17
473	'8CmC18bod.JPG'	8	C	C	8	18
474	'8CmC19bod.JPG'	8	C	C	8	19
475	'8CmC20bod.JPG'	8	C	C	8	20
476	'8CmC21bod.JPG'	8	C	C	8	21
477	'8CmC22bod.JPG'	8	C	C	8	22
478	'8CmC23bod.JPG'	8	C	C	8	23
479	'8CmC24bod.JPG'	8	C	C	8	24
480	'8CmC25bod.JPG'	8	C	C	8	25
481	'8CmC26bod.JPG'	8	C	C	8	26
482	'8CmC27bod.JPG'	8	C	C	8	27
483	'8CmC28bod.JPG'	8	C	C	8	28
484	'8CmC29bod.JPG'	8	C	C	8	29
485	'8CmC30bod.JPG'	8	C	C	8	30
486	'8CmC31bod.JPG'	8	C	C	8	31
487	'8CmC32bod.JPG'	8	C	C	8	32
488	'8CmC33bod.JPG'	8	C	C	8	33
489	'8CmC34bod.JPG'	8	C	C	8	34
490	'8CmC35bod.JPG'	8	C	C	8	35
491	'8CmC37bod.JPG'	8	C	C	8	37
492	'8CmC38bod.JPG'	8	C	C	8	38
493	'8CmC39bod.JPG'	8	C	C	8	39
494	'8CmC40bod.JPG'	8	C	C	8	40
495	'8CmC41bod.JPG'	8	C	C	8	41
496	'8CmC42bod.JPG'	8	C	C	8	42
497	'8CmC43bod.JPG'	8	C	C	8	43
498	'8CmC44bod.JPG'	8	C	C	8	44
499	'8CmC45bod.JPG'	8	C	C	8	45
500	'8CmC46bod.JPG'	8	C	C	8	46
501	'8CmC47bod.JPG'	8	C	C	8	47
502	'8CmC48bod.JPG'	8	C	C	8	48
503	'8CmC49bod.JPG'	8	C	C	8	49
504	'8CmC50bod.JPG'	8	C	C	8	50
505	'8CmC51bod.JPG'	8	C	C	8	51
506	'8CmC52bod.JPG'	8	C	C	8	52
507	'8CmC53bod.JPG'	8	C	C	8	53
508	'8CmC54bod.JPG'	8	C	C	8	54
509	'8CmC55bod.JPG'	8	C	C	8	55
510	'8CmC56bod.JPG'	8	C	C	8	56
511	'8CmC57bod.JPG'	8	C	C	8	57
512	'8CmC58bod.JPG'	8	C	C	8	58
513	'8CmC59bod.JPG'	8	C	C	8	59
514	'8CmC61bod.JPG'	8	C	C	8	61
515	'8CmC62bod.JPG'	8	C	C	8	62
516	'8CmC67bod.JPG'	8	C	C	8	67
517	'8CmC69bod.JPG'	8	C	C	8	69
518	'8CmC80bod.JPG'	8	C	C	8	80
519	'8CmC88bod.JPG'	8	C	C	8	88
520	'8CmD241bod.JPG'	8	D	C	7	241
521	'8CmD242bod.JPG'	8	D	C	7	242
522	'8CmD243bod.JPG'	8	D	C	7	243
523	'8CmD243bod2.JPG'	8	D	C	7	243
524	'8CmD244bod.JPG'	8	D	C	7	244
525	'8CmD245bod.JPG'	8	D	C	7	245
526	'8CmD246bod.JPG'	8	D	C	7	246
527	'8CmD248bod.JPG'	8	D	C	7	248
528	'8CmD249bod.JPG'	8	D	C	7	249
529	'8CmD250bod.JPG'	8	D	C	7	250
530	'8CmD251bod.JPG'	8	D	C	7	251
531	'8CmD252bod.JPG'	8	D	C	7	252
532	'8CmD253bod.JPG'	8	D	C	7	253
533	'8CmD255bod.JPG'	8	D	C	7	255
534	'8CmD256bod.JPG'	8	D	C	7	256
535	'8CmD257bod.JPG'	8	D	C	7	257
536	'8CmD258bod.JPG'	8	D	C	7	258
537	'8CmD259bod.JPG'	8	D	C	7	259
538	'8CmD260bod.JPG'	8	D	C	7	260
539	'8CmD261bod.JPG'	8	D	C	7	261
540	'8CmD262bod.JPG'	8	D	C	7	262
541	'8CmD263bod.JPG'	8	D	C	7	263
542	'8CmD264bod.JPG'	8	D	C	7	264
543	'8CmD265bod.JPG'	8	D	C	7	265
544	'8CmD266bod.JPG'	8	D	C	7	266
545	'8CmD267bod.JPG'	8	D	C	7	267
546	'8CmD268bod.JPG'	8	D	C	7	268
547	'8CmD269bod.JPG'	8	D	C	7	269
548	'8CmD270bod.JPG'	8	D	C	7	270
549	'8CmD271bod.JPG'	8	D	C	7	271
550	'8CmD272bod.JPG'	8	D	C	7	272
551	'8CmD274bod.JPG'	8	D	C	7	274
552	'8CmD275bod.JPG'	8	D	C	7	275
553	'8CmD276bod.JPG'	8	D	C	7	276
554	'8CmD277bod.JPG'	8	D	C	7	277
555	'8CmD279bod.JPG'	8	D	C	7	279
556	'8CmD280bod.JPG'	8	D	C	7	280
557	'8CmD281bod.JPG'	8	D	C	7	281
558	'8CmD282bod.JPG'	8	D	C	7	282
559	'8CmD283bod.JPG'	8	D	C	7	283
560	'8CmD284bod.JPG'	8	D	C	7	284
561	'8CmD285bod.JPG'	8	D	C	7	285
562	'8CmD286bod.JPG'	8	D	C	7	286
563	'8CmD287bod.JPG'	8	D	C	7	287
564	'8CmD288bod.JPG'	8	D	C	7	288
565	'8CmD289bod.JPG'	8	D	C	7	289
566	'8CmD290bod.JPG'	8	D	C	7	290
567	'8CmD291bod.JPG'	8	D	C	7	291
568	'8CmD292bod.JPG'	8	D	C	7	292
569	'8CmD294bod.JPG'	8	D	C	7	294
570	'8CmD295bod.JPG'	8	D	C	7	295
571	'8CmD296bod.JPG'	8	D	C	7	296
572	'8CmD297bod.JPG'	8	D	C	7	297
573	'8CmD298bod.JPG'	8	D	C	7	298
574	'8CmD299bod.JPG'	8	D	C	7	299
575	'8CmD300bod.JPG'	8	D	C	7	300
576	'8CmD301bod.JPG'	8	D	C	7	301
577	'8CmD302bod.JPG'	8	D	C	7	302
578	'8CmD303bod.JPG'	8	D	C	7	303
579	'8CmD305bod.JPG'	8	D	C	7	305
580	'8CmD306bod.JPG'	8	D	C	7	306
581	'8cmD307bod.JPG'	8	D	C	7	307
582	'8CmD308bod.JPG'	8	D	C	7	308
583	'8CmD309bod.JPG'	8	D	C	7	309
584	'8CmD310bod.JPG'	8	D	C	7	310
585	'8CmD311bod.JPG'	8	D	C	7	311
586	'8CmD312bod.JPG'	8	D	C	7	312
587	'8CmD329bod.JPG'	8	D	C	7	329
588	'8CmD348bod.JPG'	8	D	C	7	348
589	'8CmD350bod.JPG'	8	D	C	7	350
590	'8CmD351bod.JPG'	8	D	C	7	351
591	'8CmD356bod.JPG'	8	D	C	7	356
592	'8CmU121bod.JPG'	8	U	C	9	121
593	'8CmU122bod.JPG'	8	U	C	9	122
594	'8CmU123bod.JPG'	8	U	C	9	123
595	'8CmU124bod.JPG'	8	U	C	9	124
596	'8CmU125bod.JPG'	8	U	C	9	125
597	'8CmU126bod.JPG'	8	U	C	9	126
598	'8CmU127bod.JPG'	8	U	C	9	127
599	'8CmU128bod.JPG'	8	U	C	9	128
600	'8CmU129bod.JPG'	8	U	C	9	129
601	'8CmU130bod.JPG'	8	U	C	9	130
602	'8CmU133bod.JPG'	8	U	C	9	133
603	'8CmU134bod.JPG'	8	U	C	9	134
604	'8CmU135bod.JPG'	8	U	C	9	135
605	'8CmU136bod.JPG'	8	U	C	9	136
606	'8CmU137bod.JPG'	8	U	C	9	137
607	'8CmU138bod.JPG'	8	U	C	9	138
608	'8CmU139bod.JPG'	8	U	C	9	139
609	'8CmU140bod.JPG'	8	U	C	9	140
610	'8CmU141bod.JPG'	8	U	C	9	141
611	'8CmU142bod.JPG'	8	U	C	9	142
612	'8CmU143bod.JPG'	8	U	C	9	143
613	'8CmU144bod.JPG'	8	U	C	9	144
614	'8CmU145bod.JPG'	8	U	C	9	145
615	'8CmU146bod.JPG'	8	U	C	9	146
616	'8CmU147bod.JPG'	8	U	C	9	147
617	'8CmU148bod.JPG'	8	U	C	9	148
618	'8CmU149bod.JPG'	8	U	C	9	149
619	'8CmU150bod.JPG'	8	U	C	9	150
620	'8CmU151bod.JPG'	8	U	C	9	151
621	'8CmU152bod.JPG'	8	U	C	9	152
622	'8CmU153bod.JPG'	8	U	C	9	153
623	'8CmU154bod.JPG'	8	U	C	9	154
624	'8CmU155bod.JPG'	8	U	C	9	155
625	'8CmU155bod3.JPG'	8	U	C	9	155
626	'8CmU156bod.JPG'	8	U	C	9	156
627	'8CmU157bod.JPG'	8	U	C	9	157
628	'8CmU158bod.JPG'	8	U	C	9	158
629	'8CmU159bod.JPG'	8	U	C	9	159
630	'8CmU160bod.JPG'	8	U	C	9	160
631	'8CmU161bod.JPG'	8	U	C	9	161
632	'8CmU162bod.JPG'	8	U	C	9	162
633	'8CmU163bod.JPG'	8	U	C	9	163
634	'8CmU164bod.JPG'	8	U	C	9	164
635	'8CmU165bod.JPG'	8	U	C	9	165
636	'8CmU167bod.JPG'	8	U	C	9	167
637	'8CmU168bod.JPG'	8	U	C	9	168
638	'8CmU169bod.JPG'	8	U	C	9	169
639	'8CmU170bod.JPG'	8	U	C	9	170
640	'8CmU171bod.JPG'	8	U	C	9	171
641	'8CmU172bod.JPG'	8	U	C	9	172
642	'8CmU173bod.JPG'	8	U	C	9	173
643	'8CmU174bod.JPG'	8	U	C	9	174
644	'8CmU175bod.JPG'	8	U	C	9	175
645	'8CmU176bod.JPG'	8	U	C	9	176
646	'8CmU177bod.JPG'	8	U	C	9	177
647	'8CmU178bod.JPG'	8	U	C	9	178
648	'8CmU179bod.JPG'	8	U	C	9	179
649	'8CmU180bod.JPG'	8	U	C	9	180
650	'8CmU181bod.JPG'	8	U	C	9	181
651	'8CmU182bod.JPG'	8	U	C	9	182
652	'8CmU183bod.JPG'	8	U	C	9	183
653	'8CmU184bod.JPG'	8	U	C	9	184
654	'8CmU185bod.JPG'	8	U	C	9	185
655	'8CmU186bod.JPG'	8	U	C	9	186
656	'8CmU187bod.JPG'	8	U	C	9	187
657	'8CmU188bod.JPG'	8	U	C	9	188
658	'8CmU189bod.JPG'	8	U	C	9	189
659	'8CmU190bod.JPG'	8	U	C	9	190
660	'8CmU191bod.JPG'	8	U	C	9	191
661	'8CmU192bod.JPG'	8	U	C	9	192
662	'8CmU193bod.JPG'	8	U	C	9	193
663	'8CmU195bod.JPG'	8	U	C	9	195
664	'8CmU197bod.JPG'	8	U	C	9	197
665	'8CmU199bod.JPG'	8	U	C	9	199
666	'8CmU204bod.JPG'	8	U	C	9	204
667	'8CmU205bod.JPG'	8	U	C	9	205
668	'8CmU208bod.JPG'	8	U	C	9	208
669	'8CmU210bod.JPG'	8	U	C	9	210
670	'8CmU222bod.JPG'	8	U	C	9	222
671	'8CmU230bod.JPG'	8	U	C	9	230
672	'8CmU233bod.JPG'	8	U	C	9	233
673	'8CmU237bod.JPG'	8	U	C	9	237
