# Supplementary material for: Fitness consequences of artificial selection on relative male genital size
Source: Nat Commun. 2016 May 18;7:11597. doi: 10.1038/ncomms11597 (PMC4873965; doi:10.1038/ncomms11597)
Supplement: Supplementary Data Set 12 — Tsp file to run using R script (Supplementary Data 13) to obtain male body shape data for all males measured for all 9 lines. [file ncomms11597-s13.txt]

LM=10
192.00000 1092.00000
562.00000 1184.00000
1216.00000 1204.00000
1402.00000 1167.00000
1850.00000 1146.00000
1820.00000 887.00000
1076.00000 857.00000
948.00000 810.00000
503.00000 917.00000
382.00000 1073.00000
IMAGE=8AmC01bod.JPG
ID=0 
SCALE=0.001421
LM=10
213.00000 1081.00000
643.00000 1208.00000
1345.00000 1194.00000
1586.00000 1144.00000
2063.00000 1096.00000
2002.00000 807.00000
1198.00000 819.00000
1047.00000 772.00000
563.00000 893.00000
433.00000 1063.00000
IMAGE=8AmC02bod.JPG
ID=1 
SCALE=0.001424
LM=10
211.00000 1132.00000
578.00000 1249.00000
1251.00000 1251.00000
1449.00000 1192.00000
1901.00000 1108.00000
1864.00000 859.00000
1113.00000 904.00000
973.00000 877.00000
512.00000 975.00000
399.00000 1133.00000
IMAGE=8AmC05bod.JPG
ID=2 
SCALE=0.001321
LM=10
207.00000 1055.00000
577.00000 1192.00000
1203.00000 1186.00000
1410.00000 1143.00000
1813.00000 1119.00000
1804.00000 866.00000
1054.00000 852.00000
934.00000 834.00000
491.00000 918.00000
391.00000 1059.00000
IMAGE=8amC06bod.JPG
ID=3 
SCALE=0.001320
LM=10
164.00000 1036.00000
544.00000 1125.00000
1189.00000 1114.00000
1364.00000 1068.00000
1819.00000 1038.00000
1797.00000 789.00000
1054.00000 779.00000
934.00000 729.00000
468.00000 849.00000
362.00000 1002.00000
IMAGE=8AmC07bod.JPG
ID=4 
SCALE=0.001440
LM=10
153.00000 1181.00000
548.00000 1303.00000
1203.00000 1294.00000
1381.00000 1237.00000
1855.00000 1151.00000
1794.00000 901.00000
1036.00000 930.00000
912.00000 899.00000
461.00000 1022.00000
351.00000 1190.00000
IMAGE=8AmC08bod.JPG
ID=5 
SCALE=0.001311
LM=10
220.00000 1091.00000
597.00000 1248.00000
1255.00000 1245.00000
1459.00000 1188.00000
1893.00000 1134.00000
1847.00000 890.00000
1150.00000 912.00000
1002.00000 891.00000
532.00000 962.00000
419.00000 1112.00000
IMAGE=8AmC09bod.JPG
ID=6 
SCALE=0.001278
LM=10
216.00000 1114.00000
606.00000 1157.00000
1248.00000 1102.00000
1447.00000 1041.00000
1868.00000 1000.00000
1832.00000 745.00000
1064.00000 778.00000
931.00000 764.00000
511.00000 884.00000
420.00000 1077.00000
IMAGE=8AmC10bod.JPG
ID=7 
SCALE=0.001430
LM=10
243.00000 1113.00000
590.00000 1257.00000
1208.00000 1262.00000
1427.00000 1205.00000
1815.00000 1167.00000
1778.00000 931.00000
1078.00000 956.00000
948.00000 930.00000
544.00000 1001.00000
412.00000 1143.00000
IMAGE=8AmC11bod.JPG
ID=8 
SCALE=0.001411
LM=10
277.00000 1618.00000
697.00000 1522.00000
1305.00000 1223.00000
1481.00000 1087.00000
1894.00000 872.00000
1753.00000 629.00000
1017.00000 952.00000
878.00000 981.00000
467.00000 1308.00000
450.00000 1517.00000
IMAGE=8AmC123bod.JPG
ID=9 
SCALE=0.001438
LM=10
180.00000 1082.00000
555.00000 1193.00000
1200.00000 1206.00000
1387.00000 1158.00000
1842.00000 1116.00000
1809.00000 873.00000
1072.00000 868.00000
923.00000 846.00000
481.00000 924.00000
360.00000 1071.00000
IMAGE=8AmC126bod.JPG
ID=10 
SCALE=0.001227
LM=10
264.00000 1211.00000
661.00000 1263.00000
1255.00000 1160.00000
1449.00000 1094.00000
1907.00000 1037.00000
1866.00000 801.00000
1112.00000 868.00000
998.00000 843.00000
542.00000 1006.00000
453.00000 1186.00000
IMAGE=8AmC131bod.JPG
ID=11 
SCALE=0.001266
LM=10
178.00000 1041.00000
561.00000 1198.00000
1206.00000 1236.00000
1410.00000 1196.00000
1893.00000 1155.00000
1873.00000 915.00000
1108.00000 879.00000
987.00000 849.00000
499.00000 915.00000
376.00000 1070.00000
IMAGE=8AmC13bod.JPG
ID=12 
SCALE=0.001242
LM=10
155.00000 925.00000
552.00000 1052.00000
1197.00000 1073.00000
1391.00000 1055.00000
1830.00000 1054.00000
1840.00000 789.00000
1075.00000 695.00000
926.00000 654.00000
452.00000 767.00000
352.00000 925.00000
IMAGE=8AmC14bod.JPG
ID=13 
SCALE=0.001334
LM=10
305.00000 1694.00000
732.00000 1613.00000
1351.00000 1265.00000
1505.00000 1125.00000
1903.00000 843.00000
1776.00000 612.00000
1003.00000 1069.00000
874.00000 1097.00000
531.00000 1385.00000
490.00000 1603.00000
IMAGE=8AmC15bod.JPG
ID=14 
SCALE=0.001424
LM=10
238.00000 1712.00000
673.00000 1620.00000
1316.00000 1237.00000
1501.00000 1045.00000
1847.00000 787.00000
1662.00000 549.00000
948.00000 985.00000
830.00000 1014.00000
458.00000 1379.00000
415.00000 1603.00000
IMAGE=8AmC16bod.JPG
ID=15 
SCALE=0.001414
LM=10
228.00000 1034.00000
606.00000 1159.00000
1233.00000 1187.00000
1427.00000 1149.00000
1866.00000 1134.00000
1870.00000 873.00000
1102.00000 825.00000
983.00000 790.00000
518.00000 874.00000
412.00000 1033.00000
IMAGE=8AmC17bod.JPG
ID=16 
SCALE=0.001335
LM=10
175.00000 995.00000
568.00000 1109.00000
1235.00000 1112.00000
1449.00000 1067.00000
1893.00000 1024.00000
1877.00000 769.00000
1107.00000 743.00000
957.00000 712.00000
519.00000 806.00000
372.00000 955.00000
IMAGE=8AmC18bod.JPG
ID=17 
SCALE=0.001293
LM=10
351.00000 1672.00000
759.00000 1591.00000
1367.00000 1246.00000
1513.00000 1098.00000
1895.00000 796.00000
1719.00000 587.00000
1052.00000 1007.00000
903.00000 1053.00000
522.00000 1373.00000
517.00000 1571.00000
IMAGE=8AmC19bod.JPG
ID=18 
SCALE=0.001418
LM=10
230.00000 1718.00000
672.00000 1623.00000
1309.00000 1275.00000
1468.00000 1097.00000
1845.00000 808.00000
1680.00000 573.00000
974.00000 1003.00000
837.00000 1042.00000
452.00000 1372.00000
403.00000 1610.00000
IMAGE=8AmC20bod.JPG
ID=19 
SCALE=0.001421
LM=10
286.00000 1668.00000
696.00000 1587.00000
1290.00000 1269.00000
1463.00000 1128.00000
1834.00000 883.00000
1674.00000 672.00000
961.00000 1031.00000
827.00000 1075.00000
475.00000 1372.00000
453.00000 1577.00000
IMAGE=8AmC21bod.JPG
ID=20 
SCALE=0.001411
LM=10
146.00000 1138.00000
548.00000 1187.00000
1162.00000 1137.00000
1322.00000 1083.00000
1788.00000 1019.00000
1733.00000 777.00000
971.00000 810.00000
853.00000 788.00000
425.00000 929.00000
335.00000 1100.00000
IMAGE=8AmC22bod.JPG
ID=21 
SCALE=0.001432
LM=10
262.00000 1547.00000
673.00000 1500.00000
1302.00000 1199.00000
1458.00000 1060.00000
1833.00000 828.00000
1684.00000 605.00000
1000.00000 946.00000
872.00000 981.00000
496.00000 1238.00000
441.00000 1452.00000
IMAGE=8AmC23bod.JPG
ID=22 
SCALE=0.001411
LM=10
170.00000 889.00000
539.00000 1024.00000
1150.00000 1051.00000
1333.00000 1018.00000
1787.00000 1001.00000
1768.00000 760.00000
1053.00000 716.00000
929.00000 667.00000
480.00000 751.00000
349.00000 892.00000
IMAGE=8AmC25bod.JPG
ID=23 
SCALE=0.001416
LM=10
179.00000 1687.00000
606.00000 1613.00000
1265.00000 1303.00000
1439.00000 1160.00000
1847.00000 919.00000
1730.00000 669.00000
939.00000 1031.00000
790.00000 1056.00000
414.00000 1363.00000
362.00000 1594.00000
IMAGE=8AmC26bod.JPG
ID=24 
SCALE=0.001421
LM=10
199.00000 1436.00000
629.00000 1393.00000
1256.00000 1208.00000
1427.00000 1098.00000
1882.00000 918.00000
1814.00000 659.00000
990.00000 882.00000
859.00000 903.00000
449.00000 1162.00000
384.00000 1351.00000
IMAGE=8AmC27bod.JPG
ID=25 
SCALE=0.001417
LM=10
226.00000 1619.00000
642.00000 1541.00000
1276.00000 1212.00000
1441.00000 1047.00000
1812.00000 787.00000
1691.00000 554.00000
959.00000 973.00000
832.00000 1004.00000
444.00000 1317.00000
392.00000 1509.00000
IMAGE=8AmC28bod.JPG
ID=26 
SCALE=0.001418
LM=10
223.00000 1712.00000
633.00000 1608.00000
1253.00000 1261.00000
1416.00000 1107.00000
1830.00000 810.00000
1684.00000 573.00000
947.00000 1000.00000
795.00000 1050.00000
430.00000 1392.00000
387.00000 1589.00000
IMAGE=8AmC29bod.JPG
ID=27 
SCALE=0.001421
LM=10
224.00000 1716.00000
623.00000 1601.00000
1243.00000 1239.00000
1417.00000 1081.00000
1792.00000 822.00000
1644.00000 588.00000
941.00000 984.00000
782.00000 1046.00000
413.00000 1381.00000
383.00000 1603.00000
IMAGE=8AmC30bod.JPG
ID=28 
SCALE=0.001418
LM=10
204.00000 1057.00000
563.00000 1148.00000
1156.00000 1155.00000
1349.00000 1136.00000
1770.00000 1120.00000
1764.00000 893.00000
1036.00000 829.00000
914.00000 790.00000
473.00000 898.00000
373.00000 1059.00000
IMAGE=8AmC31bod.JPG
ID=29 
SCALE=0.001417
LM=10
190.00000 974.00000
547.00000 1059.00000
1147.00000 1067.00000
1319.00000 1037.00000
1756.00000 1021.00000
1790.00000 789.00000
1026.00000 739.00000
899.00000 704.00000
469.00000 810.00000
365.00000 951.00000
IMAGE=8AmC32bod.JPG
ID=30 
SCALE=0.001421
LM=10
153.00000 951.00000
521.00000 1096.00000
1203.00000 1157.00000
1431.00000 1110.00000
1860.00000 1079.00000
1873.00000 828.00000
1082.00000 789.00000
958.00000 761.00000
483.00000 808.00000
348.00000 947.00000
IMAGE=8AmC33bod.JPG
ID=31 
SCALE=0.001424
LM=10
223.00000 1697.00000
624.00000 1573.00000
1261.00000 1222.00000
1433.00000 1072.00000
1858.00000 776.00000
1688.00000 545.00000
926.00000 942.00000
748.00000 990.00000
417.00000 1349.00000
386.00000 1577.00000
IMAGE=8AmC34bod.JPG
ID=32 
SCALE=0.001423
LM=10
219.00000 1097.00000
583.00000 1189.00000
1189.00000 1176.00000
1353.00000 1135.00000
1776.00000 1109.00000
1754.00000 863.00000
1035.00000 848.00000
939.00000 823.00000
491.00000 930.00000
402.00000 1082.00000
IMAGE=8AmC35bod.JPG
ID=33 
SCALE=0.001309
LM=10
187.00000 1738.00000
600.00000 1641.00000
1261.00000 1308.00000
1426.00000 1162.00000
1891.00000 852.00000
1721.00000 623.00000
972.00000 1021.00000
809.00000 1052.00000
388.00000 1415.00000
358.00000 1630.00000
IMAGE=8AmC36bod.JPG
ID=34 
SCALE=0.001416
LM=10
174.00000 1071.00000
524.00000 1170.00000
1158.00000 1175.00000
1337.00000 1149.00000
1772.00000 1161.00000
1818.00000 926.00000
1028.00000 840.00000
901.00000 808.00000
442.00000 913.00000
347.00000 1072.00000
IMAGE=8AmC37bod.JPG
ID=35 
SCALE=0.001419
LM=10
330.00000 1684.00000
705.00000 1570.00000
1286.00000 1212.00000
1450.00000 1051.00000
1815.00000 765.00000
1661.00000 547.00000
961.00000 991.00000
815.00000 1034.00000
507.00000 1378.00000
494.00000 1576.00000
IMAGE=8AmC38bod.JPG
ID=36 
SCALE=0.001425
LM=10
177.00000 1023.00000
543.00000 1105.00000
1211.00000 1066.00000
1401.00000 1001.00000
1835.00000 908.00000
1841.00000 704.00000
1080.00000 744.00000
944.00000 715.00000
462.00000 840.00000
357.00000 1008.00000
IMAGE=8AmC39bod.JPG
ID=37 
SCALE=0.001422
LM=10
334.00000 1149.00000
691.00000 1225.00000
1288.00000 1227.00000
1515.00000 1186.00000
1912.00000 1154.00000
1877.00000 907.00000
1172.00000 899.00000
1054.00000 864.00000
607.00000 978.00000
507.00000 1134.00000
IMAGE=8AmC40bod.JPG
ID=38 
SCALE=0.001430
LM=10
328.00000 1012.00000
671.00000 1142.00000
1262.00000 1174.00000
1436.00000 1120.00000
1857.00000 1081.00000
1808.00000 848.00000
1149.00000 865.00000
1022.00000 848.00000
632.00000 891.00000
507.00000 1011.00000
IMAGE=8AmC41bod.JPG
ID=39 
SCALE=0.001417
LM=10
254.00000 1661.00000
668.00000 1593.00000
1321.00000 1273.00000
1510.00000 1106.00000
1868.00000 838.00000
1680.00000 626.00000
1018.00000 975.00000
870.00000 1010.00000
475.00000 1345.00000
432.00000 1570.00000
IMAGE=8AmC42bod.JPG
ID=40 
SCALE=0.001416
LM=10
353.00000 1109.00000
670.00000 1230.00000
1257.00000 1266.00000
1431.00000 1222.00000
1819.00000 1185.00000
1802.00000 972.00000
1158.00000 953.00000
1030.00000 927.00000
635.00000 991.00000
513.00000 1113.00000
IMAGE=8AmC43bod.JPG
ID=41 
SCALE=0.001426
LM=10
208.00000 1065.00000
567.00000 1172.00000
1188.00000 1177.00000
1392.00000 1145.00000
1793.00000 1108.00000
1781.00000 891.00000
1073.00000 841.00000
951.00000 802.00000
494.00000 907.00000
388.00000 1076.00000
IMAGE=8AmC44bod.JPG
ID=42 
SCALE=0.001412
LM=10
215.00000 980.00000
574.00000 1109.00000
1226.00000 1145.00000
1419.00000 1107.00000
1875.00000 1076.00000
1873.00000 861.00000
1130.00000 809.00000
994.00000 767.00000
531.00000 833.00000
394.00000 989.00000
IMAGE=8AmC45bod.JPG
ID=43 
SCALE=0.001424
LM=10
273.00000 1053.00000
651.00000 1146.00000
1270.00000 1154.00000
1467.00000 1119.00000
1894.00000 1068.00000
1853.00000 821.00000
1115.00000 810.00000
972.00000 785.00000
568.00000 882.00000
462.00000 1037.00000
IMAGE=8AmC46bod.JPG
ID=44 
SCALE=0.001420
LM=10
207.00000 1014.00000
568.00000 1189.00000
1216.00000 1228.00000
1403.00000 1191.00000
1868.00000 1126.00000
1824.00000 897.00000
1116.00000 908.00000
964.00000 869.00000
530.00000 926.00000
389.00000 1061.00000
IMAGE=8AmC47bod.JPG
ID=45 
SCALE=0.001292
LM=10
265.00000 1625.00000
667.00000 1567.00000
1310.00000 1291.00000
1459.00000 1149.00000
1870.00000 858.00000
1692.00000 655.00000
1003.00000 1022.00000
883.00000 1062.00000
478.00000 1348.00000
437.00000 1543.00000
IMAGE=8AmC48bod.JPG
ID=46 
SCALE=0.001409
LM=10
219.00000 1039.00000
579.00000 1157.00000
1222.00000 1190.00000
1401.00000 1159.00000
1865.00000 1152.00000
1832.00000 906.00000
1103.00000 841.00000
997.00000 797.00000
532.00000 894.00000
401.00000 1011.00000
IMAGE=8AmC51bod.JPG
ID=47 
SCALE=0.001288
LM=10
238.00000 951.00000
614.00000 1067.00000
1237.00000 1081.00000
1441.00000 1051.00000
1853.00000 1045.00000
1818.00000 786.00000
1106.00000 748.00000
978.00000 705.00000
534.00000 803.00000
417.00000 945.00000
IMAGE=8AmC52bod.JPG
ID=48 
SCALE=0.001315
LM=10
227.00000 1270.00000
571.00000 1360.00000
1200.00000 1342.00000
1384.00000 1314.00000
1805.00000 1265.00000
1764.00000 1040.00000
1071.00000 1031.00000
951.00000 1000.00000
516.00000 1114.00000
403.00000 1267.00000
IMAGE=8AmC53bod.JPG
ID=49 
SCALE=0.001420
LM=10
150.00000 1045.00000
515.00000 1198.00000
1146.00000 1203.00000
1339.00000 1140.00000
1766.00000 1084.00000
1710.00000 860.00000
1026.00000 885.00000
899.00000 873.00000
462.00000 911.00000
334.00000 1056.00000
IMAGE=8AmC54bod.JPG
ID=50 
SCALE=0.001255
LM=10
357.00000 1559.00000
745.00000 1465.00000
1352.00000 1186.00000
1528.00000 1066.00000
1945.00000 831.00000
1839.00000 595.00000
1022.00000 932.00000
889.00000 961.00000
544.00000 1254.00000
516.00000 1449.00000
IMAGE=8AmC55bod.JPG
ID=51 
SCALE=0.001427
LM=10
258.00000 1151.00000
658.00000 1266.00000
1261.00000 1233.00000
1445.00000 1192.00000
1861.00000 1171.00000
1834.00000 928.00000
1099.00000 918.00000
980.00000 905.00000
564.00000 1007.00000
436.00000 1153.00000
IMAGE=8AmC56bod.JPG
ID=52 
SCALE=0.001263
LM=10
301.00000 1602.00000
721.00000 1504.00000
1306.00000 1175.00000
1469.00000 1040.00000
1862.00000 799.00000
1700.00000 578.00000
999.00000 936.00000
870.00000 956.00000
500.00000 1289.00000
471.00000 1501.00000
IMAGE=8AmC57bod.JPG
ID=53 
SCALE=0.001428
LM=10
147.00000 1190.00000
537.00000 1251.00000
1182.00000 1180.00000
1352.00000 1135.00000
1816.00000 1108.00000
1783.00000 857.00000
1042.00000 857.00000
901.00000 830.00000
416.00000 982.00000
330.00000 1155.00000
IMAGE=8AmC58bod.JPG
ID=54 
SCALE=0.001280
LM=10
218.00000 1142.00000
594.00000 1243.00000
1227.00000 1243.00000
1418.00000 1188.00000
1825.00000 1159.00000
1803.00000 919.00000
1062.00000 923.00000
946.00000 901.00000
531.00000 962.00000
403.00000 1116.00000
IMAGE=8AmC59bod.JPG
ID=55 
SCALE=0.001277
LM=10
264.00000 1509.00000
712.00000 1415.00000
1314.00000 1166.00000
1526.00000 1041.00000
1911.00000 859.00000
1758.00000 632.00000
1030.00000 872.00000
882.00000 898.00000
454.00000 1203.00000
449.00000 1416.00000
IMAGE=8AmC60bod.JPG
ID=56 
SCALE=0.001440
LM=10
272.00000 842.00000
612.00000 984.00000
1262.00000 1041.00000
1458.00000 1003.00000
1872.00000 967.00000
1866.00000 738.00000
1125.00000 669.00000
1004.00000 648.00000
580.00000 706.00000
449.00000 853.00000
IMAGE=8AmC61bod.JPG
ID=57 
SCALE=0.001424
LM=10
203.00000 1728.00000
623.00000 1611.00000
1325.00000 1244.00000
1471.00000 1083.00000
1875.00000 795.00000
1688.00000 545.00000
955.00000 956.00000
807.00000 999.00000
401.00000 1362.00000
354.00000 1577.00000
IMAGE=8AmC62bod.JPG
ID=58 
SCALE=0.001415
LM=10
182.00000 1067.00000
557.00000 1186.00000
1170.00000 1205.00000
1378.00000 1171.00000
1820.00000 1148.00000
1828.00000 909.00000
1057.00000 871.00000
935.00000 835.00000
482.00000 921.00000
366.00000 1068.00000
IMAGE=8AmC63bod.JPG
ID=59 
SCALE=0.001421
LM=10
251.00000 1711.00000
650.00000 1625.00000
1297.00000 1275.00000
1451.00000 1112.00000
1842.00000 822.00000
1660.00000 599.00000
967.00000 1039.00000
833.00000 1100.00000
473.00000 1408.00000
420.00000 1597.00000
IMAGE=8AmC64bod.JPG
ID=60 
SCALE=0.001419
LM=10
182.00000 1710.00000
603.00000 1615.00000
1308.00000 1264.00000
1479.00000 1108.00000
1882.00000 813.00000
1699.00000 593.00000
977.00000 979.00000
828.00000 1025.00000
403.00000 1372.00000
353.00000 1603.00000
IMAGE=8AmC65bod.JPG
ID=61 
SCALE=0.001413
LM=10
277.00000 1051.00000
648.00000 1189.00000
1269.00000 1194.00000
1454.00000 1156.00000
1875.00000 1132.00000
1854.00000 890.00000
1137.00000 871.00000
1028.00000 835.00000
573.00000 907.00000
455.00000 1064.00000
IMAGE=8AmC66bod.JPG
ID=62 
SCALE=0.001267
LM=10
199.00000 995.00000
566.00000 1113.00000
1194.00000 1175.00000
1407.00000 1122.00000
1822.00000 1098.00000
1787.00000 855.00000
1096.00000 813.00000
964.00000 760.00000
514.00000 824.00000
383.00000 991.00000
IMAGE=8AmC68bod.JPG
ID=64 
SCALE=0.001419
LM=10
191.00000 1640.00000
617.00000 1580.00000
1285.00000 1294.00000
1438.00000 1141.00000
1886.00000 828.00000
1701.00000 644.00000
948.00000 1014.00000
815.00000 1042.00000
425.00000 1327.00000
360.00000 1527.00000
IMAGE=8AmC69bod.JPG
ID=65 
SCALE=0.001415
LM=10
232.00000 1025.00000
594.00000 1156.00000
1229.00000 1176.00000
1429.00000 1126.00000
1871.00000 1072.00000
1834.00000 836.00000
1097.00000 821.00000
972.00000 804.00000
525.00000 878.00000
419.00000 1037.00000
IMAGE=8AmC70bod.JPG
ID=66 
SCALE=0.001309
LM=10
161.00000 1070.00000
588.00000 1190.00000
1244.00000 1208.00000
1486.00000 1160.00000
1921.00000 1158.00000
1909.00000 868.00000
1093.00000 804.00000
976.00000 752.00000
505.00000 887.00000
378.00000 1056.00000
IMAGE=8AmC71bod.JPG
ID=67 
SCALE=0.001449
LM=10
213.00000 1725.00000
642.00000 1628.00000
1247.00000 1258.00000
1396.00000 1111.00000
1766.00000 809.00000
1617.00000 600.00000
917.00000 1032.00000
794.00000 1096.00000
417.00000 1393.00000
368.00000 1615.00000
IMAGE=8AmC72bod.JPG
ID=68 
SCALE=0.001423
LM=10
324.00000 980.00000
642.00000 1125.00000
1277.00000 1171.00000
1460.00000 1128.00000
1885.00000 1088.00000
1872.00000 852.00000
1167.00000 823.00000
1049.00000 783.00000
622.00000 855.00000
503.00000 998.00000
IMAGE=8AmC73bod.JPG
ID=69 
SCALE=0.001422
LM=10
343.00000 986.00000
686.00000 1140.00000
1332.00000 1179.00000
1494.00000 1136.00000
1934.00000 1102.00000
1919.00000 856.00000
1203.00000 844.00000
1078.00000 816.00000
641.00000 857.00000
526.00000 988.00000
IMAGE=8AmC74bod.JPG
ID=70 
SCALE=0.001424
LM=10
213.00000 917.00000
551.00000 1060.00000
1212.00000 1086.00000
1424.00000 1032.00000
1828.00000 999.00000
1801.00000 741.00000
1098.00000 739.00000
966.00000 701.00000
510.00000 775.00000
393.00000 921.00000
IMAGE=8AmC76bod.JPG
ID=71 
SCALE=0.001413
LM=10
237.00000 1699.00000
641.00000 1600.00000
1248.00000 1266.00000
1384.00000 1130.00000
1765.00000 804.00000
1625.00000 620.00000
941.00000 1028.00000
814.00000 1055.00000
415.00000 1378.00000
394.00000 1591.00000
IMAGE=8AmC78bod.JPG
ID=72 
SCALE=0.001412
LM=10
226.00000 978.00000
593.00000 1074.00000
1240.00000 1080.00000
1420.00000 1042.00000
1870.00000 1036.00000
1869.00000 786.00000
1114.00000 719.00000
992.00000 673.00000
509.00000 789.00000
407.00000 953.00000
IMAGE=8AmC79bod.JPG
ID=73 
SCALE=0.001425
LM=10
181.00000 1727.00000
620.00000 1638.00000
1316.00000 1278.00000
1464.00000 1110.00000
1879.00000 784.00000
1698.00000 528.00000
926.00000 962.00000
779.00000 1025.00000
391.00000 1376.00000
354.00000 1619.00000
IMAGE=8AmC80bod.JPG
ID=74 
SCALE=0.001430
LM=10
169.00000 1712.00000
614.00000 1617.00000
1386.00000 1214.00000
1563.00000 1042.00000
1971.00000 754.00000
1783.00000 493.00000
979.00000 871.00000
801.00000 929.00000
383.00000 1346.00000
341.00000 1603.00000
IMAGE=8AmC82bod.JPG
ID=75 
SCALE=0.001426
LM=10
261.00000 1016.00000
615.00000 1162.00000
1233.00000 1175.00000
1422.00000 1127.00000
1854.00000 1056.00000
1839.00000 861.00000
1115.00000 864.00000
993.00000 834.00000
569.00000 890.00000
433.00000 1038.00000
IMAGE=8AmC83bod.JPG
ID=76 
SCALE=0.001420
LM=10
156.00000 997.00000
559.00000 1135.00000
1195.00000 1169.00000
1416.00000 1133.00000
1862.00000 1129.00000
1883.00000 885.00000
1105.00000 813.00000
975.00000 759.00000
486.00000 840.00000
353.00000 1004.00000
IMAGE=8AmC84bod.JPG
ID=77 
SCALE=0.001424
LM=10
165.00000 1102.00000
580.00000 1155.00000
1221.00000 1101.00000
1405.00000 1043.00000
1850.00000 997.00000
1817.00000 739.00000
1026.00000 754.00000
908.00000 725.00000
462.00000 872.00000
358.00000 1054.00000
IMAGE=8AmC86bod.JPG
ID=78 
SCALE=0.001441
LM=10
208.00000 1462.00000
655.00000 1435.00000
1289.00000 1248.00000
1476.00000 1155.00000
1902.00000 1016.00000
1811.00000 754.00000
1036.00000 926.00000
870.00000 920.00000
440.00000 1186.00000
388.00000 1383.00000
IMAGE=8AmC87bod.JPG
ID=79 
SCALE=0.001440
LM=10
200.00000 1050.00000
587.00000 1189.00000
1256.00000 1210.00000
1460.00000 1151.00000
1879.00000 1088.00000
1855.00000 840.00000
1105.00000 864.00000
1001.00000 810.00000
546.00000 885.00000
395.00000 1039.00000
IMAGE=8AmC90bod.JPG
ID=80 
SCALE=0.001439
LM=10
202.00000 1067.00000
584.00000 1168.00000
1160.00000 1153.00000
1351.00000 1117.00000
1744.00000 1120.00000
1762.00000 882.00000
1047.00000 842.00000
911.00000 807.00000
472.00000 909.00000
380.00000 1068.00000
IMAGE=8AmC91bod.JPG
ID=81 
SCALE=0.001347
LM=10
207.00000 1277.00000
622.00000 1306.00000
1278.00000 1187.00000
1480.00000 1107.00000
1902.00000 1005.00000
1801.00000 750.00000
1086.00000 850.00000
951.00000 837.00000
479.00000 1040.00000
408.00000 1228.00000
IMAGE=8AmC93bod.JPG
ID=82 
SCALE=0.001442
LM=10
209.00000 997.00000
569.00000 1101.00000
1191.00000 1073.00000
1351.00000 1028.00000
1776.00000 1021.00000
1765.00000 779.00000
1050.00000 758.00000
935.00000 740.00000
513.00000 828.00000
396.00000 989.00000
IMAGE=8AmC96bod.JPG
ID=83 
SCALE=0.001275
LM=10
171.00000 231.00000
455.00000 562.00000
1103.00000 1024.00000
1310.00000 1094.00000
1782.00000 1312.00000
1891.00000 1064.00000
1141.00000 556.00000
1051.00000 451.00000
584.00000 271.00000
366.00000 319.00000
IMAGE=8AmD01bod.JPG
ID=84 
SCALE=0.001422
LM=10
165.00000 1076.00000
559.00000 1222.00000
1204.00000 1269.00000
1416.00000 1220.00000
1880.00000 1174.00000
1871.00000 957.00000
1086.00000 923.00000
945.00000 885.00000
498.00000 925.00000
358.00000 1053.00000
IMAGE=8AmD02bod.JPG
ID=85 
SCALE=0.001426
LM=10
137.00000 1030.00000
517.00000 1179.00000
1216.00000 1251.00000
1426.00000 1218.00000
1880.00000 1166.00000
1855.00000 898.00000
1099.00000 861.00000
939.00000 827.00000
463.00000 890.00000
322.00000 1030.00000
IMAGE=8AmD03bod.JPG
ID=86 
SCALE=0.001427
LM=10
230.00000 1052.00000
579.00000 1194.00000
1204.00000 1229.00000
1383.00000 1187.00000
1782.00000 1159.00000
1785.00000 936.00000
1089.00000 897.00000
959.00000 876.00000
523.00000 926.00000
405.00000 1064.00000
IMAGE=8AmD04bod.JPG
ID=87 
SCALE=0.001418
LM=10
198.00000 977.00000
578.00000 1116.00000
1237.00000 1152.00000
1443.00000 1100.00000
1859.00000 1064.00000
1827.00000 816.00000
1092.00000 796.00000
938.00000 762.00000
503.00000 826.00000
388.00000 974.00000
IMAGE=8AmD05bod.JPG
ID=88 
SCALE=0.001420
LM=10
203.00000 910.00000
565.00000 1023.00000
1188.00000 1042.00000
1378.00000 1012.00000
1845.00000 981.00000
1858.00000 779.00000
1067.00000 702.00000
938.00000 654.00000
483.00000 757.00000
380.00000 909.00000
IMAGE=8AmD06bod.JPG
ID=89 
SCALE=0.001419
LM=10
257.00000 1560.00000
678.00000 1551.00000
1360.00000 1351.00000
1552.00000 1223.00000
1964.00000 964.00000
1795.00000 767.00000
1061.00000 1031.00000
918.00000 1046.00000
515.00000 1299.00000
440.00000 1483.00000
IMAGE=8AmD07bod.JPG
ID=90 
SCALE=0.001437
LM=10
204.00000 919.00000
540.00000 1048.00000
1189.00000 1121.00000
1368.00000 1090.00000
1816.00000 1088.00000
1810.00000 841.00000
1071.00000 764.00000
962.00000 744.00000
525.00000 779.00000
384.00000 888.00000
IMAGE=8AmD08bod.JPG
ID=91 
SCALE=0.001419
LM=10
199.00000 1346.00000
613.00000 1379.00000
1293.00000 1201.00000
1472.00000 1107.00000
1920.00000 935.00000
1826.00000 690.00000
1022.00000 881.00000
872.00000 882.00000
468.00000 1126.00000
389.00000 1312.00000
IMAGE=8AmD09bod.JPG
ID=92 
SCALE=0.001452
LM=10
149.00000 925.00000
518.00000 1046.00000
1203.00000 1104.00000
1404.00000 1081.00000
1837.00000 1087.00000
1821.00000 808.00000
1065.00000 715.00000
928.00000 666.00000
469.00000 755.00000
341.00000 906.00000
IMAGE=8AmD102bod.JPG
ID=93 
SCALE=0.001445
LM=10
178.00000 1062.00000
556.00000 1146.00000
1174.00000 1136.00000
1370.00000 1099.00000
1806.00000 1060.00000
1826.00000 825.00000
1020.00000 799.00000
893.00000 771.00000
439.00000 885.00000
353.00000 1051.00000
IMAGE=8AmD104bod.JPG
ID=94 
SCALE=0.001337
LM=10
163.00000 1037.00000
538.00000 1163.00000
1212.00000 1169.00000
1428.00000 1106.00000
1853.00000 1057.00000
1804.00000 800.00000
1053.00000 825.00000
925.00000 797.00000
451.00000 882.00000
355.00000 1030.00000
IMAGE=8AmD106bod.JPG
ID=95 
SCALE=0.001442
LM=10
257.00000 1039.00000
582.00000 1151.00000
1210.00000 1145.00000
1410.00000 1100.00000
1850.00000 1015.00000
1787.00000 821.00000
1066.00000 853.00000
940.00000 835.00000
539.00000 895.00000
423.00000 1039.00000
IMAGE=8AmD109bod.JPG
ID=96 
SCALE=0.001300
LM=10
208.00000 935.00000
574.00000 1101.00000
1258.00000 1176.00000
1444.00000 1131.00000
1930.00000 1075.00000
1921.00000 828.00000
1116.00000 782.00000
1011.00000 766.00000
539.00000 805.00000
398.00000 964.00000
IMAGE=8AmD10bod.JPG
ID=97 
SCALE=0.001324
LM=10
189.00000 1102.00000
560.00000 1265.00000
1177.00000 1268.00000
1361.00000 1229.00000
1797.00000 1211.00000
1786.00000 965.00000
1058.00000 964.00000
907.00000 942.00000
486.00000 993.00000
366.00000 1142.00000
IMAGE=8AmD110bod.JPG
ID=98 
SCALE=0.001253
LM=10
178.00000 1128.00000
557.00000 1241.00000
1194.00000 1245.00000
1418.00000 1204.00000
1843.00000 1153.00000
1816.00000 918.00000
1048.00000 898.00000
913.00000 867.00000
483.00000 960.00000
357.00000 1107.00000
IMAGE=8AmD11bod.JPG
ID=99 
SCALE=0.001257
LM=10
199.00000 1357.00000
620.00000 1386.00000
1272.00000 1211.00000
1465.00000 1095.00000
1850.00000 956.00000
1788.00000 704.00000
1021.00000 926.00000
894.00000 909.00000
460.00000 1117.00000
391.00000 1304.00000
IMAGE=8AmD120bod.JPG
ID=100 
SCALE=0.001389
LM=10
192.00000 1084.00000
593.00000 1173.00000
1268.00000 1192.00000
1465.00000 1155.00000
1910.00000 1133.00000
1900.00000 862.00000
1132.00000 811.00000
1014.00000 773.00000
525.00000 895.00000
387.00000 1044.00000
IMAGE=8AmD12bod.JPG
ID=101 
SCALE=0.001421
LM=10
144.00000 1060.00000
493.00000 1195.00000
1183.00000 1249.00000
1380.00000 1207.00000
1823.00000 1138.00000
1775.00000 878.00000
1016.00000 868.00000
889.00000 856.00000
455.00000 917.00000
321.00000 1062.00000
IMAGE=8AmD13bod.JPG
ID=102 
SCALE=0.001412
LM=10
167.00000 1013.00000
525.00000 1205.00000
1169.00000 1276.00000
1367.00000 1230.00000
1804.00000 1203.00000
1794.00000 958.00000
1064.00000 925.00000
947.00000 883.00000
508.00000 911.00000
354.00000 1045.00000
IMAGE=8AmD14bod.JPG
ID=103 
SCALE=0.001286
LM=10
165.00000 923.00000
537.00000 1067.00000
1202.00000 1149.00000
1411.00000 1105.00000
1853.00000 1077.00000
1823.00000 824.00000
1093.00000 777.00000
963.00000 739.00000
507.00000 787.00000
361.00000 913.00000
IMAGE=8AmD15bod.JPG
ID=104 
SCALE=0.001418
LM=10
182.00000 955.00000
528.00000 1113.00000
1153.00000 1153.00000
1336.00000 1122.00000
1743.00000 1103.00000
1768.00000 879.00000
1056.00000 837.00000
926.00000 798.00000
499.00000 848.00000
357.00000 977.00000
IMAGE=8AmD16bod.JPG
ID=105 
SCALE=0.001420
LM=10
236.00000 330.00000
481.00000 659.00000
1076.00000 1098.00000
1321.00000 1181.00000
1716.00000 1373.00000
1845.00000 1114.00000
1155.00000 677.00000
1054.00000 585.00000
624.00000 393.00000
420.00000 431.00000
IMAGE=8AmD17bod.JPG
ID=106 
SCALE=0.001422
LM=10
229.00000 1007.00000
624.00000 1155.00000
1260.00000 1181.00000
1462.00000 1137.00000
1880.00000 1107.00000
1892.00000 873.00000
1119.00000 845.00000
989.00000 818.00000
543.00000 875.00000
413.00000 1023.00000
IMAGE=8AmD18bod.JPG
ID=107 
SCALE=0.001288
LM=10
283.00000 962.00000
613.00000 1106.00000
1237.00000 1156.00000
1419.00000 1106.00000
1858.00000 1040.00000
1851.00000 803.00000
1130.00000 819.00000
984.00000 801.00000
574.00000 842.00000
457.00000 962.00000
IMAGE=8AmD19bod.JPG
ID=108 
SCALE=0.001420
LM=10
137.00000 1007.00000
517.00000 1126.00000
1146.00000 1159.00000
1346.00000 1118.00000
1781.00000 1120.00000
1776.00000 873.00000
1028.00000 810.00000
877.00000 777.00000
446.00000 848.00000
324.00000 1001.00000
IMAGE=8AmD20bod.JPG
ID=109 
SCALE=0.001413
LM=10
177.00000 1079.00000
554.00000 1213.00000
1199.00000 1236.00000
1396.00000 1186.00000
1856.00000 1123.00000
1821.00000 887.00000
1038.00000 877.00000
930.00000 861.00000
466.00000 928.00000
357.00000 1086.00000
IMAGE=8AmD21bod.JPG
ID=110 
SCALE=0.001277
LM=10
161.00000 958.00000
561.00000 1065.00000
1234.00000 1092.00000
1452.00000 1056.00000
1883.00000 1052.00000
1859.00000 758.00000
1073.00000 711.00000
938.00000 665.00000
481.00000 768.00000
358.00000 929.00000
IMAGE=8AmD22bod.JPG
ID=111 
SCALE=0.001438
LM=10
232.00000 970.00000
539.00000 1133.00000
1143.00000 1186.00000
1338.00000 1147.00000
1726.00000 1092.00000
1707.00000 867.00000
1029.00000 859.00000
925.00000 835.00000
534.00000 880.00000
398.00000 1004.00000
IMAGE=8AmD23bod.JPG
ID=112 
SCALE=0.001414
LM=10
181.00000 887.00000
537.00000 1029.00000
1199.00000 1101.00000
1407.00000 1069.00000
1840.00000 1052.00000
1869.00000 803.00000
1059.00000 731.00000
960.00000 691.00000
499.00000 750.00000
358.00000 894.00000
IMAGE=8AmD24bod.JPG
ID=113 
SCALE=0.001445
LM=10
283.00000 975.00000
641.00000 1068.00000
1201.00000 1086.00000
1374.00000 1055.00000
1784.00000 1024.00000
1754.00000 793.00000
1110.00000 785.00000
973.00000 752.00000
551.00000 825.00000
448.00000 976.00000
IMAGE=8AmD25bod.JPG
ID=114 
SCALE=0.001436
LM=10
214.00000 277.00000
462.00000 604.00000
1000.00000 1073.00000
1211.00000 1152.00000
1632.00000 1410.00000
1805.00000 1164.00000
1138.00000 643.00000
1051.00000 527.00000
600.00000 336.00000
394.00000 380.00000
IMAGE=8AmD26bod.JPG
ID=115 
SCALE=0.001436
LM=10
182.00000 965.00000
529.00000 1141.00000
1201.00000 1195.00000
1418.00000 1130.00000
1829.00000 1084.00000
1816.00000 840.00000
1073.00000 842.00000
952.00000 805.00000
487.00000 862.00000
359.00000 998.00000
IMAGE=8AmD28bod.JPG
ID=116 
SCALE=0.001299
LM=10
277.00000 997.00000
619.00000 1101.00000
1207.00000 1129.00000
1387.00000 1084.00000
1811.00000 1034.00000
1809.00000 808.00000
1093.00000 793.00000
971.00000 766.00000
531.00000 850.00000
438.00000 994.00000
IMAGE=8AmD29bod.JPG
ID=117 
SCALE=0.001439
LM=10
297.00000 1067.00000
631.00000 1159.00000
1244.00000 1187.00000
1419.00000 1153.00000
1849.00000 1090.00000
1819.00000 875.00000
1130.00000 852.00000
1012.00000 822.00000
572.00000 913.00000
462.00000 1058.00000
IMAGE=8AmD30bod.JPG
ID=118 
SCALE=0.001434
LM=10
188.00000 1112.00000
541.00000 1249.00000
1153.00000 1262.00000
1351.00000 1223.00000
1805.00000 1205.00000
1771.00000 983.00000
1070.00000 941.00000
917.00000 910.00000
488.00000 984.00000
365.00000 1118.00000
IMAGE=8AmD31bod.JPG
ID=119 
SCALE=0.001298
LM=10
231.00000 337.00000
525.00000 612.00000
1137.00000 945.00000
1347.00000 1004.00000
1786.00000 1200.00000
1895.00000 923.00000
1200.00000 527.00000
1083.00000 435.00000
593.00000 309.00000
405.00000 412.00000
IMAGE=8AmD32bod.JPG
ID=120 
SCALE=0.001427
LM=10
174.00000 992.00000
522.00000 1170.00000
1202.00000 1262.00000
1393.00000 1212.00000
1856.00000 1179.00000
1833.00000 928.00000
1091.00000 893.00000
962.00000 856.00000
505.00000 890.00000
359.00000 1027.00000
IMAGE=8AmD33bod.JPG
ID=121 
SCALE=0.001436
LM=10
233.00000 296.00000
491.00000 609.00000
1089.00000 1023.00000
1316.00000 1121.00000
1663.00000 1315.00000
1801.00000 1065.00000
1156.00000 600.00000
1072.00000 508.00000
620.00000 318.00000
415.00000 379.00000
IMAGE=8AmD34bod.JPG
ID=122 
SCALE=0.001428
LM=10
195.00000 1062.00000
546.00000 1212.00000
1206.00000 1291.00000
1386.00000 1243.00000
1847.00000 1179.00000
1817.00000 925.00000
1093.00000 903.00000
990.00000 870.00000
496.00000 931.00000
374.00000 1075.00000
IMAGE=8amD35bod.JPG
ID=123 
SCALE=0.001432
LM=10
163.00000 1058.00000
539.00000 1161.00000
1238.00000 1170.00000
1439.00000 1107.00000
1854.00000 1016.00000
1809.00000 773.00000
1090.00000 813.00000
949.00000 782.00000
489.00000 868.00000
352.00000 1023.00000
IMAGE=8AmD36bod.JPG
ID=124 
SCALE=0.001441
LM=10
256.00000 989.00000
612.00000 1123.00000
1306.00000 1167.00000
1478.00000 1126.00000
1936.00000 1064.00000
1918.00000 847.00000
1155.00000 808.00000
1020.00000 757.00000
560.00000 854.00000
435.00000 987.00000
IMAGE=8AmD37bod.JPG
ID=125 
SCALE=0.001442
LM=10
226.00000 957.00000
587.00000 1092.00000
1215.00000 1152.00000
1404.00000 1123.00000
1817.00000 1108.00000
1809.00000 861.00000
1113.00000 788.00000
1001.00000 744.00000
506.00000 821.00000
408.00000 970.00000
IMAGE=8AmD38bod.JPG
ID=126 
SCALE=0.001424
LM=10
179.00000 1001.00000
568.00000 1135.00000
1235.00000 1163.00000
1435.00000 1111.00000
1886.00000 1029.00000
1874.00000 819.00000
1078.00000 805.00000
956.00000 779.00000
492.00000 849.00000
365.00000 1003.00000
IMAGE=8AmD39bod.JPG
ID=127 
SCALE=0.001337
LM=10
219.00000 928.00000
555.00000 1040.00000
1214.00000 1101.00000
1388.00000 1079.00000
1856.00000 1063.00000
1869.00000 840.00000
1104.00000 747.00000
979.00000 715.00000
513.00000 783.00000
393.00000 921.00000
IMAGE=8AmD40bod.JPG
ID=128 
SCALE=0.001437
LM=10
252.00000 346.00000
516.00000 611.00000
1144.00000 936.00000
1323.00000 975.00000
1779.00000 1127.00000
1864.00000 893.00000
1147.00000 522.00000
1034.00000 452.00000
614.00000 336.00000
421.00000 410.00000
IMAGE=8Amd41bod.JPG
ID=129 
SCALE=0.001434
LM=10
215.00000 1037.00000
597.00000 1158.00000
1195.00000 1181.00000
1408.00000 1140.00000
1842.00000 1116.00000
1868.00000 871.00000
1110.00000 825.00000
984.00000 782.00000
512.00000 871.00000
394.00000 1039.00000
IMAGE=8AmD42bod.JPG
ID=130 
SCALE=0.001376
LM=10
140.00000 982.00000
512.00000 1148.00000
1213.00000 1198.00000
1395.00000 1158.00000
1883.00000 1132.00000
1869.00000 886.00000
1065.00000 828.00000
953.00000 793.00000
449.00000 843.00000
333.00000 1001.00000
IMAGE=8AmD43bod.JPG
ID=131 
SCALE=0.001295
LM=10
182.00000 954.00000
501.00000 1133.00000
1179.00000 1232.00000
1362.00000 1206.00000
1812.00000 1207.00000
1813.00000 961.00000
1063.00000 873.00000
943.00000 830.00000
510.00000 853.00000
368.00000 980.00000
IMAGE=8AmD45bod.JPG
ID=132 
SCALE=0.001430
LM=10
184.00000 267.00000
440.00000 617.00000
1047.00000 1121.00000
1251.00000 1233.00000
1720.00000 1537.00000
1875.00000 1280.00000
1172.00000 679.00000
1086.00000 557.00000
614.00000 348.00000
381.00000 376.00000
IMAGE=8AmD46bod.JPG
ID=133 
SCALE=0.001438
LM=10
218.00000 1207.00000
563.00000 1344.00000
1190.00000 1380.00000
1366.00000 1333.00000
1789.00000 1313.00000
1773.00000 1075.00000
1078.00000 1040.00000
946.00000 1013.00000
528.00000 1065.00000
399.00000 1216.00000
IMAGE=8AmD47bod.JPG
ID=134 
SCALE=0.001428
LM=10
215.00000 1341.00000
602.00000 1411.00000
1246.00000 1398.00000
1438.00000 1350.00000
1869.00000 1313.00000
1827.00000 1052.00000
1085.00000 1035.00000
947.00000 1014.00000
503.00000 1126.00000
400.00000 1293.00000
IMAGE=8AmD48bod.JPG
ID=135 
SCALE=0.001445
LM=10
259.00000 1017.00000
610.00000 1158.00000
1257.00000 1186.00000
1442.00000 1150.00000
1859.00000 1133.00000
1841.00000 883.00000
1118.00000 843.00000
1015.00000 809.00000
549.00000 877.00000
441.00000 1033.00000
IMAGE=8AmD49bod.JPG
ID=136 
SCALE=0.001429
LM=10
295.00000 958.00000
664.00000 1110.00000
1279.00000 1143.00000
1463.00000 1107.00000
1898.00000 1087.00000
1897.00000 875.00000
1150.00000 816.00000
1036.00000 781.00000
631.00000 816.00000
484.00000 977.00000
IMAGE=8AmD50bod.JPG
ID=137 
SCALE=0.001437
LM=10
284.00000 1104.00000
626.00000 1227.00000
1230.00000 1206.00000
1421.00000 1147.00000
1843.00000 1075.00000
1788.00000 853.00000
1087.00000 917.00000
974.00000 898.00000
586.00000 968.00000
456.00000 1109.00000
IMAGE=8AmD51bod.JPG
ID=138 
SCALE=0.001290
LM=10
186.00000 971.00000
593.00000 1142.00000
1342.00000 1211.00000
1579.00000 1161.00000
2064.00000 1105.00000
2012.00000 829.00000
1187.00000 788.00000
1026.00000 743.00000
548.00000 797.00000
389.00000 956.00000
IMAGE=8AmD52bod.JPG
ID=139 
SCALE=0.001439
LM=10
143.00000 899.00000
550.00000 1040.00000
1206.00000 1043.00000
1403.00000 1003.00000
1823.00000 992.00000
1827.00000 732.00000
1066.00000 701.00000
923.00000 649.00000
464.00000 737.00000
346.00000 907.00000
IMAGE=8AmD53bod.JPG
ID=140 
SCALE=0.001448
LM=10
238.00000 958.00000
597.00000 1098.00000
1264.00000 1130.00000
1467.00000 1094.00000
1878.00000 1101.00000
1867.00000 865.00000
1141.00000 798.00000
1010.00000 756.00000
545.00000 810.00000
426.00000 957.00000
IMAGE=8AmD54bod.JPG
ID=141 
SCALE=0.001435
LM=10
193.00000 1038.00000
576.00000 1151.00000
1237.00000 1154.00000
1455.00000 1106.00000
1831.00000 1083.00000
1817.00000 830.00000
1115.00000 825.00000
981.00000 761.00000
498.00000 859.00000
386.00000 1024.00000
IMAGE=8AmD55bod.JPG
ID=142 
SCALE=0.001443
LM=10
207.00000 957.00000
574.00000 1096.00000
1232.00000 1138.00000
1436.00000 1105.00000
1873.00000 1085.00000
1866.00000 836.00000
1122.00000 778.00000
980.00000 737.00000
523.00000 817.00000
404.00000 968.00000
IMAGE=8AmD56bod.JPG
ID=143 
SCALE=0.001437
LM=10
240.00000 1017.00000
603.00000 1115.00000
1241.00000 1135.00000
1439.00000 1094.00000
1872.00000 1059.00000
1858.00000 806.00000
1127.00000 761.00000
987.00000 725.00000
515.00000 839.00000
418.00000 1014.00000
IMAGE=8AmD57bod.JPG
ID=144 
SCALE=0.001424
LM=10
207.00000 262.00000
504.00000 554.00000
1120.00000 922.00000
1320.00000 995.00000
1735.00000 1227.00000
1890.00000 1002.00000
1184.00000 493.00000
1107.00000 391.00000
589.00000 249.00000
411.00000 333.00000
IMAGE=8AmD58bod.JPG
ID=145 
SCALE=0.001434
LM=10
208.00000 1063.00000
539.00000 1195.00000
1142.00000 1240.00000
1341.00000 1198.00000
1711.00000 1174.00000
1705.00000 956.00000
1044.00000 924.00000
917.00000 892.00000
496.00000 928.00000
374.00000 1077.00000
IMAGE=8AmD59bod.JPG
ID=146 
SCALE=0.001435
LM=10
228.00000 998.00000
556.00000 1126.00000
1167.00000 1152.00000
1351.00000 1124.00000
1750.00000 1108.00000
1747.00000 891.00000
1032.00000 837.00000
926.00000 814.00000
508.00000 855.00000
397.00000 999.00000
IMAGE=8AmD60bod.JPG
ID=147 
SCALE=0.001433
LM=10
149.00000 1039.00000
529.00000 1188.00000
1180.00000 1209.00000
1383.00000 1174.00000
1841.00000 1139.00000
1805.00000 896.00000
1066.00000 883.00000
915.00000 848.00000
457.00000 897.00000
335.00000 1055.00000
IMAGE=8AmD62bod.JPG
ID=148 
SCALE=0.001222
LM=10
163.00000 1144.00000
540.00000 1237.00000
1201.00000 1237.00000
1394.00000 1203.00000
1891.00000 1131.00000
1836.00000 922.00000
1038.00000 889.00000
912.00000 874.00000
466.00000 957.00000
347.00000 1104.00000
IMAGE=8AmD66bod.JPG
ID=149 
SCALE=0.001219
LM=10
257.00000 1113.00000
607.00000 1252.00000
1253.00000 1252.00000
1446.00000 1213.00000
1853.00000 1178.00000
1848.00000 957.00000
1120.00000 947.00000
977.00000 926.00000
563.00000 984.00000
433.00000 1121.00000
IMAGE=8AmD76bod.JPG
ID=150 
SCALE=0.001267
LM=10
182.00000 1053.00000
537.00000 1191.00000
1204.00000 1208.00000
1390.00000 1156.00000
1860.00000 1075.00000
1836.00000 870.00000
1050.00000 888.00000
923.00000 863.00000
483.00000 915.00000
363.00000 1067.00000
IMAGE=8AmD86bod.JPG
ID=151 
SCALE=0.001200
LM=10
321.00000 873.00000
663.00000 981.00000
1271.00000 1008.00000
1451.00000 984.00000
1847.00000 991.00000
1849.00000 749.00000
1183.00000 681.00000
1054.00000 639.00000
609.00000 713.00000
491.00000 863.00000
IMAGE=8AmU01bod.JPG
ID=152 
SCALE=0.001426
LM=10
172.00000 974.00000
545.00000 1086.00000
1140.00000 1113.00000
1310.00000 1069.00000
1704.00000 1068.00000
1705.00000 821.00000
1047.00000 779.00000
915.00000 736.00000
462.00000 810.00000
363.00000 975.00000
IMAGE=8AmU02bod.JPG
ID=153 
SCALE=0.001418
LM=10
207.00000 1058.00000
550.00000 1180.00000
1172.00000 1222.00000
1361.00000 1184.00000
1781.00000 1154.00000
1760.00000 925.00000
1075.00000 859.00000
942.00000 828.00000
493.00000 911.00000
379.00000 1067.00000
IMAGE=8AmU03bod.JPG
ID=154 
SCALE=0.001421
LM=10
151.00000 1025.00000
519.00000 1180.00000
1199.00000 1236.00000
1414.00000 1184.00000
1865.00000 1144.00000
1827.00000 877.00000
1097.00000 866.00000
973.00000 835.00000
463.00000 894.00000
344.00000 1039.00000
IMAGE=8AmU04bod.JPG
ID=155 
SCALE=0.001296
LM=10
141.00000 1034.00000
534.00000 1162.00000
1216.00000 1212.00000
1434.00000 1162.00000
1852.00000 1145.00000
1854.00000 894.00000
1121.00000 835.00000
969.00000 791.00000
461.00000 880.00000
337.00000 1033.00000
IMAGE=8AmU05bod.JPG
ID=156 
SCALE=0.001335
LM=10
139.00000 1032.00000
502.00000 1203.00000
1151.00000 1240.00000
1346.00000 1199.00000
1796.00000 1168.00000
1765.00000 924.00000
1051.00000 904.00000
923.00000 872.00000
463.00000 910.00000
321.00000 1055.00000
IMAGE=8AmU06bod.JPG
ID=157 
SCALE=0.001268
LM=10
145.00000 913.00000
511.00000 1064.00000
1171.00000 1133.00000
1368.00000 1103.00000
1819.00000 1097.00000
1822.00000 857.00000
1080.00000 772.00000
961.00000 723.00000
435.00000 785.00000
334.00000 925.00000
IMAGE=8AmU07bod.JPG
ID=158 
SCALE=0.001328
LM=10
160.00000 884.00000
474.00000 1089.00000
1076.00000 1150.00000
1275.00000 1133.00000
1670.00000 1128.00000
1650.00000 907.00000
994.00000 839.00000
870.00000 797.00000
458.00000 826.00000
320.00000 951.00000
IMAGE=8AmU08bod.JPG
ID=159 
SCALE=0.001212
LM=10
287.00000 1152.00000
658.00000 1231.00000
1244.00000 1202.00000
1409.00000 1149.00000
1848.00000 1093.00000
1802.00000 868.00000
1120.00000 891.00000
1004.00000 869.00000
578.00000 977.00000
468.00000 1138.00000
IMAGE=8AmU09bod.JPG
ID=160 
SCALE=0.001334
LM=10
162.00000 949.00000
557.00000 1071.00000
1246.00000 1088.00000
1464.00000 1037.00000
1900.00000 978.00000
1872.00000 702.00000
1103.00000 714.00000
950.00000 684.00000
493.00000 781.00000
357.00000 935.00000
IMAGE=8AmU102bod.JPG
ID=161 
SCALE=0.001427
LM=10
173.00000 977.00000
550.00000 1095.00000
1176.00000 1120.00000
1369.00000 1101.00000
1797.00000 1101.00000
1800.00000 852.00000
1065.00000 769.00000
930.00000 730.00000
479.00000 820.00000
355.00000 972.00000
IMAGE=8AmU10bod.JPG
ID=162 
SCALE=0.001210
LM=10
148.00000 1055.00000
538.00000 1203.00000
1212.00000 1263.00000
1428.00000 1213.00000
1874.00000 1161.00000
1827.00000 894.00000
1092.00000 891.00000
946.00000 844.00000
507.00000 894.00000
350.00000 1044.00000
IMAGE=8AmU11bod.JPG
ID=163 
SCALE=0.001423
LM=10
187.00000 1008.00000
552.00000 1129.00000
1163.00000 1185.00000
1358.00000 1149.00000
1781.00000 1127.00000
1778.00000 879.00000
1055.00000 829.00000
935.00000 794.00000
495.00000 868.00000
369.00000 1004.00000
IMAGE=8AmU12bod.JPG
ID=164 
SCALE=0.001422
LM=10
244.00000 1052.00000
609.00000 1163.00000
1218.00000 1157.00000
1398.00000 1108.00000
1834.00000 1058.00000
1807.00000 816.00000
1109.00000 828.00000
977.00000 807.00000
533.00000 880.00000
424.00000 1041.00000
IMAGE=8AmU13bod.JPG
ID=165 
SCALE=0.001293
LM=10
162.00000 1102.00000
560.00000 1230.00000
1195.00000 1262.00000
1424.00000 1217.00000
1819.00000 1161.00000
1817.00000 914.00000
1070.00000 888.00000
926.00000 847.00000
508.00000 937.00000
364.00000 1099.00000
IMAGE=8AmU15bod.JPG
ID=166 
SCALE=0.001279
LM=10
170.00000 1003.00000
557.00000 1118.00000
1230.00000 1179.00000
1433.00000 1132.00000
1858.00000 1110.00000
1829.00000 867.00000
1109.00000 844.00000
967.00000 804.00000
525.00000 834.00000
368.00000 974.00000
IMAGE=8AmU16bod.JPG
ID=167 
SCALE=0.001313
LM=10
274.00000 1351.00000
682.00000 1404.00000
1237.00000 1335.00000
1427.00000 1280.00000
1836.00000 1234.00000
1792.00000 1003.00000
1101.00000 1043.00000
965.00000 1028.00000
557.00000 1149.00000
462.00000 1313.00000
IMAGE=8AmU17bod.JPG
ID=168 
SCALE=0.001257
LM=10
144.00000 1113.00000
522.00000 1210.00000
1150.00000 1225.00000
1343.00000 1208.00000
1805.00000 1202.00000
1784.00000 969.00000
1037.00000 889.00000
927.00000 843.00000
445.00000 952.00000
327.00000 1101.00000
IMAGE=8AmU18bod.JPG
ID=169 
SCALE=0.001306
LM=10
126.00000 965.00000
498.00000 1087.00000
1110.00000 1145.00000
1312.00000 1123.00000
1746.00000 1141.00000
1716.00000 874.00000
1009.00000 803.00000
887.00000 758.00000
451.00000 816.00000
314.00000 956.00000
IMAGE=8AmU19bod.JPG
ID=170 
SCALE=0.001298
LM=10
193.00000 1021.00000
565.00000 1109.00000
1193.00000 1109.00000
1369.00000 1069.00000
1777.00000 1036.00000
1787.00000 817.00000
1033.00000 780.00000
922.00000 756.00000
505.00000 844.00000
366.00000 987.00000
IMAGE=8AmU20bod.JPG
ID=171 
SCALE=0.001253
LM=10
163.00000 918.00000
547.00000 1053.00000
1183.00000 1099.00000
1398.00000 1050.00000
1794.00000 1017.00000
1810.00000 788.00000
1076.00000 744.00000
946.00000 699.00000
467.00000 777.00000
354.00000 925.00000
IMAGE=8AmU21bod.JPG
ID=172 
SCALE=0.001330
LM=10
162.00000 1072.00000
532.00000 1160.00000
1123.00000 1183.00000
1297.00000 1135.00000
1739.00000 1099.00000
1725.00000 859.00000
996.00000 837.00000
856.00000 813.00000
447.00000 898.00000
337.00000 1052.00000
IMAGE=8AmU22bod.JPG
ID=173 
SCALE=0.001420
LM=10
153.00000 1017.00000
532.00000 1132.00000
1179.00000 1185.00000
1375.00000 1150.00000
1806.00000 1129.00000
1809.00000 871.00000
1048.00000 815.00000
917.00000 769.00000
478.00000 851.00000
352.00000 999.00000
IMAGE=8AmU23bod.JPG
ID=174 
SCALE=0.001426
LM=10
160.00000 1005.00000
539.00000 1109.00000
1163.00000 1149.00000
1371.00000 1106.00000
1809.00000 1088.00000
1789.00000 833.00000
1060.00000 787.00000
942.00000 760.00000
457.00000 842.00000
350.00000 1005.00000
IMAGE=8AmU25bod.JPG
ID=175 
SCALE=0.001343
LM=10
252.00000 290.00000
490.00000 610.00000
1030.00000 1051.00000
1211.00000 1131.00000
1597.00000 1390.00000
1755.00000 1193.00000
1136.00000 654.00000
1053.00000 549.00000
608.00000 343.00000
420.00000 403.00000
IMAGE=8AmU26bod.JPG
ID=176 
SCALE=0.001313
LM=10
256.00000 1013.00000
617.00000 1157.00000
1301.00000 1193.00000
1523.00000 1150.00000
1930.00000 1100.00000
1882.00000 840.00000
1165.00000 838.00000
1026.00000 799.00000
576.00000 867.00000
448.00000 1018.00000
IMAGE=8AmU27bod.JPG
ID=177 
SCALE=0.001422
LM=10
284.00000 1561.00000
702.00000 1560.00000
1330.00000 1350.00000
1505.00000 1225.00000
1883.00000 1030.00000
1787.00000 783.00000
1075.00000 1038.00000
926.00000 1061.00000
519.00000 1311.00000
458.00000 1491.00000
IMAGE=8AmU28bod.JPG
ID=178 
SCALE=0.001434
LM=10
223.00000 965.00000
577.00000 1077.00000
1194.00000 1118.00000
1382.00000 1074.00000
1822.00000 1036.00000
1821.00000 796.00000
1093.00000 765.00000
968.00000 740.00000
524.00000 807.00000
398.00000 939.00000
IMAGE=8AmU30bod.JPG
ID=179 
SCALE=0.001423
LM=10
165.00000 1118.00000
570.00000 1205.00000
1198.00000 1190.00000
1400.00000 1151.00000
1829.00000 1124.00000
1802.00000 879.00000
1055.00000 864.00000
930.00000 835.00000
477.00000 934.00000
355.00000 1104.00000
IMAGE=8AmU31bod.JPG
ID=180 
SCALE=0.001219
LM=10
158.00000 1116.00000
547.00000 1238.00000
1184.00000 1238.00000
1385.00000 1206.00000
1866.00000 1135.00000
1803.00000 928.00000
1072.00000 902.00000
953.00000 874.00000
460.00000 964.00000
363.00000 1116.00000
IMAGE=8AmU32bod.JPG
ID=181 
SCALE=0.001124
LM=10
139.00000 944.00000
524.00000 1068.00000
1199.00000 1106.00000
1410.00000 1081.00000
1867.00000 1038.00000
1839.00000 800.00000
1089.00000 745.00000
949.00000 687.00000
458.00000 790.00000
338.00000 945.00000
IMAGE=8AmU33bod.JPG
ID=182 
SCALE=0.001442
LM=10
144.00000 996.00000
525.00000 1092.00000
1126.00000 1134.00000
1320.00000 1113.00000
1755.00000 1095.00000
1733.00000 837.00000
1000.00000 782.00000
882.00000 745.00000
454.00000 834.00000
332.00000 979.00000
IMAGE=8AmU35bod.JPG
ID=183 
SCALE=0.001268
LM=10
224.00000 1044.00000
577.00000 1217.00000
1189.00000 1272.00000
1375.00000 1233.00000
1839.00000 1184.00000
1786.00000 972.00000
1106.00000 936.00000
988.00000 898.00000
550.00000 938.00000
407.00000 1067.00000
IMAGE=8AmU36bod.JPG
ID=184 
SCALE=0.001322
LM=10
168.00000 971.00000
547.00000 1118.00000
1171.00000 1157.00000
1361.00000 1117.00000
1802.00000 1086.00000
1772.00000 850.00000
1083.00000 806.00000
956.00000 761.00000
490.00000 834.00000
361.00000 992.00000
IMAGE=8AmU37bod.JPG
ID=185 
SCALE=0.001220
LM=10
160.00000 917.00000
494.00000 1098.00000
1075.00000 1163.00000
1245.00000 1130.00000
1659.00000 1108.00000
1651.00000 877.00000
1004.00000 822.00000
889.00000 793.00000
444.00000 827.00000
329.00000 961.00000
IMAGE=8AmU38bod.JPG
ID=186 
SCALE=0.001267
LM=10
173.00000 970.00000
548.00000 1112.00000
1192.00000 1145.00000
1384.00000 1101.00000
1806.00000 1067.00000
1775.00000 822.00000
1088.00000 809.00000
947.00000 770.00000
502.00000 818.00000
364.00000 966.00000
IMAGE=8AmU40bod.JPG
ID=187 
SCALE=0.001445
LM=10
181.00000 913.00000
522.00000 1058.00000
1144.00000 1154.00000
1345.00000 1122.00000
1753.00000 1108.00000
1740.00000 859.00000
1057.00000 791.00000
922.00000 737.00000
463.00000 793.00000
359.00000 925.00000
IMAGE=8AmU41bod.JPG
ID=188 
SCALE=0.001437
LM=10
222.00000 951.00000
558.00000 1101.00000
1150.00000 1162.00000
1337.00000 1125.00000
1726.00000 1112.00000
1722.00000 883.00000
1044.00000 839.00000
919.00000 805.00000
525.00000 828.00000
399.00000 965.00000
IMAGE=8AmU42bod.JPG
ID=189 
SCALE=0.001442
LM=10
178.00000 956.00000
548.00000 1065.00000
1163.00000 1104.00000
1344.00000 1091.00000
1795.00000 1070.00000
1781.00000 869.00000
1049.00000 788.00000
922.00000 729.00000
480.00000 814.00000
360.00000 950.00000
IMAGE=8AmU43bod.JPG
ID=190 
SCALE=0.001323
LM=10
174.00000 909.00000
542.00000 1052.00000
1162.00000 1096.00000
1349.00000 1062.00000
1809.00000 1047.00000
1783.00000 808.00000
1062.00000 756.00000
946.00000 723.00000
493.00000 778.00000
358.00000 922.00000
IMAGE=8AmU44bod.JPG
ID=191 
SCALE=0.001286
LM=10
147.00000 842.00000
533.00000 986.00000
1181.00000 1071.00000
1392.00000 1050.00000
1851.00000 1023.00000
1816.00000 773.00000
1075.00000 671.00000
941.00000 619.00000
445.00000 707.00000
340.00000 868.00000
IMAGE=8AmU45bod.JPG
ID=192 
SCALE=0.001443
LM=10
171.00000 939.00000
537.00000 1108.00000
1182.00000 1229.00000
1392.00000 1215.00000
1835.00000 1191.00000
1826.00000 941.00000
1095.00000 819.00000
974.00000 784.00000
519.00000 807.00000
370.00000 942.00000
IMAGE=8AmU46bod.JPG
ID=193 
SCALE=0.001440
LM=10
203.00000 1018.00000
560.00000 1159.00000
1192.00000 1195.00000
1377.00000 1161.00000
1840.00000 1107.00000
1824.00000 909.00000
1077.00000 866.00000
951.00000 835.00000
503.00000 882.00000
377.00000 1025.00000
IMAGE=8AmU47bod.JPG
ID=194 
SCALE=0.001377
LM=10
166.00000 1011.00000
515.00000 1172.00000
1140.00000 1210.00000
1345.00000 1181.00000
1765.00000 1155.00000
1742.00000 915.00000
1041.00000 879.00000
922.00000 832.00000
490.00000 896.00000
345.00000 1027.00000
IMAGE=8AmU48bod.JPG
ID=195 
SCALE=0.001441
LM=10
218.00000 1056.00000
580.00000 1142.00000
1152.00000 1172.00000
1341.00000 1145.00000
1767.00000 1118.00000
1763.00000 884.00000
1058.00000 838.00000
935.00000 796.00000
500.00000 896.00000
396.00000 1047.00000
IMAGE=8AmU49bod.JPG
ID=196 
SCALE=0.001441
LM=10
148.00000 1160.00000
521.00000 1300.00000
1156.00000 1339.00000
1351.00000 1306.00000
1784.00000 1282.00000
1766.00000 1053.00000
1038.00000 987.00000
919.00000 951.00000
453.00000 1023.00000
327.00000 1166.00000
IMAGE=8AmU50bod.JPG
ID=197 
SCALE=0.001288
LM=10
211.00000 957.00000
611.00000 1083.00000
1283.00000 1084.00000
1473.00000 1047.00000
1915.00000 1042.00000
1902.00000 798.00000
1169.00000 738.00000
1029.00000 689.00000
514.00000 795.00000
422.00000 972.00000
IMAGE=8AmU51bod.JPG
ID=198 
SCALE=0.001214
LM=10
164.00000 889.00000
537.00000 1019.00000
1164.00000 1076.00000
1383.00000 1050.00000
1816.00000 1040.00000
1832.00000 819.00000
1089.00000 728.00000
942.00000 683.00000
474.00000 750.00000
345.00000 883.00000
IMAGE=8AmU52bod.JPG
ID=199 
SCALE=0.001328
LM=10
176.00000 1042.00000
533.00000 1172.00000
1192.00000 1175.00000
1380.00000 1117.00000
1812.00000 1055.00000
1804.00000 814.00000
1062.00000 842.00000
929.00000 802.00000
471.00000 888.00000
357.00000 1041.00000
IMAGE=8AmU53bod.JPG
ID=200 
SCALE=0.001262
LM=10
224.00000 998.00000
606.00000 1108.00000
1244.00000 1122.00000
1470.00000 1085.00000
1861.00000 1074.00000
1859.00000 819.00000
1112.00000 773.00000
972.00000 748.00000
548.00000 824.00000
417.00000 993.00000
IMAGE=8AmU54bod.JPG
ID=201 
SCALE=0.001428
LM=10
213.00000 969.00000
599.00000 1083.00000
1197.00000 1103.00000
1383.00000 1071.00000
1788.00000 1095.00000
1809.00000 849.00000
1104.00000 786.00000
973.00000 729.00000
547.00000 806.00000
415.00000 959.00000
IMAGE=8AmU55bod.JPG
ID=202 
SCALE=0.001447
LM=10
249.00000 1018.00000
617.00000 1140.00000
1212.00000 1186.00000
1405.00000 1149.00000
1820.00000 1135.00000
1807.00000 890.00000
1124.00000 861.00000
1010.00000 806.00000
549.00000 878.00000
431.00000 1023.00000
IMAGE=8AmU57bod.JPG
ID=203 
SCALE=0.001317
LM=10
251.00000 1112.00000
656.00000 1208.00000
1242.00000 1171.00000
1418.00000 1126.00000
1827.00000 1070.00000
1795.00000 841.00000
1108.00000 863.00000
970.00000 842.00000
545.00000 938.00000
440.00000 1101.00000
IMAGE=8AmU58bod2.JPG
ID=204 
SCALE=0.001285
LM=10
228.00000 389.00000
503.00000 688.00000
1097.00000 1036.00000
1304.00000 1096.00000
1717.00000 1258.00000
1828.00000 1023.00000
1118.00000 636.00000
1024.00000 532.00000
587.00000 404.00000
415.00000 465.00000
IMAGE=8AmU59bod.JPG
ID=205 
SCALE=0.001303
LM=10
187.00000 984.00000
540.00000 1129.00000
1198.00000 1176.00000
1386.00000 1137.00000
1822.00000 1086.00000
1791.00000 849.00000
1102.00000 821.00000
961.00000 775.00000
497.00000 846.00000
372.00000 1000.00000
IMAGE=8AmU60bod.JPG
ID=206 
SCALE=0.001273
LM=10
290.00000 1618.00000
716.00000 1593.00000
1350.00000 1393.00000
1527.00000 1288.00000
1933.00000 1095.00000
1794.00000 843.00000
1081.00000 1094.00000
937.00000 1103.00000
536.00000 1344.00000
471.00000 1536.00000
IMAGE=8AmU72bod.JPG
ID=207 
SCALE=0.001424
LM=10
259.00000 1122.00000
611.00000 1175.00000
1201.00000 1123.00000
1387.00000 1088.00000
1815.00000 1057.00000
1795.00000 831.00000
1060.00000 820.00000
931.00000 794.00000
508.00000 930.00000
432.00000 1101.00000
IMAGE=8AmU77bod.JPG
ID=208 
SCALE=0.001320
LM=10
169.00000 1113.00000
558.00000 1253.00000
1178.00000 1258.00000
1391.00000 1196.00000
1781.00000 1117.00000
1719.00000 884.00000
1046.00000 910.00000
917.00000 866.00000
490.00000 950.00000
367.00000 1117.00000
IMAGE=8AmU83bod.JPG
ID=209 
SCALE=0.001285
LM=10
179.00000 908.00000
577.00000 1039.00000
1220.00000 1061.00000
1431.00000 1013.00000
1858.00000 963.00000
1814.00000 721.00000
1064.00000 706.00000
933.00000 675.00000
512.00000 733.00000
373.00000 885.00000
IMAGE=8AmU85bod.JPG
ID=210 
SCALE=0.001428
LM=10
258.00000 1201.00000
661.00000 1252.00000
1267.00000 1162.00000
1429.00000 1107.00000
1873.00000 1071.00000
1825.00000 831.00000
1104.00000 854.00000
976.00000 840.00000
527.00000 997.00000
452.00000 1169.00000
IMAGE=8AmU90bod.JPG
ID=211 
SCALE=0.001247
LM=10
195.00000 1133.00000
607.00000 1209.00000
1238.00000 1177.00000
1438.00000 1133.00000
1858.00000 1099.00000
1822.00000 835.00000
1072.00000 820.00000
933.00000 792.00000
502.00000 927.00000
392.00000 1092.00000
IMAGE=8AmU97bod.JPG
ID=212 
SCALE=0.001422
LM=10
225.00000 1599.00000
624.00000 1528.00000
1268.00000 1248.00000
1432.00000 1118.00000
1850.00000 910.00000
1692.00000 666.00000
951.00000 990.00000
821.00000 1023.00000
432.00000 1298.00000
376.00000 1479.00000
IMAGE=8AmU98bod.JPG
ID=213 
SCALE=0.001421
LM=10
154.00000 1041.00000
536.00000 1204.00000
1177.00000 1248.00000
1385.00000 1223.00000
1841.00000 1201.00000
1784.00000 933.00000
1056.00000 906.00000
919.00000 857.00000
472.00000 908.00000
350.00000 1066.00000
IMAGE=8BmC01bod.JPG
ID=214 
SCALE=0.001256
LM=10
186.00000 1207.00000
589.00000 1330.00000
1245.00000 1319.00000
1454.00000 1277.00000
1887.00000 1242.00000
1856.00000 1010.00000
1093.00000 1001.00000
951.00000 973.00000
533.00000 1041.00000
382.00000 1191.00000
IMAGE=8BmC02bod.JPG
ID=215 
SCALE=0.001148
LM=10
178.00000 1039.00000
580.00000 1137.00000
1203.00000 1132.00000
1414.00000 1113.00000
1866.00000 1110.00000
1867.00000 881.00000
1111.00000 820.00000
983.00000 762.00000
491.00000 847.00000
371.00000 1037.00000
IMAGE=8BmC03bod.JPG
ID=216 
SCALE=0.001130
LM=10
184.00000 987.00000
528.00000 1148.00000
1179.00000 1234.00000
1366.00000 1199.00000
1813.00000 1181.00000
1797.00000 930.00000
1106.00000 884.00000
934.00000 829.00000
478.00000 855.00000
365.00000 1006.00000
IMAGE=8BmC04bod.JPG
ID=217 
SCALE=0.001421
LM=10
169.00000 1076.00000
535.00000 1222.00000
1179.00000 1258.00000
1357.00000 1236.00000
1806.00000 1202.00000
1785.00000 961.00000
1063.00000 931.00000
905.00000 904.00000
506.00000 933.00000
358.00000 1067.00000
IMAGE=8BmC05bod.JPG
ID=218 
SCALE=0.001160
LM=10
541.00000 1573.00000
915.00000 1506.00000
1465.00000 1190.00000
1606.00000 1065.00000
1941.00000 801.00000
1794.00000 611.00000
1194.00000 988.00000
1065.00000 1012.00000
742.00000 1298.00000
696.00000 1485.00000
IMAGE=8BmC06bod.JPG
ID=219 
SCALE=0.001128
LM=10
167.00000 1117.00000
542.00000 1235.00000
1191.00000 1245.00000
1415.00000 1237.00000
1834.00000 1243.00000
1832.00000 999.00000
1040.00000 910.00000
914.00000 864.00000
468.00000 939.00000
356.00000 1108.00000
IMAGE=8BmC07bod.JPG
ID=220 
SCALE=0.001254
LM=10
211.00000 968.00000
600.00000 1108.00000
1226.00000 1123.00000
1427.00000 1091.00000
1870.00000 1091.00000
1867.00000 851.00000
1125.00000 805.00000
995.00000 763.00000
527.00000 814.00000
405.00000 989.00000
IMAGE=8BmC08bod.JPG
ID=221 
SCALE=0.001110
LM=10
219.00000 1085.00000
602.00000 1219.00000
1260.00000 1241.00000
1461.00000 1205.00000
1893.00000 1174.00000
1867.00000 926.00000
1095.00000 903.00000
962.00000 870.00000
515.00000 932.00000
409.00000 1074.00000
IMAGE=8BmC09bod.JPG
ID=222 
SCALE=0.001234
LM=10
143.00000 1063.00000
522.00000 1175.00000
1203.00000 1187.00000
1407.00000 1146.00000
1856.00000 1119.00000
1804.00000 854.00000
1073.00000 853.00000
942.00000 806.00000
450.00000 889.00000
337.00000 1037.00000
IMAGE=8BmC10bod.JPG
ID=223 
SCALE=0.001312
LM=10
142.00000 963.00000
522.00000 1113.00000
1158.00000 1132.00000
1368.00000 1112.00000
1804.00000 1104.00000
1798.00000 855.00000
1061.00000 795.00000
934.00000 749.00000
453.00000 834.00000
332.00000 976.00000
IMAGE=8BmC112bod.JPG
ID=224 
SCALE=0.001239
LM=10
183.00000 1011.00000
599.00000 1130.00000
1333.00000 1168.00000
1533.00000 1136.00000
2030.00000 1119.00000
1995.00000 843.00000
1162.00000 764.00000
1011.00000 717.00000
526.00000 827.00000
394.00000 989.00000
IMAGE=8BmC116bod.JPG
ID=225 
SCALE=0.001445
LM=10
204.00000 1684.00000
691.00000 1570.00000
1401.00000 1211.00000
1595.00000 1069.00000
2069.00000 802.00000
1929.00000 508.00000
984.00000 915.00000
831.00000 906.00000
435.00000 1318.00000
413.00000 1563.00000
IMAGE=8BmC11bod.JPG
ID=226 
SCALE=0.001322
LM=10
154.00000 1091.00000
533.00000 1222.00000
1172.00000 1245.00000
1374.00000 1207.00000
1806.00000 1181.00000
1807.00000 939.00000
1037.00000 898.00000
916.00000 853.00000
477.00000 933.00000
348.00000 1083.00000
IMAGE=8BmC12bod.JPG
ID=227 
SCALE=0.001321
LM=10
140.00000 1114.00000
521.00000 1230.00000
1232.00000 1265.00000
1460.00000 1230.00000
1913.00000 1186.00000
1879.00000 929.00000
1073.00000 886.00000
935.00000 837.00000
473.00000 939.00000
337.00000 1073.00000
IMAGE=8BmC13bod.JPG
ID=228 
SCALE=0.001421
LM=10
265.00000 1082.00000
633.00000 1153.00000
1191.00000 1146.00000
1376.00000 1130.00000
1801.00000 1120.00000
1773.00000 897.00000
1060.00000 829.00000
932.00000 786.00000
531.00000 906.00000
444.00000 1078.00000
IMAGE=8BmC14bod.JPG
ID=229 
SCALE=0.001415
LM=10
183.00000 1052.00000
596.00000 1157.00000
1328.00000 1184.00000
1573.00000 1163.00000
2039.00000 1143.00000
2017.00000 851.00000
1148.00000 769.00000
986.00000 717.00000
532.00000 854.00000
391.00000 1038.00000
IMAGE=8BmC15bod.JPG
ID=230 
SCALE=0.001423
LM=10
143.00000 1023.00000
524.00000 1206.00000
1155.00000 1242.00000
1344.00000 1215.00000
1801.00000 1191.00000
1812.00000 964.00000
1041.00000 927.00000
884.00000 900.00000
470.00000 918.00000
335.00000 1053.00000
IMAGE=8BmC16bod.JPG
ID=231 
SCALE=0.001057
LM=10
199.00000 1100.00000
603.00000 1171.00000
1204.00000 1142.00000
1402.00000 1125.00000
1851.00000 1113.00000
1836.00000 875.00000
1120.00000 859.00000
999.00000 808.00000
500.00000 918.00000
396.00000 1095.00000
IMAGE=8BmC18bod.JPG
ID=232 
SCALE=0.001130
LM=10
187.00000 1165.00000
562.00000 1276.00000
1289.00000 1307.00000
1399.00000 1258.00000
1871.00000 1262.00000
1814.00000 1046.00000
1075.00000 987.00000
942.00000 922.00000
498.00000 1008.00000
370.00000 1124.00000
IMAGE=8BmC20bod.JPG
ID=233 
SCALE=0.001324
LM=10
218.00000 1082.00000
604.00000 1194.00000
1226.00000 1215.00000
1415.00000 1185.00000
1880.00000 1153.00000
1842.00000 905.00000
1075.00000 883.00000
942.00000 845.00000
502.00000 939.00000
406.00000 1097.00000
IMAGE=8BmC21bod.JPG
ID=234 
SCALE=0.001238
LM=10
226.00000 951.00000
573.00000 1086.00000
1169.00000 1100.00000
1371.00000 1095.00000
1785.00000 1090.00000
1771.00000 845.00000
1050.00000 762.00000
929.00000 710.00000
499.00000 828.00000
399.00000 988.00000
IMAGE=8BmC22bod.JPG
ID=235 
SCALE=0.001402
LM=10
244.00000 1154.00000
597.00000 1260.00000
1204.00000 1299.00000
1397.00000 1263.00000
1835.00000 1233.00000
1796.00000 987.00000
1109.00000 970.00000
976.00000 932.00000
551.00000 1003.00000
428.00000 1124.00000
IMAGE=8BmC23bod.JPG
ID=236 
SCALE=0.001414
LM=10
196.00000 1123.00000
575.00000 1198.00000
1216.00000 1210.00000
1408.00000 1169.00000
1837.00000 1136.00000
1827.00000 894.00000
1077.00000 888.00000
947.00000 852.00000
513.00000 932.00000
377.00000 1070.00000
IMAGE=8BmC24bod.JPG
ID=237 
SCALE=0.001307
LM=10
180.00000 942.00000
581.00000 1079.00000
1209.00000 1111.00000
1404.00000 1089.00000
1861.00000 1080.00000
1821.00000 818.00000
1095.00000 771.00000
961.00000 733.00000
507.00000 806.00000
380.00000 966.00000
IMAGE=8BmC25bod.JPG
ID=238 
SCALE=0.001167
LM=10
140.00000 1039.00000
534.00000 1157.00000
1174.00000 1188.00000
1366.00000 1167.00000
1841.00000 1151.00000
1861.00000 901.00000
1094.00000 839.00000
930.00000 796.00000
434.00000 866.00000
335.00000 1044.00000
IMAGE=8BmC26bod.JPG
ID=239 
SCALE=0.001261
LM=10
189.00000 1046.00000
564.00000 1189.00000
1203.00000 1212.00000
1405.00000 1189.00000
1846.00000 1145.00000
1805.00000 909.00000
1062.00000 887.00000
924.00000 872.00000
518.00000 919.00000
385.00000 1056.00000
IMAGE=8BmC27bod.JPG
ID=240 
SCALE=0.001264
LM=10
184.00000 295.00000
471.00000 606.00000
1086.00000 1014.00000
1299.00000 1076.00000
1728.00000 1275.00000
1829.00000 1023.00000
1139.00000 599.00000
1043.00000 486.00000
590.00000 320.00000
375.00000 372.00000
IMAGE=8BmC29bod.JPG
ID=241 
SCALE=0.001437
LM=10
183.00000 990.00000
533.00000 1155.00000
1185.00000 1182.00000
1379.00000 1154.00000
1825.00000 1090.00000
1800.00000 872.00000
1052.00000 857.00000
924.00000 821.00000
493.00000 896.00000
363.00000 1034.00000
IMAGE=8BmC30bod.JPG
ID=242 
SCALE=0.001359
LM=10
232.00000 1105.00000
610.00000 1182.00000
1222.00000 1193.00000
1417.00000 1157.00000
1880.00000 1098.00000
1821.00000 856.00000
1102.00000 861.00000
954.00000 816.00000
526.00000 925.00000
419.00000 1095.00000
IMAGE=8BmC31bod.JPG
ID=243 
SCALE=0.001410
LM=10
151.00000 1059.00000
534.00000 1141.00000
1147.00000 1149.00000
1347.00000 1140.00000
1791.00000 1144.00000
1785.00000 905.00000
1027.00000 825.00000
909.00000 778.00000
450.00000 893.00000
335.00000 1067.00000
IMAGE=8BmC32bod.JPG
ID=244 
SCALE=0.001314
LM=10
191.00000 1221.00000
579.00000 1313.00000
1174.00000 1295.00000
1345.00000 1271.00000
1838.00000 1249.00000
1767.00000 1021.00000
1030.00000 978.00000
898.00000 948.00000
510.00000 1050.00000
379.00000 1173.00000
IMAGE=8BmC33bod.JPG
ID=245 
SCALE=0.001316
LM=10
142.00000 1092.00000
515.00000 1200.00000
1179.00000 1242.00000
1384.00000 1215.00000
1894.00000 1171.00000
1863.00000 957.00000
1023.00000 880.00000
876.00000 832.00000
446.00000 936.00000
336.00000 1087.00000
IMAGE=8BmC34bod.JPG
ID=246 
SCALE=0.001253
LM=10
148.00000 794.00000
504.00000 970.00000
1152.00000 1086.00000
1351.00000 1055.00000
1800.00000 1072.00000
1784.00000 825.00000
1138.00000 759.00000
997.00000 717.00000
489.00000 663.00000
345.00000 781.00000
IMAGE=8BmC35bod.JPG
ID=247 
SCALE=0.001228
LM=10
143.00000 1004.00000
532.00000 1090.00000
1181.00000 1146.00000
1361.00000 1125.00000
1846.00000 1125.00000
1790.00000 865.00000
1049.00000 792.00000
913.00000 738.00000
457.00000 824.00000
339.00000 984.00000
IMAGE=8BmC36bod.JPG
ID=248 
SCALE=0.001319
LM=10
143.00000 894.00000
510.00000 1026.00000
1159.00000 1123.00000
1384.00000 1109.00000
1861.00000 1106.00000
1852.00000 838.00000
1105.00000 726.00000
963.00000 675.00000
467.00000 756.00000
336.00000 912.00000
IMAGE=8BmC37bod.JPG
ID=249 
SCALE=0.001325
LM=10
200.00000 976.00000
562.00000 1106.00000
1162.00000 1152.00000
1363.00000 1133.00000
1826.00000 1079.00000
1803.00000 879.00000
1037.00000 815.00000
913.00000 762.00000
506.00000 836.00000
384.00000 985.00000
IMAGE=8BmC38bod.JPG
ID=250 
SCALE=0.001316
LM=10
178.00000 1015.00000
541.00000 1134.00000
1153.00000 1172.00000
1357.00000 1158.00000
1801.00000 1156.00000
1778.00000 896.00000
1060.00000 836.00000
923.00000 777.00000
476.00000 867.00000
363.00000 1017.00000
IMAGE=8BmC39bod.JPG
ID=251 
SCALE=0.001265
LM=10
241.00000 994.00000
591.00000 1119.00000
1196.00000 1186.00000
1375.00000 1152.00000
1800.00000 1142.00000
1796.00000 902.00000
1085.00000 864.00000
953.00000 832.00000
538.00000 861.00000
427.00000 994.00000
IMAGE=8BmC40bod.JPG
ID=252 
SCALE=0.001444
LM=10
425.00000 1000.00000
764.00000 1034.00000
1275.00000 1000.00000
1452.00000 975.00000
1853.00000 968.00000
1811.00000 751.00000
1186.00000 749.00000
1057.00000 722.00000
657.00000 825.00000
575.00000 975.00000
IMAGE=8BmC41bod.JPG
ID=253 
SCALE=0.001300
LM=10
161.00000 981.00000
552.00000 1104.00000
1217.00000 1129.00000
1430.00000 1116.00000
1876.00000 1100.00000
1848.00000 837.00000
1081.00000 790.00000
960.00000 734.00000
500.00000 819.00000
361.00000 984.00000
IMAGE=8BmC42bod.JPG
ID=254 
SCALE=0.001352
LM=10
185.00000 1118.00000
570.00000 1234.00000
1213.00000 1261.00000
1397.00000 1223.00000
1866.00000 1194.00000
1860.00000 952.00000
1097.00000 930.00000
955.00000 900.00000
503.00000 966.00000
383.00000 1113.00000
IMAGE=8BmC43bod.JPG
ID=255 
SCALE=0.001268
LM=10
144.00000 984.00000
492.00000 1126.00000
1153.00000 1184.00000
1374.00000 1144.00000
1833.00000 1103.00000
1781.00000 858.00000
1039.00000 834.00000
879.00000 801.00000
477.00000 853.00000
344.00000 963.00000
IMAGE=8BmC44bod.JPG
ID=256 
SCALE=0.001313
LM=10
173.00000 970.00000
530.00000 1158.00000
1125.00000 1189.00000
1312.00000 1171.00000
1776.00000 1126.00000
1714.00000 908.00000
1040.00000 899.00000
935.00000 871.00000
489.00000 877.00000
349.00000 1027.00000
IMAGE=8BmC45bod.JPG
ID=257 
SCALE=0.001171
LM=10
156.00000 1132.00000
519.00000 1261.00000
1159.00000 1298.00000
1337.00000 1264.00000
1750.00000 1240.00000
1736.00000 1006.00000
1014.00000 966.00000
881.00000 928.00000
435.00000 1003.00000
340.00000 1144.00000
IMAGE=8BmC46bod.JPG
ID=258 
SCALE=0.001340
LM=10
252.00000 1017.00000
604.00000 1136.00000
1213.00000 1131.00000
1406.00000 1103.00000
1800.00000 1065.00000
1817.00000 885.00000
1118.00000 860.00000
987.00000 824.00000
543.00000 874.00000
434.00000 1012.00000
IMAGE=8BmC47bod.JPG
ID=259 
SCALE=0.001155
LM=10
204.00000 934.00000
577.00000 1053.00000
1187.00000 1063.00000
1392.00000 1042.00000
1846.00000 1011.00000
1816.00000 779.00000
1082.00000 713.00000
953.00000 684.00000
500.00000 788.00000
391.00000 935.00000
IMAGE=8BmC48bod.JPG
ID=260 
SCALE=0.001292
LM=10
155.00000 1030.00000
527.00000 1159.00000
1191.00000 1209.00000
1379.00000 1184.00000
1857.00000 1167.00000
1823.00000 920.00000
1065.00000 883.00000
938.00000 826.00000
473.00000 886.00000
349.00000 1024.00000
IMAGE=8BmC49bod.JPG
ID=261 
SCALE=0.001220
LM=10
174.00000 1019.00000
531.00000 1150.00000
1152.00000 1186.00000
1361.00000 1157.00000
1807.00000 1133.00000
1785.00000 901.00000
1046.00000 850.00000
907.00000 811.00000
476.00000 896.00000
350.00000 1047.00000
IMAGE=8BmC50bod.JPG
ID=262 
SCALE=0.001327
LM=10
184.00000 1128.00000
557.00000 1229.00000
1225.00000 1229.00000
1414.00000 1203.00000
1850.00000 1184.00000
1810.00000 945.00000
1072.00000 889.00000
921.00000 845.00000
486.00000 950.00000
378.00000 1120.00000
IMAGE=8BmC51bod.JPG
ID=263 
SCALE=0.001293
LM=10
170.00000 1095.00000
530.00000 1211.00000
1176.00000 1236.00000
1371.00000 1208.00000
1843.00000 1149.00000
1837.00000 904.00000
1061.00000 894.00000
937.00000 838.00000
484.00000 932.00000
359.00000 1085.00000
IMAGE=8BmC52bod.JPG
ID=264 
SCALE=0.001328
LM=10
186.00000 1092.00000
581.00000 1207.00000
1218.00000 1213.00000
1418.00000 1170.00000
1872.00000 1098.00000
1801.00000 866.00000
1105.00000 869.00000
920.00000 849.00000
496.00000 925.00000
377.00000 1074.00000
IMAGE=8BmC53bod.JPG
ID=265 
SCALE=0.001310
LM=10
149.00000 1163.00000
530.00000 1276.00000
1203.00000 1290.00000
1397.00000 1254.00000
1843.00000 1244.00000
1821.00000 995.00000
1055.00000 963.00000
914.00000 917.00000
477.00000 1003.00000
344.00000 1162.00000
IMAGE=8BmC54bod.JPG
ID=266 
SCALE=0.001268
LM=10
139.00000 1075.00000
504.00000 1180.00000
1132.00000 1213.00000
1324.00000 1183.00000
1758.00000 1170.00000
1775.00000 929.00000
1013.00000 871.00000
898.00000 835.00000
450.00000 912.00000
323.00000 1076.00000
IMAGE=8BmC55bod.JPG
ID=267 
SCALE=0.001263
LM=10
144.00000 1095.00000
540.00000 1207.00000
1191.00000 1212.00000
1388.00000 1177.00000
1839.00000 1169.00000
1829.00000 916.00000
1076.00000 879.00000
909.00000 835.00000
447.00000 935.00000
338.00000 1115.00000
IMAGE=8BmC56bod.JPG
ID=268 
SCALE=0.001238
LM=10
148.00000 1118.00000
536.00000 1276.00000
1172.00000 1286.00000
1387.00000 1257.00000
1848.00000 1208.00000
1796.00000 965.00000
1079.00000 972.00000
902.00000 931.00000
461.00000 999.00000
336.00000 1164.00000
IMAGE=8BmC57bod.JPG
ID=269 
SCALE=0.001319
LM=10
198.00000 322.00000
482.00000 635.00000
1065.00000 1091.00000
1286.00000 1179.00000
1694.00000 1423.00000
1848.00000 1180.00000
1147.00000 634.00000
1012.00000 517.00000
604.00000 354.00000
391.00000 414.00000
IMAGE=8BmC58bod.JPG
ID=270 
SCALE=0.001447
LM=10
126.00000 1103.00000
510.00000 1229.00000
1133.00000 1224.00000
1344.00000 1205.00000
1794.00000 1164.00000
1754.00000 942.00000
1031.00000 926.00000
877.00000 871.00000
427.00000 971.00000
308.00000 1126.00000
IMAGE=8BmC59bod.JPG
ID=271 
SCALE=0.001288
LM=10
149.00000 1185.00000
563.00000 1288.00000
1247.00000 1308.00000
1450.00000 1261.00000
1976.00000 1203.00000
1900.00000 980.00000
1080.00000 935.00000
926.00000 902.00000
482.00000 1005.00000
353.00000 1157.00000
IMAGE=8BmC60bod.JPG
ID=272 
SCALE=0.001309
LM=10
142.00000 987.00000
517.00000 1133.00000
1180.00000 1170.00000
1381.00000 1138.00000
1848.00000 1110.00000
1810.00000 861.00000
1100.00000 837.00000
955.00000 783.00000
443.00000 848.00000
336.00000 997.00000
IMAGE=8BmC61bod.JPG
ID=273 
SCALE=0.001194
LM=10
181.00000 1087.00000
593.00000 1232.00000
1352.00000 1312.00000
1577.00000 1258.00000
2071.00000 1224.00000
2038.00000 940.00000
1194.00000 888.00000
1035.00000 852.00000
529.00000 920.00000
396.00000 1068.00000
IMAGE=8BmC62bod.JPG
ID=274 
SCALE=0.001453
LM=10
131.00000 1081.00000
520.00000 1191.00000
1183.00000 1218.00000
1380.00000 1182.00000
1856.00000 1146.00000
1826.00000 933.00000
1042.00000 884.00000
905.00000 831.00000
448.00000 936.00000
339.00000 1081.00000
IMAGE=8BmC63bod.JPG
ID=275 
SCALE=0.001339
LM=10
164.00000 917.00000
536.00000 1076.00000
1206.00000 1115.00000
1407.00000 1073.00000
1838.00000 1056.00000
1797.00000 805.00000
1089.00000 793.00000
935.00000 756.00000
507.00000 783.00000
359.00000 921.00000
IMAGE=8BmC64bod.JPG
ID=276 
SCALE=0.001200
LM=10
215.00000 1068.00000
593.00000 1163.00000
1209.00000 1178.00000
1409.00000 1152.00000
1907.00000 1096.00000
1840.00000 859.00000
1080.00000 848.00000
961.00000 794.00000
520.00000 894.00000
409.00000 1061.00000
IMAGE=8BmC65bod.JPG
ID=277 
SCALE=0.001177
LM=10
151.00000 1043.00000
513.00000 1160.00000
1139.00000 1204.00000
1344.00000 1172.00000
1796.00000 1133.00000
1762.00000 906.00000
1024.00000 878.00000
904.00000 836.00000
454.00000 900.00000
335.00000 1018.00000
IMAGE=8BmC66bod.JPG
ID=278 
SCALE=0.001442
LM=10
153.00000 969.00000
560.00000 1083.00000
1301.00000 1130.00000
1526.00000 1081.00000
2019.00000 1050.00000
1989.00000 764.00000
1142.00000 733.00000
998.00000 684.00000
493.00000 782.00000
361.00000 941.00000
IMAGE=8BmC67bod.JPG
ID=279 
SCALE=0.001451
LM=10
142.00000 1042.00000
532.00000 1177.00000
1137.00000 1199.00000
1325.00000 1171.00000
1795.00000 1140.00000
1780.00000 906.00000
1019.00000 873.00000
883.00000 845.00000
449.00000 908.00000
334.00000 1047.00000
IMAGE=8BmC68bod.JPG
ID=280 
SCALE=0.001156
LM=10
132.00000 944.00000
557.00000 1058.00000
1310.00000 1089.00000
1525.00000 1044.00000
2001.00000 1049.00000
1989.00000 768.00000
1152.00000 692.00000
1005.00000 652.00000
485.00000 739.00000
351.00000 911.00000
IMAGE=8BmC71bod.JPG
ID=281 
SCALE=0.001450
LM=10
172.00000 979.00000
529.00000 1074.00000
1158.00000 1086.00000
1340.00000 1070.00000
1795.00000 1073.00000
1787.00000 836.00000
1056.00000 765.00000
932.00000 710.00000
454.00000 820.00000
353.00000 972.00000
IMAGE=8BmC73bod.JPG
ID=282 
SCALE=0.001257
LM=10
211.00000 1031.00000
622.00000 1164.00000
1390.00000 1237.00000
1640.00000 1185.00000
2115.00000 1123.00000
2086.00000 850.00000
1238.00000 816.00000
1088.00000 764.00000
576.00000 840.00000
425.00000 994.00000
IMAGE=8BmC83bod.JPG
ID=283 
SCALE=0.001452
LM=10
193.00000 1117.00000
645.00000 1200.00000
1378.00000 1223.00000
1611.00000 1175.00000
2099.00000 1178.00000
2073.00000 862.00000
1199.00000 787.00000
1033.00000 729.00000
523.00000 872.00000
407.00000 1065.00000
IMAGE=8BmC85bod.JPG
ID=284 
SCALE=0.001458
LM=10
186.00000 944.00000
593.00000 1066.00000
1266.00000 1151.00000
1515.00000 1128.00000
1980.00000 1109.00000
1928.00000 830.00000
1155.00000 752.00000
1020.00000 697.00000
537.00000 768.00000
397.00000 935.00000
IMAGE=8BmC88bod.JPG
ID=285 
SCALE=0.001449
LM=10
175.00000 1031.00000
624.00000 1165.00000
1375.00000 1247.00000
1614.00000 1211.00000
2161.00000 1195.00000
2137.00000 893.00000
1256.00000 796.00000
1111.00000 733.00000
551.00000 835.00000
410.00000 1032.00000
IMAGE=8BmC93bod.JPG
ID=286 
SCALE=0.001321
LM=10
183.00000 1035.00000
552.00000 1164.00000
1190.00000 1165.00000
1363.00000 1133.00000
1792.00000 1150.00000
1804.00000 916.00000
1071.00000 868.00000
936.00000 836.00000
496.00000 878.00000
369.00000 1026.00000
IMAGE=8BmC95bod.JPG
ID=287 
SCALE=0.001232
LM=10
174.00000 1077.00000
599.00000 1217.00000
1339.00000 1249.00000
1549.00000 1220.00000
2040.00000 1183.00000
2009.00000 911.00000
1205.00000 858.00000
1062.00000 797.00000
532.00000 911.00000
400.00000 1090.00000
IMAGE=8BmD241bod.JPG
ID=288 
SCALE=0.001431
LM=10
144.00000 1098.00000
540.00000 1174.00000
1193.00000 1197.00000
1398.00000 1182.00000
1853.00000 1183.00000
1834.00000 912.00000
1074.00000 841.00000
941.00000 796.00000
445.00000 911.00000
331.00000 1055.00000
IMAGE=8BmD242bod.JPG
ID=289 
SCALE=0.001353
LM=10
157.00000 1015.00000
539.00000 1106.00000
1176.00000 1142.00000
1384.00000 1105.00000
1838.00000 1095.00000
1826.00000 843.00000
1019.00000 788.00000
866.00000 761.00000
462.00000 832.00000
350.00000 987.00000
IMAGE=8BmD243bod.JPG
ID=290 
SCALE=0.001422
LM=10
207.00000 1405.00000
683.00000 1432.00000
1424.00000 1440.00000
1665.00000 1388.00000
2222.00000 1330.00000
2165.00000 1019.00000
1235.00000 964.00000
1073.00000 934.00000
541.00000 1127.00000
436.00000 1336.00000
IMAGE=8BmD244bod.JPG
ID=291 
SCALE=0.001432
LM=10
146.00000 987.00000
521.00000 1132.00000
1195.00000 1183.00000
1389.00000 1148.00000
1864.00000 1115.00000
1879.00000 868.00000
1097.00000 795.00000
960.00000 760.00000
461.00000 838.00000
342.00000 986.00000
IMAGE=8BmD245bod.JPG
ID=292 
SCALE=0.001335
LM=10
167.00000 1097.00000
555.00000 1155.00000
1191.00000 1123.00000
1389.00000 1105.00000
1817.00000 1084.00000
1827.00000 856.00000
1027.00000 764.00000
898.00000 720.00000
450.00000 903.00000
358.00000 1068.00000
IMAGE=8BmD246bod.JPG
ID=293 
SCALE=0.001253
LM=10
183.00000 1007.00000
560.00000 1099.00000
1157.00000 1132.00000
1351.00000 1093.00000
1814.00000 1019.00000
1845.00000 841.00000
1033.00000 813.00000
891.00000 801.00000
465.00000 848.00000
363.00000 975.00000
IMAGE=8BmD247bod.JPG
ID=294 
SCALE=0.001307
LM=10
123.00000 1038.00000
503.00000 1175.00000
1185.00000 1261.00000
1398.00000 1218.00000
1871.00000 1197.00000
1876.00000 952.00000
1092.00000 885.00000
933.00000 845.00000
464.00000 885.00000
329.00000 1015.00000
IMAGE=8BmD248bod.JPG
ID=295 
SCALE=0.001314
LM=10
169.00000 976.00000
558.00000 1080.00000
1179.00000 1100.00000
1380.00000 1087.00000
1875.00000 1063.00000
1874.00000 833.00000
1076.00000 769.00000
932.00000 739.00000
474.00000 819.00000
355.00000 973.00000
IMAGE=8BmD249bod.JPG
ID=296 
SCALE=0.001187
LM=10
148.00000 1140.00000
524.00000 1247.00000
1146.00000 1287.00000
1359.00000 1252.00000
1839.00000 1207.00000
1815.00000 944.00000
1058.00000 914.00000
917.00000 877.00000
449.00000 980.00000
335.00000 1137.00000
IMAGE=8BmD251bod.JPG
ID=297 
SCALE=0.001306
LM=10
187.00000 977.00000
630.00000 1044.00000
1180.00000 1022.00000
1394.00000 1007.00000
1828.00000 1009.00000
1834.00000 772.00000
1098.00000 701.00000
924.00000 656.00000
479.00000 785.00000
377.00000 949.00000
IMAGE=8BmD252bod.JPG
ID=298 
SCALE=0.001216
LM=10
135.00000 949.00000
508.00000 1109.00000
1201.00000 1096.00000
1404.00000 1077.00000
1876.00000 1057.00000
1879.00000 811.00000
1051.00000 760.00000
930.00000 729.00000
482.00000 795.00000
340.00000 956.00000
IMAGE=8BmD254bod.JPG
ID=299 
SCALE=0.001121
LM=10
190.00000 904.00000
569.00000 1026.00000
1247.00000 1069.00000
1454.00000 1062.00000
1934.00000 1073.00000
1968.00000 828.00000
1141.00000 717.00000
1005.00000 665.00000
521.00000 739.00000
388.00000 918.00000
IMAGE=8BmD255bod.JPG
ID=300 
SCALE=0.001196
LM=10
147.00000 955.00000
512.00000 1093.00000
1166.00000 1134.00000
1370.00000 1095.00000
1833.00000 1072.00000
1824.00000 834.00000
1023.00000 793.00000
886.00000 770.00000
449.00000 814.00000
332.00000 951.00000
IMAGE=8BmD256bod.JPG
ID=301 
SCALE=0.001262
LM=10
143.00000 1089.00000
518.00000 1190.00000
1166.00000 1236.00000
1374.00000 1208.00000
1821.00000 1179.00000
1815.00000 933.00000
1033.00000 884.00000
901.00000 847.00000
439.00000 931.00000
331.00000 1074.00000
IMAGE=8BmD257bod.JPG
ID=302 
SCALE=0.001321
LM=10
196.00000 941.00000
559.00000 1057.00000
1192.00000 1131.00000
1394.00000 1095.00000
1868.00000 1061.00000
1816.00000 837.00000
1087.00000 791.00000
950.00000 758.00000
511.00000 789.00000
382.00000 928.00000
IMAGE=8BmD258bod.JPG
ID=303 
SCALE=0.001320
LM=10
156.00000 1043.00000
556.00000 1126.00000
1192.00000 1151.00000
1416.00000 1110.00000
1887.00000 1094.00000
1877.00000 841.00000
1069.00000 770.00000
936.00000 736.00000
459.00000 863.00000
358.00000 1023.00000
IMAGE=8BmD259bod.JPG
ID=304 
SCALE=0.001365
LM=10
158.00000 950.00000
546.00000 1079.00000
1179.00000 1145.00000
1399.00000 1122.00000
1845.00000 1107.00000
1836.00000 867.00000
1073.00000 805.00000
961.00000 743.00000
482.00000 805.00000
358.00000 955.00000
IMAGE=8BmD260bod.JPG
ID=305 
SCALE=0.001227
LM=10
136.00000 1058.00000
517.00000 1157.00000
1175.00000 1175.00000
1376.00000 1133.00000
1920.00000 1045.00000
1892.00000 863.00000
1013.00000 824.00000
890.00000 796.00000
448.00000 895.00000
334.00000 1039.00000
IMAGE=8BmD262bod.JPG
ID=306 
SCALE=0.001262
LM=10
139.00000 996.00000
541.00000 1103.00000
1164.00000 1134.00000
1378.00000 1117.00000
1853.00000 1104.00000
1869.00000 866.00000
1027.00000 783.00000
883.00000 757.00000
455.00000 840.00000
336.00000 992.00000
IMAGE=8BmD263bod.JPG
ID=307 
SCALE=0.001231
LM=10
228.00000 1060.00000
642.00000 1172.00000
1400.00000 1200.00000
1619.00000 1174.00000
2129.00000 1156.00000
2137.00000 855.00000
1256.00000 791.00000
1098.00000 727.00000
564.00000 869.00000
448.00000 1033.00000
IMAGE=8BmD264bod.JPG
ID=308 
SCALE=0.001440
LM=10
147.00000 1006.00000
548.00000 1100.00000
1137.00000 1118.00000
1328.00000 1087.00000
1781.00000 1075.00000
1764.00000 837.00000
1053.00000 810.00000
908.00000 788.00000
457.00000 844.00000
353.00000 998.00000
IMAGE=8BmD265bod.JPG
ID=309 
SCALE=0.001244
LM=10
162.00000 1018.00000
537.00000 1112.00000
1163.00000 1137.00000
1356.00000 1117.00000
1832.00000 1100.00000
1815.00000 859.00000
1030.00000 784.00000
902.00000 746.00000
449.00000 860.00000
351.00000 1002.00000
IMAGE=8BmD266bod.JPG
ID=310 
SCALE=0.001328
LM=10
241.00000 1225.00000
641.00000 1263.00000
1229.00000 1215.00000
1423.00000 1188.00000
1880.00000 1176.00000
1869.00000 948.00000
1107.00000 910.00000
996.00000 873.00000
515.00000 1011.00000
434.00000 1191.00000
IMAGE=8BmD267bod.JPG
ID=311 
SCALE=0.001198
LM=10
197.00000 1063.00000
620.00000 1178.00000
1322.00000 1219.00000
1538.00000 1173.00000
2004.00000 1137.00000
1950.00000 867.00000
1170.00000 802.00000
1012.00000 752.00000
555.00000 878.00000
413.00000 1055.00000
IMAGE=8BmD268bod.JPG
ID=312 
SCALE=0.001430
LM=10
185.00000 1027.00000
559.00000 1140.00000
1173.00000 1165.00000
1365.00000 1140.00000
1819.00000 1097.00000
1784.00000 883.00000
1041.00000 866.00000
892.00000 831.00000
502.00000 890.00000
370.00000 1018.00000
IMAGE=8BmD269bod.JPG
ID=313 
SCALE=0.001257
LM=10
218.00000 1184.00000
642.00000 1291.00000
1384.00000 1312.00000
1603.00000 1272.00000
2113.00000 1234.00000
2098.00000 966.00000
1213.00000 887.00000
1058.00000 842.00000
581.00000 993.00000
438.00000 1154.00000
IMAGE=8BmD271bod.JPG
ID=314 
SCALE=0.001446
LM=10
131.00000 1077.00000
536.00000 1173.00000
1224.00000 1136.00000
1428.00000 1114.00000
1944.00000 1087.00000
1919.00000 821.00000
1075.00000 767.00000
930.00000 728.00000
449.00000 897.00000
331.00000 1084.00000
IMAGE=8BmD272bod.JPG
ID=315 
SCALE=0.001423
LM=10
146.00000 983.00000
512.00000 1135.00000
1135.00000 1174.00000
1336.00000 1147.00000
1758.00000 1110.00000
1790.00000 898.00000
1065.00000 856.00000
919.00000 819.00000
456.00000 877.00000
335.00000 1007.00000
IMAGE=8BmD273bod.JPG
ID=316 
SCALE=0.001189
LM=10
184.00000 1110.00000
610.00000 1239.00000
1367.00000 1292.00000
1620.00000 1231.00000
2101.00000 1188.00000
2079.00000 917.00000
1226.00000 878.00000
1043.00000 824.00000
547.00000 914.00000
401.00000 1090.00000
IMAGE=8BmD275bod.JPG
ID=317 
SCALE=0.001446
LM=10
159.00000 1033.00000
540.00000 1147.00000
1136.00000 1189.00000
1332.00000 1176.00000
1775.00000 1152.00000
1744.00000 906.00000
977.00000 835.00000
846.00000 811.00000
465.00000 883.00000
346.00000 1035.00000
IMAGE=8BmD276bod.JPG
ID=318 
SCALE=0.001320
LM=10
159.00000 911.00000
566.00000 1040.00000
1200.00000 1117.00000
1409.00000 1087.00000
1864.00000 1053.00000
1864.00000 800.00000
1125.00000 730.00000
978.00000 685.00000
487.00000 755.00000
358.00000 902.00000
IMAGE=8BmD277bod.JPG
ID=319 
SCALE=0.001376
LM=10
156.00000 1023.00000
605.00000 1149.00000
1323.00000 1215.00000
1568.00000 1182.00000
2098.00000 1158.00000
2071.00000 858.00000
1206.00000 778.00000
1048.00000 720.00000
515.00000 831.00000
377.00000 1016.00000
IMAGE=8BmD278bod.JPG
ID=320 
SCALE=0.001439
LM=10
149.00000 977.00000
518.00000 1074.00000
1133.00000 1115.00000
1347.00000 1084.00000
1809.00000 1057.00000
1782.00000 810.00000
1007.00000 774.00000
870.00000 739.00000
449.00000 821.00000
337.00000 955.00000
IMAGE=8BmD279bod.JPG
ID=321 
SCALE=0.001413
LM=10
148.00000 928.00000
539.00000 1037.00000
1203.00000 1117.00000
1423.00000 1065.00000
1871.00000 1043.00000
1841.00000 770.00000
1111.00000 724.00000
946.00000 687.00000
490.00000 748.00000
354.00000 910.00000
IMAGE=8BmD280bod.JPG
ID=322 
SCALE=0.001417
LM=10
172.00000 904.00000
593.00000 1014.00000
1355.00000 1111.00000
1580.00000 1082.00000
2090.00000 1077.00000
2094.00000 789.00000
1250.00000 644.00000
1107.00000 584.00000
530.00000 703.00000
399.00000 855.00000
IMAGE=8BmD281bod.JPG
ID=323 
SCALE=0.001429
LM=10
198.00000 300.00000
469.00000 630.00000
1059.00000 1037.00000
1261.00000 1110.00000
1745.00000 1331.00000
1853.00000 1066.00000
1163.00000 621.00000
1059.00000 504.00000
577.00000 334.00000
376.00000 411.00000
IMAGE=8BmD282bod.JPG
ID=324 
SCALE=0.001440
LM=10
146.00000 919.00000
520.00000 1021.00000
1192.00000 1058.00000
1391.00000 1024.00000
1838.00000 1012.00000
1824.00000 771.00000
1066.00000 702.00000
915.00000 656.00000
464.00000 752.00000
341.00000 915.00000
IMAGE=8BmD283bod.JPG
ID=325 
SCALE=0.001300
LM=10
246.00000 425.00000
539.00000 722.00000
1144.00000 1024.00000
1351.00000 1076.00000
1791.00000 1225.00000
1876.00000 997.00000
1165.00000 656.00000
1071.00000 558.00000
589.00000 445.00000
391.00000 549.00000
IMAGE=8BmD284bod.JPG
ID=326 
SCALE=0.001443
LM=10
156.00000 965.00000
549.00000 1107.00000
1225.00000 1162.00000
1459.00000 1146.00000
1902.00000 1140.00000
1888.00000 865.00000
1118.00000 776.00000
973.00000 720.00000
506.00000 809.00000
371.00000 986.00000
IMAGE=8BmD285bod.JPG
ID=327 
SCALE=0.001438
LM=10
176.00000 1139.00000
560.00000 1216.00000
1179.00000 1224.00000
1388.00000 1212.00000
1802.00000 1199.00000
1796.00000 961.00000
1058.00000 900.00000
921.00000 855.00000
465.00000 956.00000
361.00000 1119.00000
IMAGE=8BmD286bod.JPG
ID=328 
SCALE=0.001308
LM=10
184.00000 978.00000
612.00000 1107.00000
1354.00000 1136.00000
1573.00000 1097.00000
2085.00000 1075.00000
2064.00000 773.00000
1187.00000 713.00000
1036.00000 672.00000
549.00000 799.00000
412.00000 966.00000
IMAGE=8BmD287bod.JPG
ID=329 
SCALE=0.001447
LM=10
215.00000 369.00000
509.00000 647.00000
1036.00000 1050.00000
1227.00000 1140.00000
1621.00000 1400.00000
1758.00000 1183.00000
1139.00000 660.00000
1072.00000 530.00000
609.00000 378.00000
402.00000 438.00000
IMAGE=8BmD288bod.JPG
ID=330 
SCALE=0.001443
LM=10
188.00000 556.00000
520.00000 777.00000
1117.00000 1017.00000
1350.00000 1072.00000
1775.00000 1216.00000
1833.00000 968.00000
1136.00000 613.00000
1012.00000 500.00000
560.00000 495.00000
379.00000 620.00000
IMAGE=8BmD289bod.JPG
ID=331 
SCALE=0.001444
LM=10
180.00000 1192.00000
571.00000 1264.00000
1200.00000 1256.00000
1400.00000 1226.00000
1871.00000 1205.00000
1812.00000 959.00000
1088.00000 902.00000
952.00000 860.00000
465.00000 992.00000
381.00000 1173.00000
IMAGE=8BmD290bod.JPG
ID=332 
SCALE=0.001255
LM=10
255.00000 367.00000
549.00000 674.00000
1094.00000 1021.00000
1288.00000 1100.00000
1669.00000 1317.00000
1791.00000 1105.00000
1185.00000 633.00000
1098.00000 522.00000
646.00000 379.00000
454.00000 478.00000
IMAGE=8BmD292bod.JPG
ID=333 
SCALE=0.001441
LM=10
172.00000 391.00000
476.00000 681.00000
1078.00000 1050.00000
1305.00000 1114.00000
1744.00000 1327.00000
1851.00000 1062.00000
1154.00000 632.00000
1065.00000 525.00000
560.00000 390.00000
369.00000 477.00000
IMAGE=8BmD293bod.JPG
ID=334 
SCALE=0.001439
LM=10
172.00000 1143.00000
543.00000 1244.00000
1149.00000 1269.00000
1340.00000 1233.00000
1790.00000 1218.00000
1773.00000 985.00000
1038.00000 939.00000
926.00000 890.00000
480.00000 983.00000
360.00000 1129.00000
IMAGE=8BmD294bod.JPG
ID=335 
SCALE=0.001321
LM=10
127.00000 1083.00000
548.00000 1196.00000
1278.00000 1239.00000
1530.00000 1181.00000
2027.00000 1117.00000
2023.00000 849.00000
1121.00000 818.00000
996.00000 786.00000
491.00000 894.00000
346.00000 1047.00000
IMAGE=8BmD295bod.JPG
ID=336 
SCALE=0.001451
LM=10
149.00000 1128.00000
526.00000 1250.00000
1157.00000 1265.00000
1360.00000 1222.00000
1829.00000 1176.00000
1803.00000 951.00000
1015.00000 931.00000
893.00000 887.00000
465.00000 974.00000
342.00000 1132.00000
IMAGE=8BmD296bod.JPG
ID=337 
SCALE=0.001274
LM=10
147.00000 991.00000
564.00000 1094.00000
1301.00000 1129.00000
1524.00000 1098.00000
2053.00000 1055.00000
2012.00000 779.00000
1166.00000 730.00000
1003.00000 677.00000
508.00000 795.00000
367.00000 951.00000
IMAGE=8BmD297bod.JPG
ID=338 
SCALE=0.001446
LM=10
154.00000 941.00000
559.00000 1053.00000
1189.00000 1061.00000
1413.00000 1041.00000
1877.00000 1018.00000
1868.00000 783.00000
1022.00000 700.00000
891.00000 660.00000
470.00000 784.00000
357.00000 954.00000
IMAGE=8BmD298bod.JPG
ID=339 
SCALE=0.001273
LM=10
140.00000 985.00000
510.00000 1102.00000
1120.00000 1123.00000
1334.00000 1098.00000
1821.00000 1058.00000
1783.00000 825.00000
1015.00000 764.00000
889.00000 721.00000
438.00000 844.00000
330.00000 997.00000
IMAGE=8BmD299bod.JPG
ID=340 
SCALE=0.001276
LM=10
159.00000 1070.00000
515.00000 1178.00000
1158.00000 1193.00000
1361.00000 1160.00000
1817.00000 1136.00000
1784.00000 886.00000
1046.00000 864.00000
908.00000 802.00000
447.00000 913.00000
353.00000 1055.00000
IMAGE=8BmD300bod.JPG
ID=341 
SCALE=0.001332
LM=10
150.00000 1056.00000
586.00000 1189.00000
1357.00000 1264.00000
1581.00000 1220.00000
2143.00000 1185.00000
2132.00000 892.00000
1223.00000 778.00000
1099.00000 739.00000
512.00000 860.00000
379.00000 1037.00000
IMAGE=8BmD301bod.JPG
ID=342 
SCALE=0.001453
LM=10
155.00000 1160.00000
610.00000 1189.00000
1305.00000 1157.00000
1549.00000 1115.00000
2029.00000 1069.00000
1986.00000 785.00000
1131.00000 751.00000
965.00000 706.00000
460.00000 894.00000
362.00000 1096.00000
IMAGE=8BmD303bod.JPG
ID=343 
SCALE=0.001412
LM=10
152.00000 975.00000
551.00000 1114.00000
1181.00000 1171.00000
1407.00000 1140.00000
1867.00000 1127.00000
1860.00000 875.00000
1055.00000 814.00000
905.00000 777.00000
473.00000 834.00000
348.00000 981.00000
IMAGE=8BmD304bod.JPG
ID=344 
SCALE=0.001271
LM=10
150.00000 1067.00000
523.00000 1140.00000
1090.00000 1167.00000
1316.00000 1135.00000
1736.00000 1108.00000
1712.00000 866.00000
958.00000 816.00000
816.00000 790.00000
451.00000 882.00000
331.00000 1041.00000
IMAGE=8BmD305bod.JPG
ID=345 
SCALE=0.001435
LM=10
149.00000 958.00000
528.00000 1098.00000
1145.00000 1165.00000
1377.00000 1149.00000
1798.00000 1156.00000
1820.00000 916.00000
1061.00000 834.00000
921.00000 785.00000
462.00000 818.00000
337.00000 955.00000
IMAGE=8BmD306bod.JPG
ID=346 
SCALE=0.001349
LM=10
197.00000 1048.00000
568.00000 1163.00000
1222.00000 1173.00000
1422.00000 1139.00000
1910.00000 1104.00000
1873.00000 853.00000
1126.00000 835.00000
990.00000 793.00000
504.00000 896.00000
388.00000 1056.00000
IMAGE=8BmD308bod.JPG
ID=347 
SCALE=0.001202
LM=10
149.00000 1030.00000
537.00000 1133.00000
1145.00000 1144.00000
1340.00000 1108.00000
1801.00000 1068.00000
1774.00000 842.00000
1050.00000 807.00000
897.00000 765.00000
441.00000 869.00000
339.00000 1031.00000
IMAGE=8BmD309bod.JPG
ID=348 
SCALE=0.001253
LM=10
204.00000 1035.00000
635.00000 1135.00000
1328.00000 1186.00000
1566.00000 1152.00000
2138.00000 1112.00000
2081.00000 832.00000
1193.00000 765.00000
1057.00000 730.00000
564.00000 841.00000
432.00000 1002.00000
IMAGE=8BmD310bod.JPG
ID=349 
SCALE=0.001450
LM=10
150.00000 981.00000
534.00000 1119.00000
1194.00000 1183.00000
1393.00000 1155.00000
1901.00000 1104.00000
1859.00000 868.00000
1120.00000 830.00000
987.00000 794.00000
482.00000 830.00000
344.00000 988.00000
IMAGE=8BmD311bod.JPG
ID=350 
SCALE=0.001236
LM=10
162.00000 841.00000
525.00000 1008.00000
1194.00000 1075.00000
1413.00000 1047.00000
1862.00000 1002.00000
1811.00000 748.00000
1092.00000 727.00000
963.00000 685.00000
485.00000 741.00000
348.00000 900.00000
IMAGE=8BmD312bod.JPG
ID=351 
SCALE=0.001232
LM=10
129.00000 929.00000
520.00000 1068.00000
1158.00000 1130.00000
1385.00000 1096.00000
1845.00000 1072.00000
1828.00000 821.00000
1058.00000 754.00000
919.00000 720.00000
458.00000 786.00000
319.00000 950.00000
IMAGE=8BmD313bod.JPG
ID=352 
SCALE=0.001296
LM=10
143.00000 927.00000
515.00000 1026.00000
1191.00000 1087.00000
1408.00000 1047.00000
1886.00000 1028.00000
1875.00000 755.00000
1085.00000 672.00000
944.00000 626.00000
446.00000 755.00000
341.00000 910.00000
IMAGE=8BmD314bod.JPG
ID=353 
SCALE=0.001439
LM=10
162.00000 950.00000
556.00000 1096.00000
1227.00000 1166.00000
1463.00000 1133.00000
1951.00000 1107.00000
1921.00000 858.00000
1128.00000 780.00000
993.00000 739.00000
494.00000 809.00000
367.00000 963.00000
IMAGE=8BmD315bod.JPG
ID=354 
SCALE=0.001356
LM=10
195.00000 1072.00000
574.00000 1197.00000
1211.00000 1255.00000
1409.00000 1213.00000
1877.00000 1185.00000
1855.00000 935.00000
1103.00000 896.00000
970.00000 844.00000
495.00000 937.00000
402.00000 1080.00000
IMAGE=8BmD316bod.JPG
ID=355 
SCALE=0.001218
LM=10
173.00000 1022.00000
550.00000 1133.00000
1200.00000 1171.00000
1406.00000 1145.00000
1876.00000 1112.00000
1845.00000 868.00000
1082.00000 816.00000
950.00000 766.00000
478.00000 859.00000
366.00000 1013.00000
IMAGE=8BmD317bod.JPG
ID=356 
SCALE=0.001299
LM=10
152.00000 961.00000
539.00000 1076.00000
1165.00000 1143.00000
1364.00000 1117.00000
1827.00000 1110.00000
1847.00000 853.00000
1073.00000 774.00000
948.00000 723.00000
453.00000 807.00000
344.00000 964.00000
IMAGE=8BmD318bod.JPG
ID=357 
SCALE=0.001346
LM=10
160.00000 969.00000
547.00000 1085.00000
1190.00000 1142.00000
1409.00000 1103.00000
1897.00000 1061.00000
1857.00000 804.00000
1104.00000 780.00000
944.00000 724.00000
492.00000 805.00000
354.00000 956.00000
IMAGE=8BmD319bod.JPG
ID=358 
SCALE=0.001437
LM=10
160.00000 920.00000
535.00000 1063.00000
1148.00000 1108.00000
1359.00000 1078.00000
1804.00000 1061.00000
1783.00000 817.00000
1050.00000 785.00000
899.00000 743.00000
489.00000 788.00000
353.00000 914.00000
IMAGE=8BmD320bod.JPG
ID=359 
SCALE=0.001223
LM=10
146.00000 931.00000
523.00000 1033.00000
1180.00000 1110.00000
1401.00000 1077.00000
1864.00000 1061.00000
1841.00000 798.00000
1086.00000 729.00000
962.00000 675.00000
464.00000 744.00000
335.00000 909.00000
IMAGE=8BmD321bod.JPG
ID=360 
SCALE=0.001438
LM=10
179.00000 1037.00000
576.00000 1173.00000
1218.00000 1205.00000
1435.00000 1171.00000
1880.00000 1151.00000
1868.00000 895.00000
1123.00000 843.00000
1002.00000 792.00000
511.00000 880.00000
382.00000 1056.00000
IMAGE=8BmD336bod.JPG
ID=361 
SCALE=0.001211
LM=10
140.00000 1029.00000
543.00000 1147.00000
1173.00000 1156.00000
1384.00000 1130.00000
1845.00000 1117.00000
1816.00000 865.00000
1096.00000 832.00000
950.00000 766.00000
469.00000 872.00000
341.00000 1034.00000
IMAGE=8BmD337bod.JPG
ID=362 
SCALE=0.001198
LM=10
196.00000 1029.00000
599.00000 1146.00000
1354.00000 1189.00000
1590.00000 1139.00000
2077.00000 1095.00000
2047.00000 814.00000
1228.00000 783.00000
1082.00000 731.00000
559.00000 841.00000
411.00000 1012.00000
IMAGE=8BmD338bod.JPG
ID=363 
SCALE=0.001430
LM=10
152.00000 1067.00000
581.00000 1188.00000
1325.00000 1247.00000
1581.00000 1207.00000
2040.00000 1174.00000
2020.00000 892.00000
1178.00000 812.00000
1032.00000 764.00000
514.00000 872.00000
380.00000 1060.00000
IMAGE=8BmD350bod.JPG
ID=364 
SCALE=0.001430
LM=10
183.00000 1123.00000
590.00000 1246.00000
1367.00000 1281.00000
1588.00000 1238.00000
2114.00000 1163.00000
2094.00000 910.00000
1209.00000 877.00000
1066.00000 829.00000
546.00000 931.00000
395.00000 1072.00000
IMAGE=8BmD355bod.JPG
ID=365 
SCALE=0.001447
LM=10
186.00000 1012.00000
598.00000 1149.00000
1312.00000 1216.00000
1536.00000 1172.00000
2029.00000 1136.00000
2008.00000 863.00000
1194.00000 821.00000
1063.00000 781.00000
543.00000 831.00000
409.00000 1007.00000
IMAGE=8BmD360bod.JPG
ID=366 
SCALE=0.001426
LM=10
149.00000 1215.00000
535.00000 1326.00000
1223.00000 1340.00000
1442.00000 1299.00000
1875.00000 1263.00000
1854.00000 1005.00000
1091.00000 999.00000
986.00000 948.00000
492.00000 1029.00000
345.00000 1171.00000
IMAGE=8BmU121bod.JPG
ID=367 
SCALE=0.001323
LM=10
160.00000 1003.00000
551.00000 1137.00000
1194.00000 1168.00000
1387.00000 1159.00000
1850.00000 1163.00000
1853.00000 927.00000
1090.00000 847.00000
971.00000 800.00000
500.00000 854.00000
360.00000 1008.00000
IMAGE=8BmU124bod.JPG
ID=368 
SCALE=0.001099
LM=10
215.00000 1144.00000
588.00000 1221.00000
1227.00000 1240.00000
1411.00000 1219.00000
1906.00000 1181.00000
1863.00000 920.00000
1125.00000 897.00000
1002.00000 848.00000
503.00000 958.00000
397.00000 1124.00000
IMAGE=8BmU125bod.JPG
ID=369 
SCALE=0.001365
LM=10
147.00000 1002.00000
528.00000 1118.00000
1150.00000 1151.00000
1348.00000 1138.00000
1838.00000 1125.00000
1777.00000 889.00000
1071.00000 825.00000
926.00000 755.00000
443.00000 840.00000
330.00000 1007.00000
IMAGE=8BmU126bod.JPG
ID=370 
SCALE=0.001168
LM=10
264.00000 1096.00000
648.00000 1223.00000
1248.00000 1265.00000
1446.00000 1237.00000
1875.00000 1221.00000
1855.00000 967.00000
1161.00000 929.00000
997.00000 879.00000
571.00000 953.00000
456.00000 1091.00000
IMAGE=8BmU127bod.JPG
ID=371 
SCALE=0.001320
LM=10
212.00000 1055.00000
570.00000 1157.00000
1162.00000 1184.00000
1347.00000 1159.00000
1786.00000 1134.00000
1763.00000 910.00000
1045.00000 869.00000
912.00000 828.00000
511.00000 899.00000
390.00000 1048.00000
IMAGE=8BmU129bod.JPG
ID=372 
SCALE=0.001432
LM=10
143.00000 1070.00000
520.00000 1259.00000
1175.00000 1296.00000
1381.00000 1258.00000
1808.00000 1245.00000
1789.00000 980.00000
1057.00000 969.00000
922.00000 929.00000
497.00000 974.00000
330.00000 1115.00000
IMAGE=8BmU130bod.JPG
ID=373 
SCALE=0.001338
LM=10
214.00000 1109.00000
593.00000 1245.00000
1182.00000 1289.00000
1397.00000 1269.00000
1808.00000 1249.00000
1777.00000 1012.00000
1079.00000 970.00000
927.00000 918.00000
508.00000 985.00000
402.00000 1126.00000
IMAGE=8BmU132bod.JPG
ID=374 
SCALE=0.001212
LM=10
141.00000 1043.00000
546.00000 1133.00000
1154.00000 1144.00000
1359.00000 1115.00000
1821.00000 1081.00000
1780.00000 830.00000
1004.00000 791.00000
870.00000 760.00000
447.00000 870.00000
333.00000 1035.00000
IMAGE=8BmU133bod.JPG
ID=375 
SCALE=0.001329
LM=10
130.00000 289.00000
414.00000 613.00000
1048.00000 1078.00000
1257.00000 1173.00000
1701.00000 1425.00000
1841.00000 1150.00000
1163.00000 603.00000
1080.00000 464.00000
546.00000 314.00000
338.00000 385.00000
IMAGE=8BmU134bod.JPG
ID=376 
SCALE=0.001432
LM=10
138.00000 1179.00000
510.00000 1264.00000
1132.00000 1279.00000
1333.00000 1260.00000
1775.00000 1236.00000
1776.00000 1006.00000
970.00000 930.00000
840.00000 892.00000
414.00000 1003.00000
325.00000 1170.00000
IMAGE=8BmU135bod.JPG
ID=377 
SCALE=0.001433
LM=10
148.00000 942.00000
556.00000 1026.00000
1179.00000 1024.00000
1389.00000 1010.00000
1837.00000 1006.00000
1827.00000 749.00000
1085.00000 702.00000
953.00000 647.00000
476.00000 763.00000
352.00000 942.00000
IMAGE=8BmU136bod.JPG
ID=378 
SCALE=0.001302
LM=10
141.00000 1084.00000
511.00000 1232.00000
1169.00000 1284.00000
1372.00000 1247.00000
1803.00000 1237.00000
1796.00000 995.00000
1065.00000 936.00000
918.00000 902.00000
466.00000 957.00000
333.00000 1096.00000
IMAGE=8BmU137bod.JPG
ID=379 
SCALE=0.001236
LM=10
188.00000 1053.00000
566.00000 1157.00000
1198.00000 1189.00000
1420.00000 1167.00000
1863.00000 1172.00000
1832.00000 920.00000
1110.00000 850.00000
1003.00000 796.00000
499.00000 895.00000
379.00000 1061.00000
IMAGE=8BmU138bod.JPG
ID=380 
SCALE=0.001224
LM=10
189.00000 1124.00000
560.00000 1221.00000
1194.00000 1221.00000
1381.00000 1171.00000
1834.00000 1114.00000
1787.00000 890.00000
1070.00000 890.00000
943.00000 863.00000
470.00000 965.00000
373.00000 1128.00000
IMAGE=8BmU139bod.JPG
ID=381 
SCALE=0.001151
LM=10
137.00000 1079.00000
602.00000 1185.00000
1430.00000 1238.00000
1682.00000 1191.00000
2226.00000 1133.00000
2153.00000 813.00000
1216.00000 751.00000
1035.00000 706.00000
508.00000 856.00000
366.00000 1062.00000
IMAGE=8BmU140bod.JPG
ID=382 
SCALE=0.001337
LM=10
147.00000 922.00000
542.00000 1021.00000
1164.00000 1039.00000
1392.00000 1015.00000
1826.00000 1000.00000
1805.00000 740.00000
1064.00000 686.00000
948.00000 625.00000
459.00000 746.00000
339.00000 935.00000
IMAGE=8BmU141bod.JPG
ID=383 
SCALE=0.001323
LM=10
150.00000 1031.00000
505.00000 1162.00000
1148.00000 1232.00000
1346.00000 1210.00000
1779.00000 1207.00000
1762.00000 949.00000
1058.00000 882.00000
919.00000 839.00000
464.00000 893.00000
336.00000 1052.00000
IMAGE=8BmU142bod.JPG
ID=384 
SCALE=0.001266
LM=10
217.00000 1121.00000
589.00000 1199.00000
1197.00000 1212.00000
1389.00000 1196.00000
1815.00000 1184.00000
1818.00000 935.00000
1062.00000 879.00000
959.00000 838.00000
511.00000 937.00000
409.00000 1115.00000
IMAGE=8BmU143bod.JPG
ID=385 
SCALE=0.001329
LM=10
158.00000 1047.00000
565.00000 1146.00000
1204.00000 1180.00000
1442.00000 1159.00000
1879.00000 1179.00000
1885.00000 917.00000
1099.00000 803.00000
973.00000 746.00000
472.00000 850.00000
370.00000 1053.00000
IMAGE=8BmU144bod.JPG
ID=386 
SCALE=0.001332
LM=10
191.00000 1024.00000
576.00000 1105.00000
1194.00000 1118.00000
1378.00000 1088.00000
1822.00000 1044.00000
1785.00000 817.00000
1033.00000 773.00000
901.00000 750.00000
502.00000 832.00000
381.00000 992.00000
IMAGE=8BmU145bod.JPG
ID=387 
SCALE=0.001435
LM=10
167.00000 964.00000
546.00000 1084.00000
1184.00000 1123.00000
1386.00000 1083.00000
1811.00000 1053.00000
1761.00000 793.00000
1056.00000 793.00000
924.00000 752.00000
499.00000 801.00000
372.00000 938.00000
IMAGE=8BmU147bod.JPG
ID=388 
SCALE=0.001288
LM=10
164.00000 1081.00000
582.00000 1147.00000
1189.00000 1129.00000
1388.00000 1110.00000
1856.00000 1102.00000
1860.00000 842.00000
1043.00000 761.00000
888.00000 726.00000
450.00000 889.00000
366.00000 1072.00000
IMAGE=8BmU148bod.JPG
ID=389 
SCALE=0.001294
LM=10
162.00000 985.00000
541.00000 1106.00000
1140.00000 1102.00000
1332.00000 1085.00000
1745.00000 1084.00000
1705.00000 853.00000
1036.00000 793.00000
933.00000 744.00000
450.00000 875.00000
336.00000 1034.00000
IMAGE=8BmU149bod.JPG
ID=390 
SCALE=0.001148
LM=10
183.00000 1036.00000
617.00000 1140.00000
1345.00000 1202.00000
1580.00000 1175.00000
2044.00000 1192.00000
2036.00000 895.00000
1220.00000 781.00000
1060.00000 710.00000
542.00000 828.00000
403.00000 1017.00000
IMAGE=8BmU150bod.JPG
ID=391 
SCALE=0.001423
LM=10
179.00000 957.00000
547.00000 1114.00000
1172.00000 1132.00000
1360.00000 1113.00000
1804.00000 1081.00000
1769.00000 840.00000
1071.00000 817.00000
940.00000 757.00000
493.00000 870.00000
355.00000 1021.00000
IMAGE=8BmU151bod.JPG
ID=392 
SCALE=0.001294
LM=10
203.00000 932.00000
629.00000 1061.00000
1431.00000 1160.00000
1634.00000 1122.00000
2118.00000 1144.00000
2114.00000 838.00000
1279.00000 714.00000
1129.00000 643.00000
591.00000 731.00000
424.00000 906.00000
IMAGE=8BmU152bod.JPG
ID=393 
SCALE=0.001430
LM=10
182.00000 1039.00000
559.00000 1160.00000
1160.00000 1221.00000
1369.00000 1193.00000
1823.00000 1177.00000
1784.00000 954.00000
1034.00000 862.00000
893.00000 817.00000
505.00000 885.00000
370.00000 1030.00000
IMAGE=8BmU153bod.JPG
ID=394 
SCALE=0.001305
LM=10
141.00000 1107.00000
637.00000 1248.00000
1449.00000 1285.00000
1707.00000 1244.00000
2210.00000 1199.00000
2170.00000 904.00000
1297.00000 816.00000
1126.00000 754.00000
558.00000 897.00000
393.00000 1078.00000
IMAGE=8BmU154bod.JPG
ID=395 
SCALE=0.001305
LM=10
177.00000 977.00000
548.00000 1132.00000
1194.00000 1187.00000
1392.00000 1155.00000
1833.00000 1112.00000
1820.00000 890.00000
1083.00000 846.00000
926.00000 807.00000
495.00000 841.00000
368.00000 997.00000
IMAGE=8BmU156bod.JPG
ID=396 
SCALE=0.001334
LM=10
223.00000 1028.00000
606.00000 1082.00000
1265.00000 1084.00000
1436.00000 1054.00000
1931.00000 1041.00000
1868.00000 799.00000
1102.00000 741.00000
973.00000 699.00000
506.00000 819.00000
415.00000 983.00000
IMAGE=8BmU157bod.JPG
ID=397 
SCALE=0.001310
LM=10
218.00000 972.00000
626.00000 1110.00000
1360.00000 1179.00000
1589.00000 1136.00000
2071.00000 1113.00000
2017.00000 822.00000
1247.00000 767.00000
1095.00000 718.00000
592.00000 802.00000
430.00000 948.00000
IMAGE=8BmU158bod.JPG
ID=398 
SCALE=0.001428
LM=10
177.00000 1057.00000
579.00000 1138.00000
1200.00000 1159.00000
1376.00000 1131.00000
1842.00000 1116.00000
1790.00000 873.00000
1053.00000 820.00000
921.00000 767.00000
468.00000 859.00000
373.00000 1024.00000
IMAGE=8BmU159bod.JPG
ID=399 
SCALE=0.001306
LM=10
171.00000 1024.00000
638.00000 1181.00000
1438.00000 1218.00000
1682.00000 1178.00000
2201.00000 1170.00000
2169.00000 845.00000
1290.00000 777.00000
1146.00000 675.00000
527.00000 848.00000
404.00000 1059.00000
IMAGE=8BmU160bod.JPG
ID=400 
SCALE=0.001360
LM=10
159.00000 1014.00000
548.00000 1135.00000
1224.00000 1160.00000
1411.00000 1140.00000
1883.00000 1105.00000
1846.00000 849.00000
1065.00000 806.00000
946.00000 742.00000
486.00000 867.00000
348.00000 1041.00000
IMAGE=8BmU161bod.JPG
ID=401 
SCALE=0.001247
LM=10
230.00000 1122.00000
587.00000 1236.00000
1226.00000 1262.00000
1403.00000 1236.00000
1832.00000 1221.00000
1788.00000 974.00000
1102.00000 959.00000
970.00000 922.00000
518.00000 975.00000
419.00000 1116.00000
IMAGE=8BmU162bod.JPG
ID=402 
SCALE=0.001201
LM=10
223.00000 322.00000
549.00000 650.00000
1147.00000 1018.00000
1358.00000 1110.00000
1780.00000 1314.00000
1891.00000 1063.00000
1225.00000 597.00000
1116.00000 482.00000
618.00000 324.00000
417.00000 422.00000
IMAGE=8BmU163bod.JPG
ID=403 
SCALE=0.001437
LM=10
166.00000 340.00000
478.00000 646.00000
1106.00000 1051.00000
1325.00000 1163.00000
1765.00000 1441.00000
1908.00000 1160.00000
1182.00000 584.00000
1070.00000 465.00000
581.00000 334.00000
367.00000 441.00000
IMAGE=8BmU164bod.JPG
ID=404 
SCALE=0.001432
LM=10
174.00000 1046.00000
571.00000 1174.00000
1204.00000 1170.00000
1409.00000 1140.00000
1853.00000 1125.00000
1830.00000 878.00000
1041.00000 814.00000
891.00000 788.00000
484.00000 894.00000
364.00000 1068.00000
IMAGE=8BmU165bod.JPG
ID=405 
SCALE=0.001305
LM=10
200.00000 1090.00000
608.00000 1160.00000
1224.00000 1129.00000
1439.00000 1114.00000
1873.00000 1106.00000
1854.00000 848.00000
1092.00000 780.00000
940.00000 746.00000
504.00000 884.00000
401.00000 1065.00000
IMAGE=8BmU166bod.JPG
ID=406 
SCALE=0.001238
LM=10
157.00000 1072.00000
565.00000 1214.00000
1185.00000 1229.00000
1422.00000 1185.00000
1833.00000 1182.00000
1794.00000 916.00000
1070.00000 903.00000
932.00000 854.00000
490.00000 933.00000
358.00000 1094.00000
IMAGE=8BmU167bod.JPG
ID=407 
SCALE=0.001219
LM=10
175.00000 1068.00000
610.00000 1136.00000
1221.00000 1140.00000
1435.00000 1116.00000
1891.00000 1109.00000
1855.00000 849.00000
1091.00000 769.00000
938.00000 714.00000
486.00000 845.00000
383.00000 1051.00000
IMAGE=8BmU168bod.JPG
ID=408 
SCALE=0.001276
LM=10
211.00000 1047.00000
595.00000 1102.00000
1238.00000 1089.00000
1422.00000 1057.00000
1863.00000 1061.00000
1847.00000 792.00000
1104.00000 759.00000
990.00000 721.00000
491.00000 831.00000
395.00000 1007.00000
IMAGE=8BmU169bod.JPG
ID=409 
SCALE=0.001233
LM=10
160.00000 1079.00000
573.00000 1127.00000
1202.00000 1118.00000
1404.00000 1091.00000
1867.00000 1069.00000
1846.00000 805.00000
1079.00000 749.00000
947.00000 696.00000
436.00000 855.00000
350.00000 1025.00000
IMAGE=8BmU170bod.JPG
ID=410 
SCALE=0.001292
LM=10
174.00000 1050.00000
580.00000 1198.00000
1221.00000 1239.00000
1427.00000 1227.00000
1865.00000 1216.00000
1849.00000 955.00000
1161.00000 908.00000
975.00000 843.00000
520.00000 919.00000
390.00000 1081.00000
IMAGE=8BmU171bod.JPG
ID=411 
SCALE=0.001291
LM=10
167.00000 996.00000
569.00000 1095.00000
1190.00000 1112.00000
1392.00000 1094.00000
1812.00000 1088.00000
1788.00000 833.00000
1110.00000 764.00000
966.00000 723.00000
491.00000 830.00000
368.00000 1020.00000
IMAGE=8BmU172bod.JPG
ID=412 
SCALE=0.001216
LM=10
183.00000 1082.00000
602.00000 1220.00000
1293.00000 1300.00000
1525.00000 1273.00000
2041.00000 1204.00000
1970.00000 934.00000
1188.00000 875.00000
1049.00000 810.00000
541.00000 909.00000
402.00000 1054.00000
IMAGE=8BmU173bod.JPG
ID=413 
SCALE=0.001429
LM=10
144.00000 1039.00000
551.00000 1122.00000
1196.00000 1133.00000
1400.00000 1097.00000
1886.00000 1031.00000
1835.00000 768.00000
1062.00000 754.00000
916.00000 703.00000
452.00000 844.00000
345.00000 1031.00000
IMAGE=8BmU174bod.JPG
ID=414 
SCALE=0.001277
LM=10
154.00000 973.00000
531.00000 1136.00000
1179.00000 1166.00000
1392.00000 1151.00000
1863.00000 1126.00000
1817.00000 873.00000
1050.00000 818.00000
889.00000 782.00000
484.00000 849.00000
352.00000 1026.00000
IMAGE=8BmU175bod.JPG
ID=415 
SCALE=0.001425
LM=10
222.00000 999.00000
594.00000 1100.00000
1189.00000 1116.00000
1381.00000 1085.00000
1796.00000 1052.00000
1765.00000 817.00000
1081.00000 803.00000
960.00000 746.00000
507.00000 844.00000
399.00000 994.00000
IMAGE=8BmU176bod.JPG
ID=416 
SCALE=0.001419
LM=10
185.00000 1065.00000
573.00000 1146.00000
1236.00000 1146.00000
1439.00000 1115.00000
1869.00000 1098.00000
1846.00000 823.00000
1094.00000 788.00000
939.00000 744.00000
483.00000 851.00000
383.00000 1040.00000
IMAGE=8BmU177bod.JPG
ID=417 
SCALE=0.001416
LM=10
230.00000 1222.00000
618.00000 1280.00000
1229.00000 1239.00000
1437.00000 1200.00000
1832.00000 1206.00000
1826.00000 959.00000
1127.00000 937.00000
979.00000 892.00000
507.00000 1010.00000
419.00000 1197.00000
IMAGE=8BmU178bod.JPG
ID=418 
SCALE=0.001125
LM=10
182.00000 990.00000
564.00000 1089.00000
1182.00000 1076.00000
1355.00000 1059.00000
1809.00000 1065.00000
1808.00000 814.00000
1087.00000 772.00000
945.00000 725.00000
480.00000 807.00000
378.00000 977.00000
IMAGE=8BmU179bod.JPG
ID=419 
SCALE=0.001162
LM=10
178.00000 1168.00000
560.00000 1290.00000
1216.00000 1297.00000
1391.00000 1259.00000
1815.00000 1237.00000
1791.00000 987.00000
1030.00000 967.00000
960.00000 924.00000
479.00000 1000.00000
365.00000 1168.00000
IMAGE=8BmU180bod.JPG
ID=420 
SCALE=0.001289
LM=10
267.00000 1043.00000
602.00000 1196.00000
1207.00000 1189.00000
1402.00000 1152.00000
1806.00000 1108.00000
1775.00000 895.00000
1121.00000 903.00000
990.00000 862.00000
558.00000 920.00000
433.00000 1065.00000
IMAGE=8BmU181bod.JPG
ID=421 
SCALE=0.001202
LM=10
178.00000 921.00000
603.00000 1089.00000
1355.00000 1203.00000
1596.00000 1162.00000
2087.00000 1141.00000
2084.00000 851.00000
1226.00000 740.00000
1081.00000 681.00000
552.00000 752.00000
409.00000 913.00000
IMAGE=8BmU182bod.JPG
ID=422 
SCALE=0.001432
LM=10
159.00000 999.00000
561.00000 1143.00000
1327.00000 1213.00000
1554.00000 1167.00000
2023.00000 1140.00000
1978.00000 847.00000
1172.00000 780.00000
1019.00000 735.00000
524.00000 818.00000
373.00000 993.00000
IMAGE=8BmU183bod.JPG
ID=423 
SCALE=0.001429
LM=10
147.00000 1202.00000
553.00000 1244.00000
1206.00000 1227.00000
1413.00000 1189.00000
1840.00000 1174.00000
1791.00000 902.00000
1047.00000 842.00000
913.00000 805.00000
422.00000 980.00000
333.00000 1151.00000
IMAGE=8BmU184bod.JPG
ID=424 
SCALE=0.001376
LM=10
143.00000 1054.00000
514.00000 1187.00000
1176.00000 1234.00000
1390.00000 1200.00000
1832.00000 1176.00000
1824.00000 924.00000
1044.00000 866.00000
911.00000 847.00000
462.00000 910.00000
334.00000 1050.00000
IMAGE=8BmU185bod.JPG
ID=425 
SCALE=0.001331
LM=10
168.00000 1014.00000
538.00000 1134.00000
1180.00000 1167.00000
1392.00000 1137.00000
1803.00000 1123.00000
1784.00000 864.00000
1071.00000 828.00000
952.00000 806.00000
487.00000 869.00000
355.00000 991.00000
IMAGE=8BmU186bod.JPG
ID=426 
SCALE=0.001261
LM=10
170.00000 993.00000
605.00000 1110.00000
1298.00000 1160.00000
1522.00000 1124.00000
1988.00000 1110.00000
1945.00000 812.00000
1187.00000 739.00000
1045.00000 696.00000
504.00000 813.00000
383.00000 987.00000
IMAGE=8BmU187bod.JPG
ID=427 
SCALE=0.001424
LM=10
209.00000 978.00000
570.00000 1148.00000
1216.00000 1192.00000
1422.00000 1133.00000
1869.00000 1086.00000
1850.00000 829.00000
1086.00000 825.00000
919.00000 787.00000
516.00000 858.00000
388.00000 1005.00000
IMAGE=8BmU188bod.JPG
ID=428 
SCALE=0.001300
LM=10
136.00000 1037.00000
488.00000 1158.00000
1158.00000 1215.00000
1376.00000 1169.00000
1770.00000 1130.00000
1761.00000 879.00000
1016.00000 855.00000
895.00000 814.00000
449.00000 887.00000
319.00000 1042.00000
IMAGE=8BmU189bod.JPG
ID=429 
SCALE=0.001338
LM=10
134.00000 1015.00000
526.00000 1164.00000
1212.00000 1207.00000
1439.00000 1152.00000
1856.00000 1130.00000
1825.00000 866.00000
1072.00000 827.00000
912.00000 794.00000
478.00000 876.00000
341.00000 1031.00000
IMAGE=8BmU190bod.JPG
ID=430 
SCALE=0.001173
LM=10
140.00000 1074.00000
531.00000 1193.00000
1149.00000 1244.00000
1411.00000 1224.00000
1811.00000 1213.00000
1780.00000 955.00000
1043.00000 879.00000
887.00000 839.00000
456.00000 925.00000
323.00000 1072.00000
IMAGE=8BmU191bod.JPG
ID=431 
SCALE=0.001298
LM=10
203.00000 1099.00000
567.00000 1232.00000
1191.00000 1259.00000
1376.00000 1212.00000
1775.00000 1168.00000
1778.00000 940.00000
1107.00000 947.00000
962.00000 922.00000
544.00000 962.00000
399.00000 1096.00000
IMAGE=8BmU192bod.JPG
ID=432 
SCALE=0.001140
LM=10
156.00000 1049.00000
551.00000 1157.00000
1280.00000 1210.00000
1488.00000 1173.00000
1979.00000 1171.00000
1952.00000 886.00000
1146.00000 794.00000
998.00000 754.00000
504.00000 857.00000
370.00000 1029.00000
IMAGE=8BmU193bod.JPG
ID=433 
SCALE=0.001426
LM=10
200.00000 1170.00000
575.00000 1245.00000
1122.00000 1252.00000
1326.00000 1210.00000
1721.00000 1191.00000
1717.00000 965.00000
1022.00000 934.00000
891.00000 885.00000
486.00000 992.00000
379.00000 1162.00000
IMAGE=8BmU194bod.JPG
ID=434 
SCALE=0.001418
LM=10
150.00000 1042.00000
543.00000 1173.00000
1189.00000 1217.00000
1398.00000 1169.00000
1845.00000 1147.00000
1838.00000 888.00000
1102.00000 861.00000
983.00000 813.00000
478.00000 886.00000
350.00000 1041.00000
IMAGE=8BmU195bod.JPG
ID=435 
SCALE=0.001332
LM=10
128.00000 1097.00000
545.00000 1225.00000
1304.00000 1250.00000
1545.00000 1224.00000
2010.00000 1189.00000
1995.00000 908.00000
1150.00000 834.00000
978.00000 767.00000
484.00000 924.00000
349.00000 1112.00000
IMAGE=8BmU196bod.JPG
ID=436 
SCALE=0.001429
LM=10
159.00000 1065.00000
571.00000 1181.00000
1267.00000 1214.00000
1492.00000 1163.00000
1941.00000 1142.00000
1910.00000 865.00000
1121.00000 812.00000
970.00000 763.00000
484.00000 908.00000
362.00000 1086.00000
IMAGE=8BmU197bod.JPG
ID=437 
SCALE=0.001422
LM=10
178.00000 1082.00000
560.00000 1183.00000
1211.00000 1206.00000
1433.00000 1171.00000
1856.00000 1137.00000
1818.00000 867.00000
1066.00000 835.00000
940.00000 804.00000
475.00000 913.00000
367.00000 1084.00000
IMAGE=8BmU198bod.JPG
ID=438 
SCALE=0.001293
LM=10
158.00000 1052.00000
551.00000 1116.00000
1200.00000 1100.00000
1430.00000 1068.00000
1851.00000 1078.00000
1843.00000 804.00000
1080.00000 751.00000
960.00000 703.00000
428.00000 843.00000
348.00000 1029.00000
IMAGE=8BmU199bod.JPG
ID=439 
SCALE=0.001295
LM=10
153.00000 1106.00000
541.00000 1192.00000
1169.00000 1202.00000
1416.00000 1164.00000
1834.00000 1151.00000
1815.00000 890.00000
1050.00000 824.00000
907.00000 792.00000
466.00000 920.00000
347.00000 1106.00000
IMAGE=8BmU200bod.JPG
ID=440 
SCALE=0.001418
LM=10
201.00000 1018.00000
582.00000 1103.00000
1218.00000 1126.00000
1418.00000 1095.00000
1842.00000 1095.00000
1839.00000 835.00000
1099.00000 744.00000
965.00000 701.00000
489.00000 826.00000
390.00000 1001.00000
IMAGE=8BmU201bod.JPG
ID=441 
SCALE=0.001340
LM=10
163.00000 1014.00000
536.00000 1150.00000
1201.00000 1203.00000
1408.00000 1169.00000
1852.00000 1143.00000
1838.00000 880.00000
1086.00000 849.00000
950.00000 815.00000
491.00000 870.00000
357.00000 1011.00000
IMAGE=8BmU202bod.JPG
ID=442 
SCALE=0.001320
LM=10
146.00000 1051.00000
553.00000 1113.00000
1129.00000 1101.00000
1367.00000 1078.00000
1780.00000 1092.00000
1757.00000 839.00000
1042.00000 767.00000
867.00000 721.00000
425.00000 844.00000
332.00000 1018.00000
IMAGE=8BmU203bod.JPG
ID=443 
SCALE=0.001214
LM=10
208.00000 1072.00000
641.00000 1203.00000
1391.00000 1231.00000
1626.00000 1201.00000
2079.00000 1197.00000
2086.00000 916.00000
1255.00000 816.00000
1110.00000 757.00000
540.00000 885.00000
427.00000 1086.00000
IMAGE=8BmU204bod.JPG
ID=444 
SCALE=0.001431
LM=10
226.00000 1146.00000
632.00000 1287.00000
1256.00000 1277.00000
1465.00000 1236.00000
1901.00000 1214.00000
1879.00000 970.00000
1124.00000 954.00000
1022.00000 926.00000
542.00000 1005.00000
421.00000 1151.00000
IMAGE=8BmU205bod.JPG
ID=445 
SCALE=0.001130
LM=10
167.00000 1001.00000
570.00000 1109.00000
1212.00000 1135.00000
1401.00000 1113.00000
1884.00000 1098.00000
1838.00000 859.00000
1099.00000 825.00000
980.00000 775.00000
474.00000 839.00000
371.00000 979.00000
IMAGE=8BmU214bod.JPG
ID=446 
SCALE=0.001140
LM=10
141.00000 1062.00000
531.00000 1187.00000
1214.00000 1226.00000
1399.00000 1216.00000
1881.00000 1210.00000
1850.00000 960.00000
1095.00000 858.00000
971.00000 788.00000
445.00000 903.00000
331.00000 1074.00000
IMAGE=8BmU228bod.JPG
ID=447 
SCALE=0.001209
LM=10
151.00000 1058.00000
563.00000 1155.00000
1286.00000 1176.00000
1519.00000 1137.00000
2008.00000 1097.00000
1962.00000 810.00000
1145.00000 759.00000
970.00000 705.00000
482.00000 851.00000
369.00000 1013.00000
IMAGE=8BmU238bod.JPG
ID=448 
SCALE=0.001428
LM=10
149.00000 1136.00000
544.00000 1250.00000
1181.00000 1286.00000
1383.00000 1265.00000
1842.00000 1244.00000
1823.00000 1003.00000
1079.00000 933.00000
946.00000 877.00000
474.00000 985.00000
348.00000 1150.00000
IMAGE=8BmU239bod.JPG
ID=449 
SCALE=0.001239
LM=10
145.00000 939.00000
521.00000 1063.00000
1179.00000 1127.00000
1393.00000 1112.00000
1832.00000 1127.00000
1797.00000 876.00000
1082.00000 778.00000
957.00000 734.00000
483.00000 786.00000
340.00000 936.00000
IMAGE=8BmU240bod.JPG
ID=450 
SCALE=0.001177
LM=10
148.00000 1032.00000
588.00000 1184.00000
1401.00000 1251.00000
1656.00000 1195.00000
2200.00000 1135.00000
2138.00000 812.00000
1254.00000 806.00000
1073.00000 753.00000
510.00000 847.00000
380.00000 1018.00000
IMAGE=8CmC01bod.JPG
ID=451 
SCALE=0.001277
LM=10
159.00000 1055.00000
623.00000 1161.00000
1405.00000 1174.00000
1647.00000 1131.00000
2263.00000 1058.00000
2221.00000 758.00000
1209.00000 710.00000
1039.00000 679.00000
540.00000 815.00000
394.00000 1027.00000
IMAGE=8CmC02bod.JPG
ID=452 
SCALE=0.001164
LM=10
187.00000 1032.00000
644.00000 1181.00000
1411.00000 1239.00000
1667.00000 1187.00000
2237.00000 1125.00000
2176.00000 821.00000
1269.00000 791.00000
1088.00000 749.00000
590.00000 850.00000
426.00000 1037.00000
IMAGE=8CmC03bod.JPG
ID=453 
SCALE=0.001171
LM=10
151.00000 1085.00000
592.00000 1236.00000
1345.00000 1267.00000
1568.00000 1219.00000
2116.00000 1191.00000
2095.00000 905.00000
1200.00000 884.00000
1054.00000 835.00000
518.00000 941.00000
369.00000 1122.00000
IMAGE=8CmC04bod.JPG
ID=454 
SCALE=0.001046
LM=10
190.00000 1056.00000
604.00000 1258.00000
1325.00000 1314.00000
1543.00000 1271.00000
2044.00000 1207.00000
2047.00000 940.00000
1188.00000 940.00000
1051.00000 908.00000
575.00000 950.00000
397.00000 1097.00000
IMAGE=8CmC05bod.JPG
ID=455 
SCALE=0.001009
LM=10
141.00000 1029.00000
601.00000 1197.00000
1429.00000 1247.00000
1685.00000 1186.00000
2234.00000 1153.00000
2228.00000 812.00000
1278.00000 748.00000
1099.00000 672.00000
551.00000 843.00000
389.00000 1031.00000
IMAGE=8CmC06bod.JPG
ID=456 
SCALE=0.001299
LM=10
110.00000 1120.00000
596.00000 1270.00000
1394.00000 1315.00000
1650.00000 1278.00000
2170.00000 1239.00000
2152.00000 910.00000
1236.00000 869.00000
1068.00000 821.00000
505.00000 929.00000
352.00000 1130.00000
IMAGE=8cmC07bod.JPG
ID=457 
SCALE=0.001207
LM=10
137.00000 1040.00000
589.00000 1207.00000
1391.00000 1287.00000
1641.00000 1239.00000
2167.00000 1207.00000
2127.00000 884.00000
1220.00000 834.00000
1060.00000 799.00000
529.00000 878.00000
367.00000 1059.00000
IMAGE=8CmC08bod.JPG
ID=458 
SCALE=0.001158
LM=10
137.00000 1089.00000
634.00000 1232.00000
1427.00000 1292.00000
1684.00000 1237.00000
2276.00000 1173.00000
2236.00000 828.00000
1262.00000 811.00000
1106.00000 776.00000
565.00000 885.00000
401.00000 1068.00000
IMAGE=8CmC09bod.JPG
ID=459 
SCALE=0.001182
LM=10
188.00000 313.00000
470.00000 608.00000
1067.00000 1029.00000
1294.00000 1110.00000
1715.00000 1328.00000
1824.00000 1060.00000
1139.00000 585.00000
1039.00000 475.00000
583.00000 325.00000
380.00000 384.00000
IMAGE=8CmC103bod.JPG
ID=460 
SCALE=0.001417
LM=10
190.00000 1102.00000
594.00000 1220.00000
1203.00000 1234.00000
1414.00000 1206.00000
1855.00000 1202.00000
1871.00000 949.00000
1086.00000 873.00000
955.00000 818.00000
487.00000 937.00000
381.00000 1091.00000
IMAGE=8CmC109bod.JPG
ID=461 
SCALE=0.001354
LM=10
134.00000 1077.00000
582.00000 1240.00000
1442.00000 1319.00000
1690.00000 1259.00000
2262.00000 1207.00000
2261.00000 888.00000
1246.00000 854.00000
1099.00000 805.00000
524.00000 894.00000
374.00000 1065.00000
IMAGE=8CmC10bod.JPG
ID=462 
SCALE=0.001291
LM=10
149.00000 921.00000
543.00000 1047.00000
1250.00000 1104.00000
1476.00000 1062.00000
1963.00000 1049.00000
1941.00000 768.00000
1095.00000 740.00000
970.00000 677.00000
488.00000 754.00000
355.00000 908.00000
IMAGE=8CmC113bod.JPG
ID=463 
SCALE=0.001418
LM=10
166.00000 885.00000
526.00000 1018.00000
1210.00000 1026.00000
1446.00000 993.00000
1858.00000 981.00000
1857.00000 720.00000
1051.00000 689.00000
917.00000 652.00000
467.00000 747.00000
345.00000 897.00000
IMAGE=8CmC119bod.JPG
ID=464 
SCALE=0.001308
LM=10
174.00000 1191.00000
608.00000 1385.00000
1350.00000 1417.00000
1591.00000 1366.00000
2162.00000 1293.00000
2118.00000 1012.00000
1217.00000 1022.00000
1082.00000 985.00000
560.00000 1060.00000
405.00000 1205.00000
IMAGE=8CmC11bod.JPG
ID=465 
SCALE=0.001022
LM=10
134.00000 1011.00000
596.00000 1180.00000
1383.00000 1249.00000
1627.00000 1219.00000
2204.00000 1221.00000
2140.00000 887.00000
1260.00000 824.00000
1103.00000 743.00000
538.00000 827.00000
378.00000 989.00000
IMAGE=8CmC12bod.JPG
ID=466 
SCALE=0.001176
LM=10
146.00000 925.00000
530.00000 1069.00000
1160.00000 1126.00000
1363.00000 1106.00000
1813.00000 1114.00000
1826.00000 863.00000
1069.00000 779.00000
942.00000 732.00000
479.00000 802.00000
337.00000 953.00000
IMAGE=8CmC13bod.JPG
ID=467 
SCALE=0.001303
LM=10
134.00000 894.00000
529.00000 1027.00000
1219.00000 1069.00000
1460.00000 1035.00000
1897.00000 1007.00000
1875.00000 735.00000
1050.00000 680.00000
913.00000 622.00000
458.00000 733.00000
319.00000 903.00000
IMAGE=8CmC14bod.JPG
ID=468 
SCALE=0.001424
LM=10
135.00000 1082.00000
605.00000 1236.00000
1404.00000 1285.00000
1652.00000 1232.00000
2225.00000 1203.00000
2211.00000 875.00000
1238.00000 834.00000
1048.00000 790.00000
535.00000 895.00000
380.00000 1095.00000
IMAGE=8CmC15bod.JPG
ID=469 
SCALE=0.001281
LM=10
164.00000 1134.00000
640.00000 1280.00000
1438.00000 1352.00000
1691.00000 1272.00000
2248.00000 1209.00000
2222.00000 885.00000
1262.00000 840.00000
1117.00000 791.00000
579.00000 931.00000
419.00000 1111.00000
IMAGE=8CmC16bod.JPG
ID=470 
SCALE=0.001228
LM=10
135.00000 1082.00000
599.00000 1202.00000
1395.00000 1224.00000
1648.00000 1171.00000
2204.00000 1116.00000
2126.00000 793.00000
1232.00000 772.00000
1094.00000 704.00000
528.00000 870.00000
375.00000 1061.00000
IMAGE=8CmC17bod.JPG
ID=471 
SCALE=0.001313
LM=10
181.00000 1083.00000
622.00000 1245.00000
1381.00000 1313.00000
1627.00000 1269.00000
2127.00000 1253.00000
2111.00000 960.00000
1241.00000 885.00000
1076.00000 806.00000
565.00000 906.00000
410.00000 1072.00000
IMAGE=8CmC18bod.JPG
ID=472 
SCALE=0.001316
LM=10
137.00000 1080.00000
619.00000 1214.00000
1393.00000 1287.00000
1656.00000 1234.00000
2195.00000 1195.00000
2153.00000 872.00000
1251.00000 843.00000
1098.00000 780.00000
540.00000 874.00000
376.00000 1058.00000
IMAGE=8CmC19bod.JPG
ID=473 
SCALE=0.001260
LM=10
174.00000 1094.00000
627.00000 1220.00000
1446.00000 1278.00000
1684.00000 1237.00000
2292.00000 1210.00000
2262.00000 891.00000
1294.00000 815.00000
1130.00000 770.00000
563.00000 897.00000
413.00000 1094.00000
IMAGE=8CmC20bod.JPG
ID=474 
SCALE=0.001073
LM=10
171.00000 1062.00000
624.00000 1188.00000
1393.00000 1236.00000
1643.00000 1190.00000
2166.00000 1164.00000
2128.00000 865.00000
1236.00000 817.00000
1068.00000 776.00000
568.00000 873.00000
412.00000 1043.00000
IMAGE=8CmC21bod.JPG
ID=475 
SCALE=0.001118
LM=10
122.00000 1138.00000
567.00000 1281.00000
1369.00000 1343.00000
1610.00000 1301.00000
2150.00000 1287.00000
2137.00000 966.00000
1194.00000 888.00000
1066.00000 832.00000
504.00000 955.00000
356.00000 1141.00000
IMAGE=8CmC22bod.JPG
ID=476 
SCALE=0.001274
LM=10
149.00000 1064.00000
581.00000 1240.00000
1389.00000 1335.00000
1644.00000 1284.00000
2184.00000 1246.00000
2172.00000 943.00000
1229.00000 857.00000
1054.00000 812.00000
537.00000 901.00000
389.00000 1053.00000
IMAGE=8CmC23bod.JPG
ID=477 
SCALE=0.001269
LM=10
160.00000 1079.00000
612.00000 1214.00000
1408.00000 1255.00000
1638.00000 1221.00000
2258.00000 1133.00000
2253.00000 867.00000
1287.00000 852.00000
1097.00000 811.00000
553.00000 898.00000
396.00000 1089.00000
IMAGE=8CmC24bod.JPG
ID=478 
SCALE=0.001008
LM=10
181.00000 1162.00000
660.00000 1287.00000
1426.00000 1317.00000
1672.00000 1258.00000
2298.00000 1170.00000
2225.00000 887.00000
1274.00000 858.00000
1090.00000 806.00000
568.00000 935.00000
412.00000 1104.00000
IMAGE=8CmC25bod.JPG
ID=479 
SCALE=0.001270
LM=10
151.00000 948.00000
610.00000 1126.00000
1426.00000 1223.00000
1705.00000 1164.00000
2262.00000 1131.00000
2223.00000 790.00000
1246.00000 756.00000
1073.00000 702.00000
576.00000 774.00000
394.00000 927.00000
IMAGE=8CmC26bod.JPG
ID=480 
SCALE=0.001304
LM=10
157.00000 1083.00000
609.00000 1259.00000
1453.00000 1351.00000
1712.00000 1310.00000
2247.00000 1277.00000
2210.00000 938.00000
1271.00000 855.00000
1132.00000 793.00000
569.00000 907.00000
395.00000 1083.00000
IMAGE=8CmC27bod.JPG
ID=481 
SCALE=0.001260
LM=10
156.00000 943.00000
530.00000 1153.00000
1166.00000 1240.00000
1390.00000 1210.00000
1896.00000 1222.00000
1886.00000 962.00000
1135.00000 899.00000
1000.00000 828.00000
507.00000 871.00000
349.00000 993.00000
IMAGE=8CmC28bod.JPG
ID=482 
SCALE=0.001210
LM=10
142.00000 1101.00000
633.00000 1207.00000
1390.00000 1248.00000
1655.00000 1166.00000
2200.00000 1111.00000
2135.00000 792.00000
1202.00000 769.00000
1053.00000 736.00000
528.00000 877.00000
394.00000 1063.00000
IMAGE=8CmC29bod.JPG
ID=483 
SCALE=0.001262
LM=10
197.00000 1105.00000
592.00000 1277.00000
1240.00000 1331.00000
1439.00000 1282.00000
1922.00000 1244.00000
1894.00000 988.00000
1152.00000 982.00000
1005.00000 937.00000
559.00000 987.00000
398.00000 1125.00000
IMAGE=8CmC30bod.JPG
ID=484 
SCALE=0.001246
LM=10
134.00000 1048.00000
591.00000 1223.00000
1363.00000 1284.00000
1598.00000 1233.00000
2161.00000 1195.00000
2137.00000 888.00000
1196.00000 860.00000
1031.00000 823.00000
536.00000 906.00000
383.00000 1048.00000
IMAGE=8CmC31bod.JPG
ID=485 
SCALE=0.001274
LM=10
177.00000 1155.00000
668.00000 1227.00000
1410.00000 1246.00000
1659.00000 1209.00000
2237.00000 1161.00000
2265.00000 865.00000
1298.00000 815.00000
1122.00000 752.00000
551.00000 925.00000
416.00000 1120.00000
IMAGE=8CmC32bod.JPG
ID=486 
SCALE=0.001106
LM=10
138.00000 955.00000
475.00000 1124.00000
1116.00000 1176.00000
1299.00000 1131.00000
1761.00000 1106.00000
1723.00000 847.00000
992.00000 843.00000
875.00000 820.00000
441.00000 873.00000
304.00000 996.00000
IMAGE=8CmC33bod.JPG
ID=487 
SCALE=0.001343
LM=10
166.00000 1054.00000
621.00000 1166.00000
1379.00000 1176.00000
1628.00000 1127.00000
2201.00000 1087.00000
2177.00000 793.00000
1213.00000 785.00000
1083.00000 748.00000
504.00000 868.00000
384.00000 1074.00000
IMAGE=8CmC34bod.JPG
ID=488 
SCALE=0.001027
LM=10
143.00000 1144.00000
606.00000 1275.00000
1400.00000 1333.00000
1624.00000 1267.00000
2172.00000 1214.00000
2152.00000 900.00000
1242.00000 871.00000
1078.00000 838.00000
540.00000 936.00000
384.00000 1118.00000
IMAGE=8CmC35bod.JPG
ID=489 
SCALE=0.001270
LM=10
171.00000 975.00000
607.00000 1115.00000
1400.00000 1175.00000
1640.00000 1138.00000
2216.00000 1096.00000
2155.00000 783.00000
1240.00000 738.00000
1086.00000 681.00000
545.00000 788.00000
394.00000 977.00000
IMAGE=8CmC37bod.JPG
ID=490 
SCALE=0.001202
LM=10
163.00000 972.00000
595.00000 1114.00000
1418.00000 1183.00000
1674.00000 1134.00000
2200.00000 1094.00000
2172.00000 770.00000
1242.00000 723.00000
1108.00000 657.00000
544.00000 769.00000
387.00000 972.00000
IMAGE=8CmC38bod.JPG
ID=491 
SCALE=0.001332
LM=10
129.00000 979.00000
514.00000 1128.00000
1211.00000 1202.00000
1413.00000 1159.00000
1872.00000 1156.00000
1862.00000 880.00000
1084.00000 829.00000
929.00000 804.00000
488.00000 839.00000
331.00000 964.00000
IMAGE=8CmC39bod.JPG
ID=492 
SCALE=0.001275
LM=10
184.00000 1046.00000
637.00000 1183.00000
1408.00000 1259.00000
1659.00000 1217.00000
2208.00000 1175.00000
2164.00000 867.00000
1273.00000 807.00000
1080.00000 749.00000
549.00000 851.00000
408.00000 1039.00000
IMAGE=8CmC40bod.JPG
ID=493 
SCALE=0.001291
LM=10
128.00000 1084.00000
604.00000 1161.00000
1425.00000 1174.00000
1700.00000 1136.00000
2231.00000 1110.00000
2198.00000 779.00000
1232.00000 703.00000
1041.00000 662.00000
489.00000 845.00000
360.00000 1059.00000
IMAGE=8CmC41bod.JPG
ID=494 
SCALE=0.001304
LM=10
140.00000 984.00000
609.00000 1134.00000
1414.00000 1228.00000
1663.00000 1178.00000
2210.00000 1138.00000
2178.00000 810.00000
1297.00000 790.00000
1137.00000 716.00000
546.00000 784.00000
382.00000 949.00000
IMAGE=8CmC42bod.JPG
ID=495 
SCALE=0.001212
LM=10
135.00000 1058.00000
606.00000 1181.00000
1369.00000 1236.00000
1618.00000 1181.00000
2177.00000 1131.00000
2148.00000 828.00000
1243.00000 789.00000
1080.00000 769.00000
485.00000 853.00000
362.00000 1034.00000
IMAGE=8CmC43bod.JPG
ID=496 
SCALE=0.001201
LM=10
152.00000 987.00000
583.00000 1117.00000
1364.00000 1165.00000
1592.00000 1134.00000
2140.00000 1118.00000
2110.00000 796.00000
1232.00000 740.00000
1054.00000 685.00000
526.00000 792.00000
379.00000 972.00000
IMAGE=8CmC44bod.JPG
ID=497 
SCALE=0.001225
LM=10
136.00000 938.00000
506.00000 1097.00000
1202.00000 1155.00000
1417.00000 1123.00000
1895.00000 1114.00000
1872.00000 846.00000
1104.00000 785.00000
943.00000 744.00000
468.00000 800.00000
328.00000 944.00000
IMAGE=8CmC45bod.JPG
ID=498 
SCALE=0.001178
LM=10
152.00000 975.00000
622.00000 1112.00000
1392.00000 1162.00000
1642.00000 1127.00000
2215.00000 1083.00000
2187.00000 769.00000
1254.00000 692.00000
1066.00000 654.00000
547.00000 764.00000
400.00000 947.00000
IMAGE=8CmC46bod.JPG
ID=499 
SCALE=0.001245
LM=10
272.00000 952.00000
695.00000 1092.00000
1368.00000 1139.00000
1566.00000 1112.00000
2064.00000 1087.00000
2060.00000 819.00000
1209.00000 751.00000
1046.00000 730.00000
594.00000 809.00000
479.00000 969.00000
IMAGE=8CmC47bod.JPG
ID=500 
SCALE=0.001059
LM=10
145.00000 922.00000
530.00000 1127.00000
1391.00000 1230.00000
1638.00000 1201.00000
2184.00000 1172.00000
2116.00000 840.00000
1205.00000 768.00000
1080.00000 719.00000
534.00000 822.00000
361.00000 981.00000
IMAGE=8CmC48bod.JPG
ID=501 
SCALE=0.001252
LM=10
170.00000 996.00000
622.00000 1160.00000
1407.00000 1223.00000
1687.00000 1163.00000
2218.00000 1122.00000
2178.00000 803.00000
1291.00000 787.00000
1109.00000 728.00000
570.00000 817.00000
410.00000 993.00000
IMAGE=8CmC49bod.JPG
ID=502 
SCALE=0.001255
LM=10
189.00000 944.00000
634.00000 1107.00000
1402.00000 1212.00000
1646.00000 1175.00000
2218.00000 1145.00000
2175.00000 817.00000
1258.00000 740.00000
1077.00000 695.00000
581.00000 765.00000
433.00000 940.00000
IMAGE=8CmC50bod.JPG
ID=503 
SCALE=0.001292
LM=10
206.00000 1025.00000
610.00000 1150.00000
1256.00000 1215.00000
1472.00000 1177.00000
1991.00000 1144.00000
1945.00000 867.00000
1149.00000 829.00000
1004.00000 777.00000
549.00000 866.00000
410.00000 1004.00000
IMAGE=8CmC51bod.JPG
ID=504 
SCALE=0.001425
LM=10
126.00000 1014.00000
574.00000 1135.00000
1309.00000 1192.00000
1557.00000 1171.00000
2149.00000 1162.00000
2115.00000 837.00000
1166.00000 737.00000
1007.00000 684.00000
478.00000 840.00000
345.00000 1031.00000
IMAGE=8CmC52bod.JPG
ID=505 
SCALE=0.001272
LM=10
158.00000 1006.00000
601.00000 1140.00000
1388.00000 1201.00000
1628.00000 1157.00000
2202.00000 1103.00000
2148.00000 794.00000
1218.00000 734.00000
1066.00000 683.00000
528.00000 818.00000
383.00000 1007.00000
IMAGE=8CmC53bod.JPG
ID=506 
SCALE=0.001296
LM=10
161.00000 1011.00000
623.00000 1148.00000
1324.00000 1214.00000
1551.00000 1188.00000
2123.00000 1182.00000
2123.00000 894.00000
1213.00000 786.00000
1065.00000 735.00000
523.00000 852.00000
384.00000 1041.00000
IMAGE=8CmC54bod.JPG
ID=507 
SCALE=0.001210
LM=10
173.00000 1076.00000
595.00000 1193.00000
1361.00000 1256.00000
1613.00000 1222.00000
2157.00000 1173.00000
2101.00000 870.00000
1217.00000 806.00000
1074.00000 762.00000
530.00000 884.00000
387.00000 1080.00000
IMAGE=8CmC55bod.JPG
ID=508 
SCALE=0.001192
LM=10
196.00000 1057.00000
584.00000 1174.00000
1358.00000 1268.00000
1597.00000 1227.00000
2108.00000 1186.00000
2098.00000 912.00000
1235.00000 843.00000
1059.00000 805.00000
553.00000 881.00000
408.00000 1047.00000
IMAGE=8CmC56bod.JPG
ID=509 
SCALE=0.001195
LM=10
144.00000 1011.00000
580.00000 1165.00000
1366.00000 1266.00000
1604.00000 1222.00000
2144.00000 1213.00000
2134.00000 906.00000
1234.00000 804.00000
1078.00000 748.00000
537.00000 834.00000
381.00000 991.00000
IMAGE=8CmC57bod.JPG
ID=510 
SCALE=0.001279
LM=10
152.00000 1034.00000
613.00000 1198.00000
1404.00000 1267.00000
1654.00000 1238.00000
2227.00000 1197.00000
2184.00000 884.00000
1242.00000 793.00000
1075.00000 747.00000
544.00000 848.00000
394.00000 1055.00000
IMAGE=8CmC58bod.JPG
ID=511 
SCALE=0.001306
LM=10
171.00000 980.00000
616.00000 1117.00000
1419.00000 1226.00000
1688.00000 1182.00000
2255.00000 1172.00000
2242.00000 845.00000
1281.00000 745.00000
1079.00000 708.00000
551.00000 785.00000
402.00000 986.00000
IMAGE=8CmC59bod.JPG
ID=512 
SCALE=0.001232
LM=10
197.00000 1065.00000
642.00000 1194.00000
1441.00000 1263.00000
1682.00000 1210.00000
2231.00000 1183.00000
2207.00000 867.00000
1321.00000 814.00000
1103.00000 749.00000
592.00000 857.00000
419.00000 1017.00000
IMAGE=8CmC61bod.JPG
ID=513 
SCALE=0.001257
LM=10
123.00000 1026.00000
605.00000 1107.00000
1413.00000 1134.00000
1686.00000 1107.00000
2223.00000 1118.00000
2225.00000 774.00000
1228.00000 622.00000
1047.00000 578.00000
481.00000 771.00000
362.00000 989.00000
IMAGE=8CmC62bod.JPG
ID=514 
SCALE=0.001263
LM=10
224.00000 1061.00000
628.00000 1228.00000
1337.00000 1308.00000
1575.00000 1263.00000
2063.00000 1216.00000
2035.00000 906.00000
1225.00000 882.00000
1089.00000 827.00000
572.00000 908.00000
429.00000 1069.00000
IMAGE=8CmC67bod.JPG
ID=515 
SCALE=0.001430
LM=10
174.00000 944.00000
555.00000 1127.00000
1223.00000 1149.00000
1441.00000 1115.00000
1924.00000 1070.00000
1928.00000 855.00000
1087.00000 819.00000
938.00000 782.00000
475.00000 833.00000
362.00000 970.00000
IMAGE=8CmC69bod.JPG
ID=516 
SCALE=0.001169
LM=10
142.00000 974.00000
522.00000 1112.00000
1182.00000 1187.00000
1393.00000 1146.00000
1866.00000 1123.00000
1868.00000 874.00000
1060.00000 821.00000
931.00000 776.00000
479.00000 829.00000
342.00000 971.00000
IMAGE=8CmC80bod.JPG
ID=517 
SCALE=0.001263
LM=10
161.00000 983.00000
558.00000 1110.00000
1273.00000 1168.00000
1506.00000 1137.00000
2000.00000 1126.00000
1975.00000 836.00000
1123.00000 764.00000
995.00000 716.00000
500.00000 820.00000
372.00000 972.00000
IMAGE=8CmC88bod.JPG
ID=518 
SCALE=0.001426
LM=10
161.00000 1034.00000
649.00000 1175.00000
1430.00000 1233.00000
1694.00000 1203.00000
2273.00000 1169.00000
2271.00000 837.00000
1275.00000 746.00000
1108.00000 691.00000
551.00000 823.00000
403.00000 1008.00000
IMAGE=8CmD241bod.JPG
ID=519 
SCALE=0.001285
LM=10
173.00000 1056.00000
604.00000 1220.00000
1390.00000 1249.00000
1624.00000 1196.00000
2232.00000 1098.00000
2142.00000 805.00000
1220.00000 830.00000
1089.00000 791.00000
527.00000 917.00000
391.00000 1110.00000
IMAGE=8CmD242bod.JPG
ID=520 
SCALE=0.001161
LM=10
158.00000 973.00000
610.00000 1127.00000
1424.00000 1209.00000
1679.00000 1178.00000
2242.00000 1154.00000
2250.00000 838.00000
1295.00000 754.00000
1133.00000 712.00000
532.00000 797.00000
406.00000 994.00000
IMAGE=8CmD243bod.JPG
ID=521 
SCALE=0.001283
LM=10
189.00000 920.00000
637.00000 1087.00000
1387.00000 1161.00000
1625.00000 1119.00000
2185.00000 1100.00000
2158.00000 807.00000
1258.00000 746.00000
1124.00000 687.00000
560.00000 763.00000
418.00000 924.00000
IMAGE=8CmD243bod2.JPG
ID=522 
SCALE=0.001090
LM=10
165.00000 1061.00000
611.00000 1216.00000
1384.00000 1277.00000
1626.00000 1235.00000
2224.00000 1218.00000
2199.00000 914.00000
1215.00000 870.00000
1066.00000 837.00000
557.00000 890.00000
398.00000 1039.00000
IMAGE=8CmD244bod.JPG
ID=523 
SCALE=0.001031
LM=10
177.00000 994.00000
625.00000 1153.00000
1407.00000 1212.00000
1639.00000 1169.00000
2211.00000 1113.00000
2168.00000 810.00000
1248.00000 782.00000
1072.00000 746.00000
564.00000 822.00000
414.00000 998.00000
IMAGE=8CmD245bod.JPG
ID=524 
SCALE=0.001277
LM=10
139.00000 1122.00000
632.00000 1247.00000
1400.00000 1247.00000
1656.00000 1213.00000
2254.00000 1178.00000
2240.00000 857.00000
1217.00000 779.00000
1035.00000 756.00000
528.00000 921.00000
386.00000 1107.00000
IMAGE=8CmD246bod.JPG
ID=525 
SCALE=0.001167
LM=10
142.00000 1055.00000
643.00000 1205.00000
1428.00000 1252.00000
1693.00000 1217.00000
2277.00000 1189.00000
2265.00000 849.00000
1288.00000 765.00000
1113.00000 712.00000
533.00000 877.00000
388.00000 1099.00000
IMAGE=8CmD248bod.JPG
ID=526 
SCALE=0.001205
LM=10
179.00000 938.00000
628.00000 1055.00000
1446.00000 1104.00000
1689.00000 1063.00000
2221.00000 1039.00000
2225.00000 728.00000
1293.00000 676.00000
1118.00000 624.00000
574.00000 732.00000
411.00000 915.00000
IMAGE=8CmD249bod.JPG
ID=527 
SCALE=0.001279
LM=10
183.00000 1044.00000
649.00000 1174.00000
1437.00000 1160.00000
1670.00000 1108.00000
2303.00000 1057.00000
2227.00000 761.00000
1297.00000 773.00000
1100.00000 739.00000
574.00000 843.00000
417.00000 1061.00000
IMAGE=8CmD250bod.JPG
ID=528 
SCALE=0.001045
LM=10
173.00000 1131.00000
666.00000 1266.00000
1443.00000 1300.00000
1710.00000 1249.00000
2282.00000 1198.00000
2238.00000 880.00000
1314.00000 859.00000
1128.00000 801.00000
583.00000 921.00000
427.00000 1125.00000
IMAGE=8CmD251bod.JPG
ID=529 
SCALE=0.001176
LM=10
159.00000 1083.00000
607.00000 1218.00000
1444.00000 1262.00000
1688.00000 1209.00000
2240.00000 1138.00000
2239.00000 821.00000
1256.00000 783.00000
1077.00000 740.00000
523.00000 875.00000
393.00000 1073.00000
IMAGE=8CmD252bod.JPG
ID=530 
SCALE=0.001246
LM=10
168.00000 947.00000
601.00000 1073.00000
1380.00000 1144.00000
1629.00000 1098.00000
2248.00000 1044.00000
2195.00000 729.00000
1195.00000 678.00000
1049.00000 670.00000
548.00000 758.00000
405.00000 907.00000
IMAGE=8CmD253bod.JPG
ID=531 
SCALE=0.001154
LM=10
170.00000 1024.00000
657.00000 1181.00000
1438.00000 1236.00000
1694.00000 1206.00000
2267.00000 1163.00000
2232.00000 839.00000
1267.00000 758.00000
1081.00000 722.00000
562.00000 825.00000
402.00000 1012.00000
IMAGE=8CmD255bod.JPG
ID=532 
SCALE=0.001230
LM=10
137.00000 1109.00000
593.00000 1223.00000
1370.00000 1231.00000
1594.00000 1179.00000
2144.00000 1150.00000
2119.00000 852.00000
1200.00000 819.00000
1049.00000 793.00000
488.00000 898.00000
364.00000 1116.00000
IMAGE=8CmD256bod.JPG
ID=533 
SCALE=0.001155
LM=10
149.00000 1001.00000
573.00000 1166.00000
1350.00000 1229.00000
1569.00000 1181.00000
2150.00000 1127.00000
2123.00000 830.00000
1200.00000 805.00000
1038.00000 764.00000
538.00000 826.00000
370.00000 987.00000
IMAGE=8CmD257bod.JPG
ID=534 
SCALE=0.001181
LM=10
230.00000 933.00000
603.00000 1126.00000
1333.00000 1145.00000
1543.00000 1105.00000
2029.00000 1059.00000
2009.00000 819.00000
1184.00000 787.00000
1025.00000 757.00000
567.00000 838.00000
417.00000 1007.00000
IMAGE=8CmD258bod.JPG
ID=535 
SCALE=0.001063
LM=10
202.00000 925.00000
665.00000 1091.00000
1429.00000 1166.00000
1677.00000 1125.00000
2212.00000 1073.00000
2157.00000 762.00000
1298.00000 715.00000
1129.00000 641.00000
586.00000 762.00000
436.00000 940.00000
IMAGE=8CmD259bod.JPG
ID=536 
SCALE=0.001282
LM=10
139.00000 1045.00000
596.00000 1181.00000
1407.00000 1188.00000
1654.00000 1157.00000
2227.00000 1142.00000
2214.00000 836.00000
1234.00000 744.00000
1055.00000 686.00000
492.00000 833.00000
377.00000 1005.00000
IMAGE=8CmD260bod.JPG
ID=537 
SCALE=0.001177
LM=10
222.00000 1037.00000
714.00000 1154.00000
1469.00000 1140.00000
1704.00000 1103.00000
2275.00000 1080.00000
2285.00000 795.00000
1317.00000 728.00000
1132.00000 681.00000
594.00000 822.00000
448.00000 1023.00000
IMAGE=8CmD261bod.JPG
ID=538 
SCALE=0.001078
LM=10
141.00000 1107.00000
655.00000 1253.00000
1475.00000 1295.00000
1806.00000 1240.00000
2354.00000 1215.00000
2327.00000 871.00000
1328.00000 802.00000
1133.00000 752.00000
534.00000 919.00000
393.00000 1141.00000
IMAGE=8CmD262bod.JPG
ID=539 
SCALE=0.001310
LM=10
315.00000 1091.00000
762.00000 1107.00000
1423.00000 1064.00000
1650.00000 1027.00000
2154.00000 970.00000
2097.00000 715.00000
1234.00000 700.00000
1078.00000 679.00000
605.00000 841.00000
523.00000 1036.00000
IMAGE=8CmD263bod.JPG
ID=540 
SCALE=0.001083
LM=10
165.00000 958.00000
620.00000 1071.00000
1412.00000 1114.00000
1647.00000 1086.00000
2174.00000 1044.00000
2159.00000 734.00000
1240.00000 655.00000
1077.00000 593.00000
547.00000 729.00000
399.00000 901.00000
IMAGE=8CmD264bod.JPG
ID=541 
SCALE=0.001281
LM=10
145.00000 995.00000
624.00000 1099.00000
1383.00000 1141.00000
1633.00000 1107.00000
2223.00000 1080.00000
2186.00000 784.00000
1237.00000 708.00000
1071.00000 649.00000
504.00000 778.00000
387.00000 982.00000
IMAGE=8CmD265bod.JPG
ID=542 
SCALE=0.001251
LM=10
136.00000 1074.00000
572.00000 1269.00000
1428.00000 1317.00000
1694.00000 1268.00000
2247.00000 1229.00000
2211.00000 906.00000
1281.00000 899.00000
1108.00000 825.00000
526.00000 926.00000
369.00000 1146.00000
IMAGE=8CmD266bod.JPG
ID=543 
SCALE=0.001245
LM=10
135.00000 1100.00000
619.00000 1228.00000
1426.00000 1264.00000
1684.00000 1230.00000
2307.00000 1164.00000
2286.00000 842.00000
1221.00000 788.00000
1061.00000 779.00000
538.00000 871.00000
385.00000 1075.00000
IMAGE=8CmD267bod.JPG
ID=544 
SCALE=0.001022
LM=10
144.00000 1106.00000
566.00000 1243.00000
1312.00000 1303.00000
1529.00000 1284.00000
2097.00000 1238.00000
2080.00000 982.00000
1175.00000 914.00000
1043.00000 862.00000
489.00000 942.00000
368.00000 1113.00000
IMAGE=8CmD268bod.JPG
ID=545 
SCALE=0.001016
LM=10
193.00000 1045.00000
619.00000 1143.00000
1364.00000 1194.00000
1595.00000 1163.00000
2179.00000 1096.00000
2108.00000 815.00000
1189.00000 751.00000
1034.00000 709.00000
516.00000 848.00000
406.00000 1030.00000
IMAGE=8CmD269bod.JPG
ID=546 
SCALE=0.001159
LM=10
130.00000 992.00000
594.00000 1124.00000
1385.00000 1179.00000
1636.00000 1135.00000
2207.00000 1121.00000
2200.00000 794.00000
1209.00000 722.00000
1074.00000 672.00000
525.00000 787.00000
370.00000 964.00000
IMAGE=8CmD270bod.JPG
ID=547 
SCALE=0.001262
LM=10
139.00000 955.00000
604.00000 1111.00000
1438.00000 1194.00000
1723.00000 1159.00000
2302.00000 1140.00000
2275.00000 812.00000
1281.00000 704.00000
1094.00000 654.00000
559.00000 761.00000
396.00000 954.00000
IMAGE=8CmD271bod.JPG
ID=548 
SCALE=0.001264
LM=10
132.00000 1029.00000
571.00000 1151.00000
1415.00000 1199.00000
1665.00000 1156.00000
2225.00000 1124.00000
2211.00000 799.00000
1296.00000 768.00000
1085.00000 691.00000
525.00000 825.00000
373.00000 1007.00000
IMAGE=8CmD272bod.JPG
ID=549 
SCALE=0.001335
LM=10
151.00000 1098.00000
604.00000 1209.00000
1401.00000 1259.00000
1641.00000 1210.00000
2194.00000 1162.00000
2158.00000 844.00000
1231.00000 769.00000
1086.00000 739.00000
516.00000 894.00000
383.00000 1084.00000
IMAGE=8CmD274bod.JPG
ID=550 
SCALE=0.001268
LM=10
150.00000 980.00000
609.00000 1096.00000
1420.00000 1149.00000
1672.00000 1105.00000
2215.00000 1051.00000
2197.00000 727.00000
1230.00000 687.00000
1052.00000 636.00000
536.00000 753.00000
393.00000 945.00000
IMAGE=8CmD275bod.JPG
ID=551 
SCALE=0.001336
LM=10
142.00000 1025.00000
610.00000 1133.00000
1422.00000 1210.00000
1680.00000 1155.00000
2237.00000 1117.00000
2224.00000 785.00000
1280.00000 731.00000
1099.00000 691.00000
519.00000 801.00000
383.00000 981.00000
IMAGE=8CmD276bod.JPG
ID=552 
SCALE=0.001233
LM=10
176.00000 1097.00000
655.00000 1219.00000
1454.00000 1294.00000
1752.00000 1246.00000
2287.00000 1213.00000
2303.00000 886.00000
1341.00000 795.00000
1144.00000 736.00000
582.00000 889.00000
428.00000 1078.00000
IMAGE=8CmD277bod.JPG
ID=553 
SCALE=0.001224
LM=10
139.00000 920.00000
610.00000 1093.00000
1430.00000 1187.00000
1703.00000 1119.00000
2266.00000 1068.00000
2244.00000 745.00000
1289.00000 703.00000
1099.00000 638.00000
566.00000 730.00000
390.00000 904.00000
IMAGE=8CmD279bod.JPG
ID=554 
SCALE=0.001200
LM=10
147.00000 973.00000
632.00000 1112.00000
1414.00000 1169.00000
1698.00000 1133.00000
2277.00000 1107.00000
2245.00000 763.00000
1255.00000 687.00000
1088.00000 637.00000
561.00000 772.00000
405.00000 945.00000
IMAGE=8CmD280bod.JPG
ID=555 
SCALE=0.001240
LM=10
142.00000 990.00000
596.00000 1165.00000
1346.00000 1227.00000
1609.00000 1203.00000
2147.00000 1174.00000
2122.00000 872.00000
1246.00000 787.00000
1087.00000 718.00000
524.00000 828.00000
372.00000 989.00000
IMAGE=8CmD281bod.JPG
ID=556 
SCALE=0.001172
LM=10
182.00000 940.00000
613.00000 1069.00000
1375.00000 1128.00000
1627.00000 1101.00000
2173.00000 1080.00000
2146.00000 788.00000
1249.00000 723.00000
1077.00000 653.00000
553.00000 755.00000
405.00000 927.00000
IMAGE=8CmD282bod.JPG
ID=557 
SCALE=0.001269
LM=10
174.00000 992.00000
655.00000 1131.00000
1397.00000 1185.00000
1659.00000 1149.00000
2226.00000 1117.00000
2204.00000 799.00000
1253.00000 748.00000
1095.00000 694.00000
554.00000 796.00000
413.00000 975.00000
IMAGE=8CmD283bod.JPG
ID=558 
SCALE=0.001194
LM=10
176.00000 926.00000
625.00000 1086.00000
1418.00000 1131.00000
1666.00000 1065.00000
2225.00000 1017.00000
2189.00000 708.00000
1255.00000 705.00000
1076.00000 678.00000
546.00000 748.00000
412.00000 913.00000
IMAGE=8CmD284bod.JPG
ID=559 
SCALE=0.001188
LM=10
146.00000 966.00000
613.00000 1091.00000
1421.00000 1150.00000
1682.00000 1109.00000
2229.00000 1051.00000
2196.00000 743.00000
1256.00000 683.00000
1104.00000 640.00000
531.00000 752.00000
386.00000 944.00000
IMAGE=8CmD285bod.JPG
ID=560 
SCALE=0.001232
LM=10
190.00000 944.00000
617.00000 1109.00000
1448.00000 1169.00000
1701.00000 1116.00000
2260.00000 1057.00000
2204.00000 731.00000
1242.00000 725.00000
1088.00000 706.00000
569.00000 777.00000
415.00000 953.00000
IMAGE=8CmD286bod.JPG
ID=561 
SCALE=0.001212
LM=10
224.00000 924.00000
677.00000 1017.00000
1461.00000 1067.00000
1728.00000 1019.00000
2275.00000 955.00000
2227.00000 649.00000
1303.00000 612.00000
1108.00000 574.00000
585.00000 691.00000
464.00000 871.00000
IMAGE=8CmD287bod.JPG
ID=562 
SCALE=0.001276
LM=10
224.00000 966.00000
674.00000 1094.00000
1419.00000 1123.00000
1658.00000 1091.00000
2219.00000 1069.00000
2195.00000 788.00000
1297.00000 735.00000
1121.00000 674.00000
602.00000 800.00000
448.00000 973.00000
IMAGE=8CmD288bod.JPG
ID=563 
SCALE=0.001111
LM=10
189.00000 1007.00000
651.00000 1146.00000
1465.00000 1182.00000
1723.00000 1149.00000
2321.00000 1089.00000
2290.00000 772.00000
1294.00000 723.00000
1098.00000 669.00000
592.00000 807.00000
429.00000 1014.00000
IMAGE=8CmD289bod.JPG
ID=564 
SCALE=0.001131
LM=10
181.00000 1054.00000
626.00000 1175.00000
1360.00000 1211.00000
1594.00000 1177.00000
2161.00000 1117.00000
2120.00000 839.00000
1213.00000 805.00000
1062.00000 770.00000
536.00000 856.00000
410.00000 1041.00000
IMAGE=8CmD290bod.JPG
ID=565 
SCALE=0.001020
LM=10
143.00000 1037.00000
632.00000 1168.00000
1428.00000 1196.00000
1673.00000 1150.00000
2246.00000 1119.00000
2246.00000 801.00000
1263.00000 738.00000
1065.00000 674.00000
513.00000 831.00000
396.00000 1021.00000
IMAGE=8CmD291bod.JPG
ID=566 
SCALE=0.001260
LM=10
129.00000 1058.00000
611.00000 1187.00000
1365.00000 1260.00000
1626.00000 1217.00000
2229.00000 1210.00000
2201.00000 879.00000
1241.00000 789.00000
1084.00000 741.00000
509.00000 859.00000
369.00000 1033.00000
IMAGE=8CmD292bod.JPG
ID=567 
SCALE=0.001027
LM=10
165.00000 959.00000
615.00000 1082.00000
1395.00000 1169.00000
1648.00000 1151.00000
2210.00000 1169.00000
2215.00000 849.00000
1247.00000 712.00000
1088.00000 659.00000
553.00000 749.00000
394.00000 931.00000
IMAGE=8CmD294bod.JPG
ID=568 
SCALE=0.001218
LM=10
185.00000 1045.00000
640.00000 1179.00000
1441.00000 1207.00000
1671.00000 1150.00000
2247.00000 1087.00000
2204.00000 771.00000
1315.00000 780.00000
1119.00000 731.00000
545.00000 857.00000
409.00000 1050.00000
IMAGE=8CmD295bod.JPG
ID=569 
SCALE=0.001136
LM=10
155.00000 1047.00000
606.00000 1159.00000
1387.00000 1176.00000
1649.00000 1125.00000
2170.00000 1114.00000
2148.00000 800.00000
1209.00000 738.00000
1049.00000 700.00000
529.00000 847.00000
389.00000 1020.00000
IMAGE=8CmD296bod.JPG
ID=570 
SCALE=0.001193
LM=10
131.00000 976.00000
598.00000 1165.00000
1423.00000 1222.00000
1704.00000 1168.00000
2272.00000 1125.00000
2236.00000 797.00000
1291.00000 753.00000
1122.00000 705.00000
518.00000 800.00000
376.00000 999.00000
IMAGE=8CmD297bod.JPG
ID=571 
SCALE=0.001294
LM=10
146.00000 1064.00000
629.00000 1199.00000
1437.00000 1200.00000
1743.00000 1158.00000
2283.00000 1126.00000
2240.00000 798.00000
1242.00000 740.00000
1068.00000 714.00000
544.00000 851.00000
383.00000 1065.00000
IMAGE=8CmD298bod.JPG
ID=572 
SCALE=0.001256
LM=10
163.00000 1039.00000
613.00000 1184.00000
1390.00000 1229.00000
1633.00000 1191.00000
2231.00000 1157.00000
2140.00000 875.00000
1229.00000 807.00000
1069.00000 767.00000
528.00000 858.00000
384.00000 1033.00000
IMAGE=8CmD299bod.JPG
ID=573 
SCALE=0.001088
LM=10
132.00000 1014.00000
568.00000 1165.00000
1386.00000 1246.00000
1634.00000 1187.00000
2225.00000 1093.00000
2155.00000 774.00000
1207.00000 770.00000
1063.00000 723.00000
504.00000 815.00000
357.00000 998.00000
IMAGE=8CmD300bod.JPG
ID=574 
SCALE=0.001289
LM=10
128.00000 1023.00000
585.00000 1174.00000
1437.00000 1201.00000
1775.00000 1142.00000
2254.00000 1106.00000
2241.00000 791.00000
1281.00000 746.00000
1090.00000 701.00000
520.00000 816.00000
367.00000 1027.00000
IMAGE=8CmD301bod.JPG
ID=575 
SCALE=0.001199
LM=10
166.00000 1017.00000
642.00000 1099.00000
1443.00000 1126.00000
1693.00000 1089.00000
2266.00000 1039.00000
2235.00000 723.00000
1304.00000 676.00000
1109.00000 615.00000
528.00000 772.00000
405.00000 945.00000
IMAGE=8CmD302bod.JPG
ID=576 
SCALE=0.001246
LM=10
131.00000 965.00000
570.00000 1089.00000
1347.00000 1173.00000
1584.00000 1144.00000
2195.00000 1103.00000
2130.00000 780.00000
1192.00000 705.00000
1041.00000 666.00000
530.00000 758.00000
361.00000 925.00000
IMAGE=8CmD303bod.JPG
ID=577 
SCALE=0.001265
LM=10
162.00000 1049.00000
612.00000 1182.00000
1427.00000 1270.00000
1684.00000 1223.00000
2257.00000 1196.00000
2199.00000 863.00000
1276.00000 783.00000
1128.00000 719.00000
548.00000 849.00000
403.00000 1036.00000
IMAGE=8CmD305bod.JPG
ID=578 
SCALE=0.001231
LM=10
171.00000 1099.00000
682.00000 1226.00000
1397.00000 1233.00000
1673.00000 1204.00000
2260.00000 1177.00000
2221.00000 838.00000
1262.00000 760.00000
1092.00000 706.00000
559.00000 866.00000
420.00000 1083.00000
IMAGE=8CmD306bod.JPG
ID=579 
SCALE=0.001180
LM=10
133.00000 899.00000
567.00000 1082.00000
1376.00000 1165.00000
1611.00000 1117.00000
2169.00000 1091.00000
2121.00000 771.00000
1197.00000 713.00000
1050.00000 659.00000
515.00000 744.00000
352.00000 931.00000
IMAGE=8cmD307bod.JPG
ID=580 
SCALE=0.001282
LM=10
161.00000 994.00000
621.00000 1133.00000
1395.00000 1215.00000
1645.00000 1166.00000
2228.00000 1135.00000
2158.00000 805.00000
1274.00000 747.00000
1085.00000 688.00000
536.00000 795.00000
399.00000 957.00000
IMAGE=8CmD308bod.JPG
ID=581 
SCALE=0.001295
LM=10
207.00000 912.00000
637.00000 1045.00000
1376.00000 1085.00000
1614.00000 1038.00000
2143.00000 1023.00000
2107.00000 729.00000
1200.00000 671.00000
1060.00000 625.00000
570.00000 737.00000
426.00000 917.00000
IMAGE=8CmD309bod.JPG
ID=582 
SCALE=0.001116
LM=10
183.00000 1094.00000
649.00000 1223.00000
1387.00000 1272.00000
1667.00000 1211.00000
2178.00000 1159.00000
2115.00000 859.00000
1221.00000 828.00000
1058.00000 791.00000
570.00000 894.00000
417.00000 1058.00000
IMAGE=8CmD310bod.JPG
ID=583 
SCALE=0.001172
LM=10
184.00000 1132.00000
646.00000 1240.00000
1461.00000 1258.00000
1714.00000 1193.00000
2271.00000 1144.00000
2225.00000 820.00000
1249.00000 777.00000
1088.00000 757.00000
550.00000 908.00000
421.00000 1105.00000
IMAGE=8CmD311bod.JPG
ID=584 
SCALE=0.001248
LM=10
355.00000 1093.00000
804.00000 1186.00000
1463.00000 1194.00000
1676.00000 1183.00000
2246.00000 1193.00000
2190.00000 909.00000
1367.00000 846.00000
1204.00000 790.00000
692.00000 907.00000
579.00000 1091.00000
IMAGE=8CmD312bod.JPG
ID=585 
SCALE=0.001063
LM=10
184.00000 1081.00000
657.00000 1208.00000
1391.00000 1219.00000
1646.00000 1188.00000
2215.00000 1166.00000
2203.00000 881.00000
1267.00000 834.00000
1097.00000 772.00000
539.00000 908.00000
408.00000 1087.00000
IMAGE=8CmD329bod.JPG
ID=586 
SCALE=0.001067
LM=10
138.00000 1009.00000
598.00000 1198.00000
1394.00000 1247.00000
1637.00000 1201.00000
2236.00000 1190.00000
2216.00000 870.00000
1293.00000 836.00000
1129.00000 777.00000
513.00000 849.00000
365.00000 1028.00000
IMAGE=8CmD348bod.JPG
ID=587 
SCALE=0.001093
LM=10
183.00000 1018.00000
612.00000 1149.00000
1327.00000 1178.00000
1548.00000 1136.00000
2100.00000 1101.00000
2053.00000 812.00000
1215.00000 800.00000
1063.00000 761.00000
532.00000 853.00000
395.00000 1032.00000
IMAGE=8CmD350bod.JPG
ID=588 
SCALE=0.001045
LM=10
205.00000 971.00000
621.00000 1147.00000
1435.00000 1201.00000
1673.00000 1166.00000
2210.00000 1139.00000
2163.00000 822.00000
1291.00000 791.00000
1151.00000 720.00000
602.00000 820.00000
432.00000 986.00000
IMAGE=8CmD351bod.JPG
ID=589 
SCALE=0.001309
LM=10
152.00000 1020.00000
588.00000 1138.00000
1415.00000 1173.00000
1661.00000 1123.00000
2216.00000 1070.00000
2184.00000 774.00000
1219.00000 749.00000
1057.00000 693.00000
537.00000 806.00000
374.00000 959.00000
IMAGE=8CmD356bod.JPG
ID=590 
SCALE=0.001261
LM=10
213.00000 1166.00000
657.00000 1334.00000
1421.00000 1316.00000
1632.00000 1265.00000
2175.00000 1210.00000
2153.00000 921.00000
1270.00000 912.00000
1100.00000 871.00000
580.00000 997.00000
441.00000 1201.00000
IMAGE=8CmU121bod.JPG
ID=591 
SCALE=0.001046
LM=10
183.00000 1037.00000
640.00000 1185.00000
1403.00000 1178.00000
1631.00000 1148.00000
2159.00000 1125.00000
2115.00000 822.00000
1275.00000 770.00000
1111.00000 710.00000
548.00000 867.00000
414.00000 1054.00000
IMAGE=8CmU122bod.JPG
ID=592 
SCALE=0.001237
LM=10
127.00000 938.00000
579.00000 1105.00000
1310.00000 1141.00000
1532.00000 1099.00000
2060.00000 1069.00000
2047.00000 813.00000
1186.00000 751.00000
1018.00000 701.00000
530.00000 786.00000
356.00000 956.00000
IMAGE=8CmU123bod.JPG
ID=593 
SCALE=0.001040
LM=10
166.00000 1024.00000
623.00000 1153.00000
1370.00000 1194.00000
1602.00000 1155.00000
2139.00000 1120.00000
2113.00000 805.00000
1212.00000 747.00000
1054.00000 684.00000
562.00000 823.00000
404.00000 1014.00000
IMAGE=8CmU124bod.JPG
ID=594 
SCALE=0.001279
LM=10
236.00000 1065.00000
648.00000 1209.00000
1378.00000 1214.00000
1616.00000 1183.00000
2150.00000 1147.00000
2167.00000 878.00000
1240.00000 845.00000
1080.00000 816.00000
612.00000 892.00000
457.00000 1046.00000
IMAGE=8CmU125bod.JPG
ID=595 
SCALE=0.000947
LM=10
279.00000 983.00000
735.00000 1076.00000
1455.00000 1081.00000
1697.00000 1053.00000
2187.00000 1016.00000
2161.00000 723.00000
1325.00000 677.00000
1146.00000 623.00000
641.00000 754.00000
510.00000 969.00000
IMAGE=8CmU126bod.JPG
ID=596 
SCALE=0.001130
LM=10
142.00000 919.00000
585.00000 1066.00000
1341.00000 1074.00000
1579.00000 1029.00000
2133.00000 1003.00000
2067.00000 691.00000
1199.00000 650.00000
1047.00000 597.00000
517.00000 729.00000
376.00000 927.00000
IMAGE=8CmU127bod.JPG
ID=597 
SCALE=0.001264
LM=10
196.00000 997.00000
661.00000 1139.00000
1437.00000 1173.00000
1675.00000 1125.00000
2154.00000 1103.00000
2133.00000 795.00000
1288.00000 747.00000
1132.00000 688.00000
589.00000 807.00000
440.00000 1008.00000
IMAGE=8CmU128bod.JPG
ID=598 
SCALE=0.001253
LM=10
154.00000 930.00000
609.00000 1067.00000
1368.00000 1114.00000
1624.00000 1079.00000
2179.00000 1029.00000
2136.00000 728.00000
1190.00000 669.00000
1031.00000 637.00000
530.00000 742.00000
390.00000 925.00000
IMAGE=8CmU129bod.JPG
ID=599 
SCALE=0.001238
LM=10
147.00000 1048.00000
606.00000 1204.00000
1381.00000 1265.00000
1613.00000 1217.00000
2172.00000 1204.00000
2143.00000 875.00000
1254.00000 800.00000
1114.00000 748.00000
553.00000 863.00000
394.00000 1031.00000
IMAGE=8CmU130bod.JPG
ID=600 
SCALE=0.001220
LM=10
155.00000 1026.00000
625.00000 1169.00000
1395.00000 1244.00000
1644.00000 1206.00000
2177.00000 1158.00000
2161.00000 826.00000
1202.00000 731.00000
1038.00000 692.00000
522.00000 828.00000
393.00000 1040.00000
IMAGE=8CmU133bod.JPG
ID=601 
SCALE=0.001276
LM=10
174.00000 1071.00000
656.00000 1225.00000
1451.00000 1298.00000
1689.00000 1247.00000
2254.00000 1196.00000
2225.00000 887.00000
1281.00000 815.00000
1136.00000 807.00000
622.00000 853.00000
427.00000 1042.00000
IMAGE=8CmU134bod.JPG
ID=602 
SCALE=0.001053
LM=10
234.00000 1064.00000
710.00000 1108.00000
1436.00000 1102.00000
1710.00000 1080.00000
2215.00000 1049.00000
2214.00000 765.00000
1254.00000 653.00000
1082.00000 603.00000
576.00000 790.00000
463.00000 997.00000
IMAGE=8CmU135bod.JPG
ID=603 
SCALE=0.001318
LM=10
138.00000 944.00000
589.00000 1064.00000
1327.00000 1111.00000
1550.00000 1089.00000
2087.00000 1093.00000
2055.00000 789.00000
1171.00000 652.00000
1021.00000 598.00000
501.00000 749.00000
367.00000 913.00000
IMAGE=8CmU136bod.JPG
ID=604 
SCALE=0.001312
LM=10
159.00000 1000.00000
634.00000 1152.00000
1432.00000 1218.00000
1704.00000 1158.00000
2221.00000 1093.00000
2225.00000 778.00000
1274.00000 737.00000
1117.00000 677.00000
553.00000 793.00000
405.00000 988.00000
IMAGE=8CmU137bod.JPG
ID=605 
SCALE=0.001211
LM=10
291.00000 969.00000
764.00000 1156.00000
1400.00000 1153.00000
1596.00000 1124.00000
2094.00000 1109.00000
2081.00000 841.00000
1308.00000 812.00000
1149.00000 769.00000
642.00000 851.00000
503.00000 1024.00000
IMAGE=8CmU138bod.JPG
ID=606 
SCALE=0.001026
LM=10
196.00000 1004.00000
646.00000 1161.00000
1403.00000 1224.00000
1647.00000 1193.00000
2215.00000 1167.00000
2176.00000 856.00000
1269.00000 785.00000
1098.00000 696.00000
605.00000 813.00000
423.00000 980.00000
IMAGE=8CmU139bod.JPG
ID=607 
SCALE=0.001275
LM=10
183.00000 1082.00000
676.00000 1218.00000
1499.00000 1266.00000
1791.00000 1221.00000
2301.00000 1159.00000
2270.00000 810.00000
1335.00000 752.00000
1138.00000 705.00000
578.00000 869.00000
439.00000 1086.00000
IMAGE=8CmU140bod.JPG
ID=608 
SCALE=0.001182
LM=10
251.00000 1162.00000
722.00000 1328.00000
1462.00000 1333.00000
1659.00000 1296.00000
2191.00000 1269.00000
2196.00000 1000.00000
1363.00000 972.00000
1195.00000 915.00000
620.00000 989.00000
483.00000 1194.00000
IMAGE=8CmU141bod.JPG
ID=609 
SCALE=0.000899
LM=10
174.00000 954.00000
635.00000 1138.00000
1455.00000 1197.00000
1712.00000 1165.00000
2294.00000 1122.00000
2280.00000 795.00000
1268.00000 733.00000
1103.00000 699.00000
573.00000 791.00000
423.00000 953.00000
IMAGE=8CmU142bod.JPG
ID=610 
SCALE=0.000995
LM=10
200.00000 975.00000
668.00000 1159.00000
1409.00000 1165.00000
1659.00000 1118.00000
2136.00000 1079.00000
2143.00000 809.00000
1246.00000 782.00000
1099.00000 728.00000
590.00000 814.00000
423.00000 998.00000
IMAGE=8CmU143bod.JPG
ID=611 
SCALE=0.000960
LM=10
358.00000 1025.00000
808.00000 1131.00000
1509.00000 1120.00000
1698.00000 1102.00000
2286.00000 1072.00000
2255.00000 821.00000
1384.00000 754.00000
1263.00000 681.00000
719.00000 810.00000
592.00000 1005.00000
IMAGE=8CmU144bod.JPG
ID=612 
SCALE=0.001142
LM=10
155.00000 1029.00000
642.00000 1180.00000
1393.00000 1183.00000
1617.00000 1126.00000
2156.00000 1040.00000
2109.00000 738.00000
1225.00000 746.00000
1052.00000 694.00000
503.00000 856.00000
386.00000 1081.00000
IMAGE=8CmU145bod.JPG
ID=613 
SCALE=0.001231
LM=10
155.00000 918.00000
544.00000 1050.00000
1165.00000 1073.00000
1371.00000 1053.00000
1847.00000 1033.00000
1841.00000 789.00000
1070.00000 719.00000
944.00000 660.00000
465.00000 796.00000
353.00000 954.00000
IMAGE=8CmU146bod.JPG
ID=614 
SCALE=0.001279
LM=10
178.00000 1099.00000
630.00000 1225.00000
1451.00000 1292.00000
1656.00000 1240.00000
2173.00000 1216.00000
2169.00000 900.00000
1283.00000 834.00000
1114.00000 784.00000
549.00000 897.00000
414.00000 1100.00000
IMAGE=8CmU147bod.JPG
ID=615 
SCALE=0.001254
LM=10
188.00000 976.00000
642.00000 1135.00000
1421.00000 1180.00000
1647.00000 1124.00000
2162.00000 1063.00000
2156.00000 744.00000
1256.00000 739.00000
1097.00000 685.00000
585.00000 795.00000
435.00000 975.00000
IMAGE=8CmU148bod.JPG
ID=616 
SCALE=0.001258
LM=10
159.00000 937.00000
569.00000 1083.00000
1234.00000 1114.00000
1431.00000 1074.00000
1894.00000 1078.00000
1901.00000 805.00000
1073.00000 728.00000
946.00000 690.00000
501.00000 796.00000
375.00000 942.00000
IMAGE=8CmU149bod.JPG
ID=617 
SCALE=0.001253
LM=10
172.00000 999.00000
606.00000 1144.00000
1373.00000 1191.00000
1589.00000 1162.00000
2132.00000 1157.00000
2133.00000 844.00000
1209.00000 736.00000
1084.00000 680.00000
532.00000 800.00000
408.00000 980.00000
IMAGE=8CmU150bod.JPG
ID=618 
SCALE=0.001146
LM=10
197.00000 1124.00000
674.00000 1261.00000
1467.00000 1261.00000
1695.00000 1237.00000
2301.00000 1208.00000
2345.00000 910.00000
1294.00000 792.00000
1146.00000 737.00000
558.00000 914.00000
437.00000 1139.00000
IMAGE=8CmU151bod.JPG
ID=619 
SCALE=0.000954
LM=10
153.00000 1119.00000
646.00000 1274.00000
1423.00000 1276.00000
1654.00000 1247.00000
2249.00000 1218.00000
2201.00000 912.00000
1230.00000 831.00000
1053.00000 818.00000
528.00000 917.00000
395.00000 1124.00000
IMAGE=8CmU152bod.JPG
ID=620 
SCALE=0.000971
LM=10
142.00000 1097.00000
626.00000 1223.00000
1412.00000 1283.00000
1666.00000 1234.00000
2191.00000 1210.00000
2153.00000 898.00000
1243.00000 814.00000
1075.00000 757.00000
538.00000 882.00000
396.00000 1085.00000
IMAGE=8CmU153bod.JPG
ID=621 
SCALE=0.001183
LM=10
187.00000 1036.00000
646.00000 1227.00000
1414.00000 1283.00000
1637.00000 1248.00000
2208.00000 1187.00000
2203.00000 893.00000
1290.00000 855.00000
1110.00000 800.00000
576.00000 879.00000
418.00000 1060.00000
IMAGE=8CmU154bod.JPG
ID=622 
SCALE=0.001034
LM=10
129.00000 1066.00000
604.00000 1215.00000
1395.00000 1262.00000
1641.00000 1217.00000
2201.00000 1178.00000
2185.00000 845.00000
1285.00000 798.00000
1089.00000 736.00000
500.00000 879.00000
354.00000 1091.00000
IMAGE=8CmU155bod.JPG
ID=623 
SCALE=0.001196
LM=10
213.00000 1025.00000
682.00000 1104.00000
1449.00000 1139.00000
1699.00000 1096.00000
2250.00000 1078.00000
2202.00000 740.00000
1281.00000 676.00000
1137.00000 618.00000
588.00000 787.00000
449.00000 973.00000
IMAGE=8CmU155bod3.JPG
ID=624 
SCALE=0.001263
LM=10
142.00000 1038.00000
628.00000 1157.00000
1409.00000 1179.00000
1652.00000 1124.00000
2182.00000 1098.00000
2163.00000 762.00000
1226.00000 726.00000
1059.00000 671.00000
538.00000 802.00000
395.00000 993.00000
IMAGE=8CmU156bod.JPG
ID=625 
SCALE=0.001142
LM=10
146.00000 988.00000
612.00000 1170.00000
1470.00000 1228.00000
1723.00000 1184.00000
2286.00000 1118.00000
2229.00000 771.00000
1324.00000 748.00000
1146.00000 706.00000
547.00000 804.00000
397.00000 987.00000
IMAGE=8CmU157bod.JPG
ID=626 
SCALE=0.001187
LM=10
152.00000 965.00000
638.00000 1088.00000
1301.00000 1090.00000
1534.00000 1069.00000
2044.00000 1046.00000
2008.00000 734.00000
1235.00000 695.00000
1092.00000 614.00000
535.00000 778.00000
390.00000 981.00000
IMAGE=8CmU158bod.JPG
ID=627 
SCALE=0.001271
LM=10
200.00000 967.00000
656.00000 1092.00000
1426.00000 1119.00000
1650.00000 1065.00000
2228.00000 1021.00000
2201.00000 710.00000
1246.00000 694.00000
1090.00000 654.00000
587.00000 771.00000
440.00000 974.00000
IMAGE=8CmU159bod.JPG
ID=628 
SCALE=0.001241
LM=10
202.00000 1167.00000
677.00000 1297.00000
1469.00000 1355.00000
1746.00000 1307.00000
2266.00000 1277.00000
2265.00000 929.00000
1328.00000 855.00000
1178.00000 805.00000
582.00000 954.00000
456.00000 1170.00000
IMAGE=8CmU160bod.JPG
ID=629 
SCALE=0.001214
LM=10
134.00000 1025.00000
541.00000 1126.00000
1141.00000 1146.00000
1367.00000 1133.00000
1810.00000 1105.00000
1776.00000 853.00000
1073.00000 817.00000
964.00000 739.00000
453.00000 859.00000
333.00000 1034.00000
IMAGE=8CmU161bod.JPG
ID=630 
SCALE=0.001287
LM=10
184.00000 1009.00000
656.00000 1136.00000
1458.00000 1196.00000
1708.00000 1137.00000
2283.00000 1069.00000
2267.00000 748.00000
1278.00000 697.00000
1118.00000 661.00000
575.00000 789.00000
426.00000 984.00000
IMAGE=8CmU162bod.JPG
ID=631 
SCALE=0.001152
LM=10
237.00000 1143.00000
685.00000 1288.00000
1462.00000 1315.00000
1714.00000 1264.00000
2264.00000 1223.00000
2235.00000 937.00000
1355.00000 941.00000
1205.00000 899.00000
622.00000 966.00000
457.00000 1136.00000
IMAGE=8CmU163bod.JPG
ID=632 
SCALE=0.000967
LM=10
165.00000 1025.00000
625.00000 1165.00000
1419.00000 1220.00000
1664.00000 1175.00000
2214.00000 1119.00000
2212.00000 808.00000
1287.00000 768.00000
1121.00000 711.00000
541.00000 833.00000
409.00000 1002.00000
IMAGE=8CmU164bod.JPG
ID=633 
SCALE=0.001207
LM=10
145.00000 1000.00000
595.00000 1154.00000
1418.00000 1225.00000
1744.00000 1159.00000
2247.00000 1136.00000
2213.00000 801.00000
1277.00000 766.00000
1115.00000 725.00000
530.00000 816.00000
389.00000 1009.00000
IMAGE=8CmU165bod.JPG
ID=634 
SCALE=0.001192
LM=10
193.00000 1022.00000
651.00000 1164.00000
1392.00000 1192.00000
1614.00000 1169.00000
2175.00000 1137.00000
2170.00000 852.00000
1219.00000 801.00000
1082.00000 730.00000
591.00000 840.00000
432.00000 989.00000
IMAGE=8CmU167bod.JPG
ID=635 
SCALE=0.000953
LM=10
322.00000 1194.00000
765.00000 1321.00000
1542.00000 1318.00000
1761.00000 1268.00000
2252.00000 1218.00000
2223.00000 911.00000
1370.00000 899.00000
1203.00000 853.00000
670.00000 997.00000
552.00000 1203.00000
IMAGE=8CmU168bod.JPG
ID=636 
SCALE=0.001207
LM=10
167.00000 1122.00000
619.00000 1250.00000
1325.00000 1259.00000
1560.00000 1231.00000
2090.00000 1172.00000
2080.00000 890.00000
1155.00000 843.00000
1014.00000 810.00000
511.00000 950.00000
391.00000 1156.00000
IMAGE=8CmU169bod.JPG
ID=637 
SCALE=0.001237
LM=10
222.00000 951.00000
675.00000 1112.00000
1419.00000 1187.00000
1665.00000 1149.00000
2226.00000 1109.00000
2175.00000 803.00000
1331.00000 764.00000
1185.00000 692.00000
596.00000 790.00000
456.00000 974.00000
IMAGE=8CmU170bod.JPG
ID=638 
SCALE=0.001073
LM=10
189.00000 1009.00000
628.00000 1184.00000
1410.00000 1206.00000
1624.00000 1163.00000
2192.00000 1072.00000
2170.00000 789.00000
1258.00000 784.00000
1095.00000 743.00000
569.00000 871.00000
429.00000 1058.00000
IMAGE=8CmU171bod.JPG
ID=639 
SCALE=0.001259
LM=10
151.00000 1152.00000
613.00000 1285.00000
1357.00000 1312.00000
1614.00000 1294.00000
2133.00000 1295.00000
2143.00000 980.00000
1203.00000 881.00000
1039.00000 825.00000
525.00000 975.00000
387.00000 1192.00000
IMAGE=8CmU172bod.JPG
ID=640 
SCALE=0.001125
LM=10
174.00000 1065.00000
641.00000 1203.00000
1413.00000 1241.00000
1665.00000 1201.00000
2190.00000 1156.00000
2155.00000 841.00000
1256.00000 772.00000
1099.00000 744.00000
545.00000 879.00000
410.00000 1087.00000
IMAGE=8CmU173bod.JPG
ID=641 
SCALE=0.001220
LM=10
125.00000 962.00000
578.00000 1123.00000
1382.00000 1189.00000
1625.00000 1138.00000
2166.00000 1112.00000
2164.00000 800.00000
1221.00000 713.00000
1061.00000 655.00000
535.00000 765.00000
365.00000 943.00000
IMAGE=8CmU174bod.JPG
ID=642 
SCALE=0.001248
LM=10
207.00000 1033.00000
664.00000 1160.00000
1420.00000 1151.00000
1645.00000 1128.00000
2168.00000 1116.00000
2213.00000 831.00000
1302.00000 782.00000
1105.00000 704.00000
562.00000 829.00000
439.00000 1026.00000
IMAGE=8CmU175bod.JPG
ID=643 
SCALE=0.001105
LM=10
177.00000 1081.00000
647.00000 1203.00000
1411.00000 1253.00000
1670.00000 1225.00000
2212.00000 1163.00000
2177.00000 861.00000
1269.00000 811.00000
1107.00000 762.00000
574.00000 875.00000
426.00000 1090.00000
IMAGE=8CmU176bod.JPG
ID=644 
SCALE=0.001202
LM=10
178.00000 1134.00000
644.00000 1268.00000
1472.00000 1295.00000
1716.00000 1238.00000
2304.00000 1149.00000
2202.00000 838.00000
1323.00000 857.00000
1146.00000 806.00000
597.00000 922.00000
424.00000 1113.00000
IMAGE=8CmU177bod.JPG
ID=645 
SCALE=0.000998
LM=10
141.00000 1023.00000
592.00000 1235.00000
1382.00000 1304.00000
1627.00000 1269.00000
2186.00000 1258.00000
2156.00000 936.00000
1268.00000 875.00000
1099.00000 793.00000
535.00000 904.00000
373.00000 1108.00000
IMAGE=8CmU178bod.JPG
ID=646 
SCALE=0.001241
LM=10
225.00000 1054.00000
688.00000 1174.00000
1449.00000 1192.00000
1691.00000 1151.00000
2221.00000 1112.00000
2201.00000 806.00000
1281.00000 748.00000
1116.00000 706.00000
592.00000 863.00000
466.00000 1046.00000
IMAGE=8CmU179bod.JPG
ID=647 
SCALE=0.001207
LM=10
143.00000 1054.00000
632.00000 1207.00000
1416.00000 1214.00000
1654.00000 1160.00000
2177.00000 1128.00000
2141.00000 798.00000
1229.00000 781.00000
1054.00000 744.00000
557.00000 893.00000
388.00000 1111.00000
IMAGE=8CmU180bod.JPG
ID=648 
SCALE=0.001222
LM=10
193.00000 1083.00000
649.00000 1211.00000
1352.00000 1238.00000
1592.00000 1202.00000
2107.00000 1158.00000
2099.00000 877.00000
1228.00000 824.00000
1056.00000 779.00000
566.00000 881.00000
415.00000 1061.00000
IMAGE=8CmU181bod.JPG
ID=649 
SCALE=0.001102
LM=10
154.00000 1029.00000
638.00000 1158.00000
1366.00000 1196.00000
1619.00000 1146.00000
2107.00000 1108.00000
2073.00000 805.00000
1203.00000 756.00000
1040.00000 692.00000
533.00000 829.00000
389.00000 1012.00000
IMAGE=8CmU182bod.JPG
ID=650 
SCALE=0.001289
LM=10
167.00000 1028.00000
627.00000 1177.00000
1423.00000 1218.00000
1681.00000 1177.00000
2185.00000 1161.00000
2172.00000 844.00000
1262.00000 806.00000
1085.00000 744.00000
569.00000 834.00000
417.00000 1021.00000
IMAGE=8CmU183bod.JPG
ID=651 
SCALE=0.001188
LM=10
141.00000 1041.00000
610.00000 1220.00000
1425.00000 1278.00000
1667.00000 1212.00000
2223.00000 1156.00000
2171.00000 833.00000
1239.00000 822.00000
1085.00000 770.00000
560.00000 865.00000
396.00000 1053.00000
IMAGE=8CmU184bod.JPG
ID=652 
SCALE=0.001233
LM=10
199.00000 1052.00000
651.00000 1165.00000
1418.00000 1224.00000
1660.00000 1192.00000
2159.00000 1175.00000
2137.00000 859.00000
1259.00000 774.00000
1110.00000 697.00000
560.00000 831.00000
434.00000 1040.00000
IMAGE=8CmU185bod.JPG
ID=653 
SCALE=0.001237
LM=10
178.00000 1036.00000
636.00000 1159.00000
1398.00000 1213.00000
1640.00000 1147.00000
2192.00000 1099.00000
2123.00000 771.00000
1261.00000 760.00000
1096.00000 686.00000
568.00000 827.00000
420.00000 1005.00000
IMAGE=8CmU186bod.JPG
ID=654 
SCALE=0.001291
LM=10
209.00000 1130.00000
645.00000 1258.00000
1399.00000 1315.00000
1622.00000 1278.00000
2165.00000 1239.00000
2143.00000 939.00000
1230.00000 869.00000
1063.00000 817.00000
560.00000 947.00000
439.00000 1127.00000
IMAGE=8CmU187bod.JPG
ID=655 
SCALE=0.001178
LM=10
177.00000 1062.00000
639.00000 1227.00000
1457.00000 1260.00000
1684.00000 1227.00000
2257.00000 1173.00000
2221.00000 857.00000
1270.00000 818.00000
1108.00000 774.00000
570.00000 888.00000
423.00000 1064.00000
IMAGE=8CmU188bod.JPG
ID=656 
SCALE=0.001124
LM=10
165.00000 1122.00000
647.00000 1236.00000
1418.00000 1280.00000
1657.00000 1235.00000
2192.00000 1201.00000
2190.00000 894.00000
1261.00000 811.00000
1086.00000 768.00000
573.00000 897.00000
409.00000 1101.00000
IMAGE=8CmU189bod.JPG
ID=657 
SCALE=0.001230
LM=10
173.00000 1000.00000
646.00000 1155.00000
1403.00000 1230.00000
1663.00000 1178.00000
2166.00000 1157.00000
2167.00000 856.00000
1244.00000 782.00000
1060.00000 734.00000
561.00000 821.00000
411.00000 984.00000
IMAGE=8CmU190bod.JPG
ID=658 
SCALE=0.001236
LM=10
175.00000 932.00000
600.00000 1148.00000
1394.00000 1205.00000
1640.00000 1149.00000
2192.00000 1105.00000
2131.00000 810.00000
1227.00000 776.00000
1065.00000 731.00000
578.00000 800.00000
409.00000 985.00000
IMAGE=8CmU191bod.JPG
ID=659 
SCALE=0.001165
LM=10
174.00000 1032.00000
649.00000 1171.00000
1437.00000 1199.00000
1667.00000 1153.00000
2228.00000 1117.00000
2233.00000 795.00000
1259.00000 762.00000
1104.00000 685.00000
539.00000 842.00000
411.00000 1049.00000
IMAGE=8CmU192bod.JPG
ID=660 
SCALE=0.001172
LM=10
184.00000 999.00000
657.00000 1170.00000
1392.00000 1230.00000
1646.00000 1176.00000
2170.00000 1136.00000
2164.00000 819.00000
1247.00000 760.00000
1081.00000 711.00000
594.00000 825.00000
430.00000 1003.00000
IMAGE=8CmU193bod.JPG
ID=661 
SCALE=0.001203
LM=10
185.00000 1021.00000
583.00000 1183.00000
1227.00000 1222.00000
1428.00000 1182.00000
1841.00000 1164.00000
1852.00000 908.00000
1097.00000 876.00000
984.00000 819.00000
536.00000 879.00000
384.00000 1041.00000
IMAGE=8CmU195bod.JPG
ID=662 
SCALE=0.001361
LM=10
144.00000 947.00000
521.00000 1055.00000
1146.00000 1107.00000
1339.00000 1069.00000
1803.00000 1062.00000
1802.00000 826.00000
1037.00000 765.00000
909.00000 726.00000
466.00000 792.00000
335.00000 929.00000
IMAGE=8CmU197bod.JPG
ID=663 
SCALE=0.001211
LM=10
160.00000 1010.00000
548.00000 1138.00000
1193.00000 1174.00000
1393.00000 1136.00000
1855.00000 1118.00000
1824.00000 863.00000
1066.00000 818.00000
936.00000 774.00000
493.00000 853.00000
354.00000 1008.00000
IMAGE=8CmU199bod.JPG
ID=664 
SCALE=0.001304
LM=10
124.00000 1067.00000
525.00000 1160.00000
1197.00000 1189.00000
1401.00000 1158.00000
1859.00000 1143.00000
1838.00000 874.00000
1081.00000 826.00000
955.00000 778.00000
441.00000 876.00000
326.00000 1058.00000
IMAGE=8CmU204bod.JPG
ID=665 
SCALE=0.001323
LM=10
142.00000 1010.00000
493.00000 1124.00000
1140.00000 1136.00000
1322.00000 1085.00000
1759.00000 1045.00000
1718.00000 820.00000
992.00000 819.00000
873.00000 782.00000
441.00000 864.00000
322.00000 1000.00000
IMAGE=8CmU205bod.JPG
ID=666 
SCALE=0.001314
LM=10
162.00000 998.00000
566.00000 1128.00000
1218.00000 1159.00000
1428.00000 1116.00000
1876.00000 1098.00000
1850.00000 828.00000
1066.00000 791.00000
914.00000 741.00000
495.00000 851.00000
370.00000 990.00000
IMAGE=8CmU208bod.JPG
ID=667 
SCALE=0.001289
LM=10
189.00000 970.00000
646.00000 1088.00000
1418.00000 1129.00000
1652.00000 1087.00000
2184.00000 1065.00000
2202.00000 766.00000
1280.00000 710.00000
1134.00000 649.00000
586.00000 741.00000
426.00000 944.00000
IMAGE=8CmU210bod.JPG
ID=668 
SCALE=0.001310
LM=10
178.00000 981.00000
635.00000 1100.00000
1373.00000 1130.00000
1610.00000 1082.00000
2162.00000 1053.00000
2141.00000 751.00000
1241.00000 709.00000
1076.00000 644.00000
521.00000 785.00000
411.00000 982.00000
IMAGE=8CmU222bod.JPG
ID=669 
SCALE=0.001276
LM=10
173.00000 997.00000
638.00000 1157.00000
1411.00000 1235.00000
1651.00000 1190.00000
2223.00000 1148.00000
2183.00000 842.00000
1247.00000 797.00000
1075.00000 754.00000
574.00000 831.00000
407.00000 1027.00000
IMAGE=8CmU230bod.JPG
ID=670 
SCALE=0.001267
LM=10
176.00000 1044.00000
621.00000 1151.00000
1410.00000 1208.00000
1601.00000 1148.00000
2118.00000 1150.00000
2099.00000 833.00000
1206.00000 780.00000
1012.00000 701.00000
560.00000 836.00000
413.00000 1005.00000
IMAGE=8CmU233bod.JPG
ID=671 
SCALE=0.001338
LM=10
134.00000 1018.00000
563.00000 1156.00000
1227.00000 1215.00000
1459.00000 1178.00000
1839.00000 1141.00000
1822.00000 857.00000
1171.00000 838.00000
1002.00000 768.00000
500.00000 865.00000
341.00000 1034.00000
IMAGE=8CmU237bod.JPG
ID=672 
SCALE=0.001290
