# Supplementary material for: Fitness consequences of artificial selection on relative male genital size
Source: Nat Commun. 2016 May 18;7:11597. doi: 10.1038/ncomms11597 (PMC4873965; doi:10.1038/ncomms11597)
Supplement: Supplementary Data Set 14 — File (csv format) to run along with tsp file (Supplementary Data 16) in the provided R script (Supplementary Data 17) to obtain male gonopodium tip shape for all males measured for all 9 lines. [file ncomms11597-s15.xls]

## Sheet: NCOMMS-15-23901-s16
logsize	score
0	-2.15232	-0.0360036
1	-2.03863	-0.0404821
2	-2.14364	0.00972174
3	-2.21603	-0.0136876
4	-2.10227	-0.0187179
5	-2.12302	0.0225936
6	-2.168	-0.0303865
8	-1.96885	0.0267207
9	-2.19985	0.015948
10	-2.21386	0.0212914
13	-2.04854	0.0156949
14	-2.01612	-0.0345769
16	-2.13594	-0.0247859
18	-2.04232	-0.0103316
19	-2.1284	-0.031253
20	-2.15207	-0.0301987
21	-2.03038	0.00916388
22	-2.21294	-0.0420271
23	-2.0978	-0.0425823
24	-2.10959	-0.0380101
25	-2.1163	-0.0399485
26	-2.04349	0.0136391
27	-2.03023	0.00960402
28	-2.18307	-0.00159923
29	-2.10544	0.00695082
31	-2.02159	0.00713579
32	-2.19495	0.0173021
33	-2.06563	-0.0398935
34	-2.09787	0.020862
35	-2.00541	0.0357065
37	-2.16619	0.0126136
40	-2.23381	-0.0346615
41	-2.07947	0.0144056
42	-2.12622	-0.0253793
43	-2.06215	0.0164154
44	-2.13081	0.0210821
45	-2.08082	0.0513171
46	-2.11983	0.044468
47	-2.19892	-0.0558947
48	-2.15564	0.0097606
49	-2.18037	0.0228373
50	-2.12448	-0.0493415
51	-2.18709	0.00570721
52	-2.00336	0.0192324
53	-2.23603	-0.0223855
54	-2.16506	0.0289724
55	-1.9954	-0.0156769
56	-2.16699	-0.0216868
57	-2.05149	-0.0185314
58	-2.13584	-0.0177432
59	-2.04485	-0.014676
60	-1.97099	0.0247387
61	-2.21163	0.0013994
63	-2.1013	-0.00142101
64	-1.97656	0.0188246
65	-2.18875	0.0118115
66	-2.01051	0.00213629
67	-2.04574	0.0215698
69	-2.15206	0.012443
73	-2.1028	-0.0224391
74	-2.04686	-0.0352843
75	-2.20248	-0.0440944
77	-2.08009	0.0161726
78	-2.11951	-0.00805034
79	-2.11194	-0.0124018
80	-2.2179	-0.0191399
81	-2.07206	0.00213177
82	-2.20457	-0.00673347
83	-2.00404	-0.000184196
84	-2.04601	0.0358271
85	-2.11953	0.047693
86	-2.16557	0.00511504
89	-1.99379	0.0477882
91	-2.14997	-0.051184
92	-2.06387	0.00337414
94	-2.13131	-0.0310236
95	-2.24167	0.00100708
96	-2.28911	-0.0180738
97	-2.19547	0.0132429
98	-2.20159	0.0158151
99	-2.08111	0.017101
101	-2.00231	0.00549841
102	-2.18194	-0.00723443
103	-2.13138	0.00712051
104	-2.08219	-0.0030797
106	-2.05888	0.0119085
107	-2.13508	-0.00191535
108	-2.27885	-0.0292406
110	-2.27991	-0.0181489
111	-2.03782	0.0166981
112	-2.17018	0.0350214
113	-2.14096	-0.0208535
114	-2.22558	0.0113233
115	-2.01011	0.0299962
116	-2.19043	-0.00923989
117	-2.24402	0.0120306
118	-2.13743	0.00217035
119	-2.18567	0.0215742
123	-2.14427	-0.0133642
125	-2.06767	0.0241927
126	-2.13805	-0.0022974
127	-2.18527	0.00761613
128	-2.16352	-0.0179618
129	-2.20401	0.00106581
131	-2.20074	0.0148646
132	-2.1902	-0.0307186
133	-2.09435	-0.0372707
134	-2.10834	0.0517989
135	-2.06474	0.0232643
140	-2.08396	0.0091171
142	-2.0914	0.00244608
145	-2.04106	-0.00661796
147	-2.20707	-0.0104764
148	-2.23713	-0.00184754
149	-2.21865	0.00389588
150	-2.23397	0.00305779
151	-2.18076	0.0171504
154	-2.09307	0.00932555
155	-2.13319	0.0243026
156	-2.1188	-0.0290638
157	-2.24054	-0.0506082
159	-2.27737	0.00703163
160	-2.21105	0.0204801
161	-1.98813	0.0211018
163	-2.06268	-0.0102458
165	-2.18965	0.0120255
166	-2.15884	0.018893
172	-2.18169	-0.0128361
173	-2.19784	0.0036039
174	-2.08729	0.0054488
175	-2.09669	0.0305385
176	-2.10523	0.0251385
177	-2.3192	0.0410717
178	-2.05021	-0.00604164
179	-2.1169	0.0158078
181	-2.23267	0.00786138
184	-2.20172	-0.0396145
186	-2.28567	-0.0348736
188	-2.14252	-0.0083781
189	-2.17268	0.00829953
191	-2.26195	-0.0436551
192	-2.07423	0.00667465
193	-2.05437	-0.0133498
197	-2.22632	-0.0212832
198	-2.19976	0.0438017
200	-2.25075	-0.0414711
201	-2.17446	-0.0190677
202	-2.01367	0.0457806
203	-2.19715	-0.0392366
204	-2.14187	0.0348835
207	-2.0506	-0.0165546
209	-2.1615	0.036247
210	-2.11366	0.00367954
211	-2.0526	-0.0144774
212	-2.22886	0.0160724
214	-2.07181	-0.0180459
215	-2.18374	-0.0417022
217	-2.22606	0.0275377
218	-2.0786	-0.0134098
220	-2.24519	-0.0278141
221	-2.08662	0.0204177
222	-2.27893	-0.0148931
224	-2.12561	-0.00476479
226	-2.00011	0.0424042
227	-1.95768	0.00966719
228	-2.12752	0.00812445
230	-2.14203	-0.0118223
231	-2.03786	-0.0177086
232	-2.30412	-0.0152914
233	-2.30866	-0.0457452
235	-2.16061	0.0078289
236	-2.13876	-0.0276413
237	-2.12532	-0.0060381
240	-2.13928	0.0100035
244	-2.09597	0.0488105
246	-2.14121	-0.0260281
247	-2.14951	0.00340749
249	-2.11392	0.0161856
252	-2.16794	0.0156313
253	-2.14934	0.00155321
254	-2.26148	-0.0432903
255	-2.09959	-0.0201803
256	-2.18767	-0.00347485
257	-2.19794	-0.00419162
258	-2.23491	0.0267673
260	-2.2238	0.0402322
261	-2.11868	0.0159084
263	-2.22094	-0.0319189
264	-2.18174	-0.0342354
265	-2.0844	0.0271205
267	-2.14945	-0.0187225
268	-2.16027	-0.000606082
269	-2.16267	-0.00347352
271	-2.01464	0.00806206
272	-2.10448	0.020111
273	-2.14103	-0.000280931
274	-2.10703	0.0241507
276	-2.17203	-0.028393
280	-2.07017	-0.00166128
281	-2.31623	-0.0408783
282	-2.00343	0.0087313
283	-2.20235	0.0130771
284	-1.92225	0.0443548
286	-1.96562	-0.00510393
293	-2.07832	0.019462
294	-2.23347	-0.0339775
295	-2.25739	-0.0127478
297	-2.27372	-0.0170968
298	-2.14521	0.0180938
300	-2.33534	0.0275081
301	-2.16154	0.0110389
302	-2.18012	-0.0138896
303	-2.18679	-0.0352528
305	-2.13612	-0.0227662
306	-2.20218	-0.0315005
307	-2.1951	-0.0162731
308	-2.18001	-0.00201344
309	-1.97716	0.0102686
311	-2.15765	0.0117623
313	-2.02629	0.00979317
314	-2.23491	0.0122774
315	-2.05603	0.00178752
318	-1.93431	0.0201525
319	-2.18668	-0.0240128
323	-2.01551	-3.24941e-06
324	-1.93737	0.0244678
326	-2.12236	0.00900474
328	-2.05644	0.0119317
330	-2.06853	-0.0452915
332	-2.10231	-0.0458123
337	-2.00331	-0.0125904
345	-2.11195	-0.00284034
346	-2.19379	-0.0264387
347	-2.1204	0.0199099
348	-2.19892	0.000331679
363	-2.15236	0.0287981
364	-2.05218	0.0121201
366	-2.0075	0.00104572
367	-2.03187	-0.0266127
368	-1.99803	0.0598021
369	-2.24841	0.019863
370	-2.13532	-0.0262979
371	-2.24743	-0.031664
372	-2.12307	0.00528533
373	-2.21495	-0.0500269
374	-2.07332	0.00669838
375	-2.23247	-0.0103843
376	-2.09521	0.0153632
377	-1.92315	0.0208621
378	-2.14149	-0.0195799
379	-2.08052	0.0176027
380	-2.15054	0.0067516
381	-2.19755	-0.0381608
382	-2.22312	0.0124826
383	-1.99886	0.0106579
384	-2.0365	0.0271943
385	-2.14114	9.79849e-05
386	-2.21174	-0.0485561
387	-2.10822	-0.0207294
389	-2.12451	0.0108436
390	-2.12261	-0.015921
391	-2.27247	-0.0277395
392	-1.99501	-0.0178444
393	-2.21501	-0.0377578
394	-1.99998	0.0181056
395	-2.07712	0.0416619
396	-2.08577	-0.0162545
398	-2.16805	-0.0174372
400	-2.09672	-0.00261833
402	-2.139	0.00530574
403	-2.2212	-0.0235732
404	-1.99738	0.0452199
405	-1.89621	0.0389064
408	-2.16843	-0.000449328
409	-2.13906	-0.00705369
410	-2.21986	0.00429169
411	-2.06623	0.0296987
412	-2.07414	0.0100639
417	-2.1069	0.0121625
419	-2.28457	-0.00656283
420	-2.18458	0.011464
421	-2.18864	-0.0230651
422	-2.23502	0.0263446
423	-1.92386	0.0127177
426	-2.05528	0.0464647
429	-2.16925	-0.0449116
430	-2.10752	-0.00371257
432	-2.08536	0.0163483
434	-2.11227	-0.0530747
436	-2.10759	0.0059
442	-2.08972	0.0193119
444	-2.15097	0.0144401
446	-2.2902	-0.0331814
450	-2.24562	-0.0485158
453	-2.12732	-0.00981607
455	-2.21305	-0.030059
457	-1.93884	0.0194753
459	-2.07488	-0.00467965
461	-1.94368	0.0234008
463	-1.90725	0.0384822
464	-2.01249	-0.0175996
465	-2.08009	0.0116866
467	-2.06231	0.000151641
469	-1.97099	0.0342975
472	-1.92272	0.042322
474	-2.04313	0.00638964
475	-2.21157	-0.0356976
476	-2.15106	0.00980293
478	-2.03359	-0.00639358
479	-2.23908	-0.0228495
480	-2.01008	-0.0173715
481	-2.00832	-0.0298612
482	-1.93341	0.00753682
483	-2.22073	-0.032416
485	-2.21699	-0.053099
486	-2.03098	0.00851015
488	-2.06769	0.0189583
489	-2.10642	0.0724766
490	-2.02546	0.00582039
491	-2.07229	0.0447687
492	-1.99358	0.00437836
493	-2.07218	0.0112384
494	-1.93346	0.0399907
495	-2.01931	-0.0131428
496	-1.94236	0.0229483
497	-2.14722	-0.0199921
498	-2.05489	-0.00472601
499	-2.05835	0.0260429
501	-2.31397	-0.0371383
502	-1.93	0.0243774
504	-1.98354	0.0103139
505	-1.97747	0.037149
506	-2.0049	-0.0078783
507	-2.01075	-0.00969775
508	-2.10751	0.00933812
509	-2.14961	0.0129252
512	-1.98554	-0.00168467
513	-2.05115	0.00546276
518	-2.14929	-0.0168109
519	-2.03459	-0.024365
524	-2.11708	-0.00344153
525	-2.15064	-0.0506218
527	-1.97827	0.0183302
532	-2.05447	-0.0194798
533	-2.02053	0.0124953
534	-2.12946	0.00643663
537	-1.98491	-0.00574418
538	-2.04842	0.0275317
539	-2.15651	0.0252101
542	-2.12202	-0.0718407
549	-2.03175	-0.00985005
553	-2.0277	-0.00648173
555	-2.11961	-0.029775
556	-2.043	-0.0124844
558	-2.14767	-0.0367228
560	-2.02217	0.0264263
563	-2.04331	-0.0319517
564	-2.14793	-0.000545004
566	-2.19038	0.0285257
568	-2.1242	0.0040493
569	-1.99881	0.0107759
573	-2.07094	0.00446208
574	-2.1219	-0.000205127
575	-1.96566	0.0269696
576	-2.07035	0.00133331
579	-1.9772	0.0078455
580	-2.00045	0.0325788
582	-1.9038	0.0659084
584	-2.08401	0.00509301
587	-2.14442	-0.0196753
590	-2.01516	-0.00203397
591	-1.98972	0.0182195
592	-2.09194	-0.0142243
593	-2.0179	0.00206816
595	-1.95462	0.00627996
596	-2.24673	0.0227994
605	-1.90229	0.068193
606	-1.96372	0.0039666
607	-2.20043	0.0141923
608	-2.02384	-0.0173658
616	-2.04223	-0.0294969
619	-2.08689	0.0226516
621	-2.17571	0.0119461
623	-2.09306	0.0152308
625	-2.01325	0.0389541
626	-2.02589	-0.00173046
627	-2.05788	0.000387288
628	-2.05028	-0.0190651
629	-1.99092	-8.11827e-05
630	-2.0451	0.0142367
632	-2.22281	-0.0314478
634	-2.00447	0.0219456
637	-2.06666	0.014154
641	-2.00568	0.0341372
642	-2.04259	-0.0097478
643	-1.94312	0.0115313
644	-2.02061	0.0144302
645	-2.05927	-0.00300278
646	-2.04195	0.0128418
647	-1.99154	0.00203671
650	-2.14011	-0.0162481
652	-2.11816	-0.0202267
656	-2.02164	0.0241597
657	-2.06182	0.00799638
658	-2.04136	0.000760544
662	-1.96044	-0.000761118
664	-2.18713	-0.0233606
666	-2.0781	-0.021817
667	-2.16005	-0.0179472
668	-2.04454	0.0267184
669	-2.04332	-0.0153487
