# Supplementary material for: Fitness consequences of artificial selection on relative male genital size
Source: Nat Commun. 2016 May 18;7:11597. doi: 10.1038/ncomms11597 (PMC4873965; doi:10.1038/ncomms11597)
Supplement: Supplementary Data Set 15 — File (csv format) to run along with tsp file (Supplementary Data 16) in the provided R script (Supplementary Data 17) to obtain male gonopodium tip shape for all males measured for all 9 lines. [file ncomms11597-s16.xls]

## Sheet: NCOMMS-15-23901-s17
order	photo	generation	selectionregime	replicate	Line	indidivual
1	'8AmC01gon.JPG'	8	C	A	2	1
2	'8AmC02gon.JPG'	8	C	A	2	2
3	'8AmC05gon.JPG'	8	C	A	2	5
4	'8AmC06gon.JPG'	8	C	A	2	6
5	'8AmC07gon.JPG'	8	C	A	2	7
6	'8AmC09gon.JPG'	8	C	A	2	9
7	'8AmC10gon.JPG'	8	C	A	2	10
8	'8AmC123gon.JPG'	8	C	A	2	123
9	'8AmC126gon.JPG'	8	C	A	2	126
10	'8AmC131gon.JPG'	8	C	A	2	131
11	'8AmC15gon.JPG'	8	C	A	2	15
12	'8AmC16gon.JPG'	8	C	A	2	16
14	'8AmC18gon.JPG'	8	C	A	2	18
15	'8AmC20gon.JPG'	8	C	A	2	20
16	'8AmC21gon.JPG'	8	C	A	2	21
17	'8AmC22gon.JPG'	8	C	A	2	22
18	'8AmC23gon.JPG'	8	C	A	2	23
19	'8AmC25gon.JPG'	8	C	A	2	25
20	'8AmC26gon.JPG'	8	C	A	2	26
21	'8AmC27gon.JPG'	8	C	A	2	27
22	'8AmC28gon.JPG'	8	C	A	2	28
23	'8AmC29gon.JPG'	8	C	A	2	29
24	'8AmC30gon.JPG'	8	C	A	2	30
25	'8AmC31gon.JPG'	8	C	A	2	31
26	'8AmC32gon.JPG'	8	C	A	2	32
27	'8AmC34gon.JPG'	8	C	A	2	34
28	'8AmC35gon.JPG'	8	C	A	2	35
29	'8AmC36gon.JPG'	8	C	A	2	36
30	'8AmC37gon.JPG'	8	C	A	2	37
31	'8AmC38gon.JPG'	8	C	A	2	38
32	'8AmC40gon.JPG'	8	C	A	2	40
33	'8AmC43gon.JPG'	8	C	A	2	43
34	'8AmC44gon.JPG'	8	C	A	2	44
35	'8AmC45gon.JPG'	8	C	A	2	45
36	'8AmC46gon.JPG'	8	C	A	2	46
37	'8AmC47gon.JPG'	8	C	A	2	47
38	'8AmC48gon.JPG'	8	C	A	2	48
39	'8AmC51gon.JPG'	8	C	A	2	51
40	'8AmC52gon.JPG'	8	C	A	2	52
41	'8AmC53gon.JPG'	8	C	A	2	53
42	'8AmC54gon.JPG'	8	C	A	2	54
43	'8AmC55gon.JPG'	8	C	A	2	55
44	'8AmC56gon.JPG'	8	C	A	2	56
45	'8AmC57gon.JPG'	8	C	A	2	57
46	'8AmC58gon.JPG'	8	C	A	2	58
47	'8AmC59gon.JPG'	8	C	A	2	59
48	'8AmC60gon.JPG'	8	C	A	2	60
49	'8AmC61gon.JPG'	8	C	A	2	61
50	'8AmC62gon.JPG'	8	C	A	2	62
51	'8AmC63gon.JPG'	8	C	A	2	63
52	'8AmC64gon.JPG'	8	C	A	2	64
53	'8AmC65gon.JPG'	8	C	A	2	65
54	'8AmC66gon.JPG'	8	C	A	2	66
55	'8AmC68gon.JPG'	8	C	A	2	68
56	'8AmC69gon.JPG'	8	C	A	2	69
57	'8AmC70gon.JPG'	8	C	A	2	70
58	'8AmC71gon.JPG'	8	C	A	2	71
59	'8AmC72gon.JPG'	8	C	A	2	72
60	'8AmC74gon.JPG'	8	C	A	2	74
61	'8AmC80gon.JPG'	8	C	A	2	80
62	'8AmC82gon.JPG'	8	C	A	2	82
63	'8AmC83gon.JPG'	8	C	A	2	83
64	'8AmC86gon.JPG'	8	C	A	2	86
65	'8AmC87gon.JPG'	8	C	A	2	87
66	'8AmC90gon.JPG'	8	C	A	2	90
67	'8AmC91gon.JPG'	8	C	A	2	91
68	'8AmC93gon.JPG'	8	C	A	2	93
69	'8AmC96gon.JPG'	8	C	A	2	96
70	'8AmD01gon.JPG'	8	D	A	1	1
71	'8AmD02gon.JPG'	8	D	A	1	2
72	'8AmD03gon.JPG'	8	D	A	1	3
73	'8AmD04gon.JPG'	8	D	A	1	4
74	'8AmD07gon.JPG'	8	D	A	1	7
75	'8AmD09gon.JPG'	8	D	A	1	9
76	'8AmD102gon.JPG'	8	D	A	1	102
77	'8AmD106gon.JPG'	8	D	A	1	106
78	'8AmD109gon.JPG'	8	D	A	1	109
79	'8AmD10gon.JPG'	8	D	A	1	10
80	'8AmD110gon.JPG'	8	D	A	1	110
81	'8AmD11gon.JPG'	8	D	A	1	11
82	'8AmD120gon1.JPG'	8	D	A	1	120
83	'8AmD12gon.JPG'	8	D	A	1	12
84	'8AmD13gon.JPG'	8	D	A	1	13
85	'8AmD14gon.JPG'	8	D	A	1	14
86	'8AmD15gon.JPG'	8	D	A	1	15
87	'8AmD17gon.JPG'	8	D	A	1	17
88	'8AmD18gon.JPG'	8	D	A	1	18
89	'8AmD19gon.JPG'	8	D	A	1	19
90	'8AmD21gon.JPG'	8	D	A	1	21
91	'8AmD22gon.JPG'	8	D	A	1	22
92	'8AmD23gon.JPG'	8	D	A	1	23
93	'8AmD24gon.JPG'	8	D	A	1	24
94	'8AmD25gon.JPG'	8	D	A	1	25
95	'8AmD26gon.JPG'	8	D	A	1	26
96	'8AmD28gon.JPG'	8	D	A	1	28
97	'8AmD29gon.JPG'	8	D	A	1	29
98	'8AmD30gon.JPG'	8	D	A	1	30
99	'8AmD31gon.JPG'	8	D	A	1	31
100	'8AmD35gon.JPG'	8	D	A	1	35
101	'8AmD37gon.JPG'	8	D	A	1	37
102	'8AmD38gon.JPG'	8	D	A	1	38
103	'8AmD39gon.JPG'	8	D	A	1	39
104	'8AmD40gon.JPG'	8	D	A	1	40
105	'8AmD41gon.JPG'	8	D	A	1	41
106	'8amD43gon.JPG'	8	D	A	1	43
107	'8AmD45gon.JPG'	8	D	A	1	45
108	'8AmD46gon.JPG'	8	D	A	1	46
109	'8AmD47gon.JPG'	8	D	A	1	47
110	'8AmD48gon.JPG'	8	D	A	1	48
111	'8AmD53gon.JPG'	8	D	A	1	53
112	'8AmD55gon.JPG'	8	D	A	1	55
113	'8AmD58gon.JPG'	8	D	A	1	58
114	'8AmD60gon.JPG'	8	D	A	1	60
115	'8AmD62gon.JPG'	8	D	A	1	62
116	'8AmD66gon.JPG'	8	D	A	1	66
117	'8AmD76gon.JPG'	8	D	A	1	76
118	'8AmD86gon.JPG'	8	D	A	1	86
119	'8AmU03gon.JPG'	8	U	A	3	3
120	'8AmU04gon.JPG'	8	U	A	3	4
121	'8AmU05gon.JPG'	8	U	A	3	5
122	'8AmU06gon.JPG'	8	U	A	3	6
123	'8AmU08gon.JPG'	8	U	A	3	8
124	'8AmU09gon.JPG'	8	U	A	3	9
125	'8AmU102gon.JPG'	8	U	A	3	102
126	'8AmU11gon.JPG'	8	U	A	3	11
127	'8AmU13gon.JPG'	8	U	A	3	13
128	'8AmU15gon.JPG'	8	U	A	3	15
129	'8AmU21gon.JPG'	8	U	A	3	21
130	'8AmU22gon.JPG'	8	U	A	3	22
131	'8AmU23gon.JPG'	8	U	A	3	23
132	'8AmU25gon.JPG'	8	U	A	3	25
133	'8AmU26gon.JPG'	8	U	A	3	26
134	'8AmU27gon.JPG'	8	U	A	3	27
135	'8AmU28gon.JPG'	8	U	A	3	28
136	'8AmU30gon.JPG'	8	U	A	3	30
137	'8AmU32gon.JPG'	8	U	A	3	32
138	'8AmU36gon.JPG'	8	U	A	3	36
139	'8AmU38gon.JPG'	8	U	A	3	38
140	'8AmU41gon.JPG'	8	U	A	3	41
141	'8AmU42gon.JPG'	8	U	A	3	42
142	'8AmU44gon.JPG'	8	U	A	3	44
143	'8AmU45gon.JPG'	8	U	A	3	45
144	'8AmU46gon.JPG'	8	U	A	3	46
145	'8AmU50gon.JPG'	8	U	A	3	50
146	'8AmU51gon.JPG'	8	U	A	3	51
147	'8AmU53gon.JPG'	8	U	A	3	53
148	'8AmU54gon.JPG'	8	U	A	3	54
149	'8AmU55gon.JPG'	8	U	A	3	55
150	'8AmU57gon.JPG'	8	U	A	3	57
151	'8AmU58gon.JPG'	8	U	A	3	58
152	'8AmU72gon.JPG'	8	U	A	3	72
153	'8AmU77gon2.JPG'	8	U	A	3	77
154	'8AmU83gon.JPG'	8	U	A	3	83
155	'8AmU85gon.JPG'	8	U	A	3	85
156	'8AmU90gon.JPG'	8	U	A	3	90
157	'8AmU98gon.JPG'	8	U	A	3	98
158	'8BmC01gon.JPG'	8	C	B	5	1
159	'8BmC03gon.JPG'	8	C	B	5	3
160	'8BmC04gon.JPG'	8	C	B	5	4
161	'8BmC06gon.JPG'	8	C	B	5	6
162	'8BmC07gon.JPG'	8	C	B	5	7
163	'8BmC08gon.JPG'	8	C	B	5	8
164	'8BmC10gon.JPG'	8	C	B	5	10
165	'8BmC116gon.JPG'	8	C	B	5	116
166	'8BmC11gon.JPG'	8	C	B	5	11
167	'8BmC12gon.JPG'	8	C	B	5	12
168	'8BmC14gon.JPG'	8	C	B	5	14
169	'8BmC15gon.JPG'	8	C	B	5	15
170	'8BmC16gon.JPG'	8	C	B	5	16
171	'8BmC18gon.JPG'	8	C	B	5	18
172	'8BmC21gon.JPG'	8	C	B	5	21
173	'8BmC22gon.JPG'	8	C	B	5	22
174	'8BmC23gon.JPG'	8	C	B	5	23
175	'8BmC26gon.JPG'	8	C	B	5	26
176	'8BmC31gon.JPG'	8	C	B	5	31
177	'8BmC33gon.JPG'	8	C	B	5	33
178	'8BmC34gon.JPG'	8	C	B	5	34
179	'8BmC36gon.JPG'	8	C	B	5	36
180	'8BmC39gon.JPG'	8	C	B	5	39
181	'8BmC40gon.JPG'	8	C	B	5	40
182	'8BmC41gon.JPG'	8	C	B	5	41
183	'8BmC42gon.JPG'	8	C	B	5	42
184	'8BmC43gon.JPG'	8	C	B	5	43
185	'8BmC44gon.JPG'	8	C	B	5	44
186	'8BmC45gon.JPG'	8	C	B	5	45
187	'8BmC47gon.JPG'	8	C	B	5	47
188	'8BmC48gon.JPG'	8	C	B	5	48
189	'8BmC50gon.JPG'	8	C	B	5	50
190	'8BmC51gon.JPG'	8	C	B	5	51
191	'8BmC52gon.JPG'	8	C	B	5	52
192	'8BmC54gon.JPG'	8	C	B	5	54
193	'8BmC55gon.JPG'	8	C	B	5	55
194	'8BmC56gon.JPG'	8	C	B	5	56
195	'8BmC58gon.JPG'	8	C	B	5	58
196	'8BmC59gon.JPG'	8	C	B	5	59
197	'8BmC60gon.JPG'	8	C	B	5	60
198	'8BmC61gon.JPG'	8	C	B	5	61
199	'8BmC63gon.JPG'	8	C	B	5	63
200	'8BmC67gon.JPG'	8	C	B	5	67
201	'8BmC68gon.JPG'	8	C	B	5	68
202	'8BmC71gon.JPG'	8	C	B	5	71
203	'8BmC73gon.JPG'	8	C	B	5	73
204	'8BmC83gon.JPG'	8	C	B	5	83
205	'8BmC88gon.JPG'	8	C	B	5	88
206	'8BmD245gon.JPG'	8	D	B	4	245
207	'8BmD246gon.JPG'	8	D	B	4	246
208	'8BmD247gon.JPG'	8	D	B	4	247
209	'8BmD249gon.JPG'	8	D	B	4	249
210	'8BmD251gon.JPG'	8	D	B	4	251
211	'8BmD254gon.JPG'	8	D	B	4	254
212	'8BmD255gon.JPG'	8	D	B	4	255
213	'8BmD256gon.JPG'	8	D	B	4	256
214	'8BmD257gon.JPG'	8	D	B	4	257
215	'8BmD259gon.JPG'	8	D	B	4	259
216	'8BmD260gon.JPG'	8	D	B	4	260
217	'8BmD262gon.JPG'	8	D	B	4	262
218	'8BmD263gon.JPG'	8	D	B	4	263
219	'8BmD264gon.JPG'	8	D	B	4	264
220	'8BmD266gon.JPG'	8	D	B	4	266
221	'8BmD268gon.JPG'	8	D	B	4	268
222	'8BmD269gon.JPG'	8	D	B	4	269
223	'8BmD271gon.JPG'	8	D	B	4	271
224	'8BmD275gon.JPG'	8	D	B	4	275
225	'8BmD276gon.JPG'	8	D	B	4	276
226	'8BmD280gon.JPG'	8	D	B	4	280
227	'8BmD281gon.JPG'	8	D	B	4	281
228	'8BmD283gon.JPG'	8	D	B	4	283
229	'8BmD285gon.JPG'	8	D	B	4	285
230	'8BmD287gon.JPG'	8	D	B	4	287
231	'8BmD289gon.JPG'	8	D	B	4	289
232	'8BmD295gon.JPG'	8	D	B	4	295
233	'8BmD304gon.JPG'	8	D	B	4	304
234	'8BmD305gon.JPG'	8	D	B	4	305
235	'8BmD306gon.JPG'	8	D	B	4	306
236	'8BmD308gon.JPG'	8	D	B	4	308
237	'8BmD337gon.JPG'	8	D	B	4	337
238	'8BmD338gon.JPG'	8	D	B	4	338
239	'8BmD355gon.JPG'	8	D	B	4	355
240	'8BmD360gon.JPG'	8	D	B	4	360
241	'8BmU121gon.JPG'	8	U	B	6	121
242	'8BmU124gon.JPG'	8	U	B	6	124
243	'8BmU125gon.JPG'	8	U	B	6	125
244	'8BmU126gon.JPG'	8	U	B	6	126
245	'8BmU127gon.JPG'	8	U	B	6	127
246	'8BmU129gon.JPG'	8	U	B	6	129
247	'8BmU130gon.JPG'	8	U	B	6	130
248	'8BmU132gon.JPG'	8	U	B	6	132
249	'8BmU133gon.JPG'	8	U	B	6	133
250	'8BmU134gon.JPG'	8	U	B	6	134
251	'8BmU135gon.JPG'	8	U	B	6	135
252	'8BmU136gon.JPG'	8	U	B	6	136
253	'8BmU137gon.JPG'	8	U	B	6	137
254	'8BmU138gon.JPG'	8	U	B	6	138
255	'8BmU139gon.JPG'	8	U	B	6	139
256	'8BmU140gon.JPG'	8	U	B	6	140
257	'8BmU141gon.JPG'	8	U	B	6	141
258	'8BmU142gon.JPG'	8	U	B	6	142
259	'8BmU143gon.JPG'	8	U	B	6	143
260	'8BmU144gon.JPG'	8	U	B	6	144
261	'8BmU147gon.JPG'	8	U	B	6	147
262	'8BmU148gon.JPG'	8	U	B	6	148
263	'8BmU149gon.JPG'	8	U	B	6	149
264	'8BmU150gon.JPG'	8	U	B	6	150
265	'8BmU151gon.JPG'	8	U	B	6	151
266	'8BmU152gon.JPG'	8	U	B	6	152
267	'8BmU153gon.JPG'	8	U	B	6	153
268	'8BmU154gon.JPG'	8	U	B	6	154
269	'8BmU157gon.JPG'	8	U	B	6	157
270	'8BmU159gon.JPG'	8	U	B	6	159
271	'8BmU161gon.JPG'	8	U	B	6	161
272	'8BmU162gon.JPG'	8	U	B	6	162
273	'8BmU163gon.JPG'	8	U	B	6	163
274	'8BmU164gon.JPG'	8	U	B	6	164
275	'8BmU167gon.JPG'	8	U	B	6	167
276	'8BmU168gon.JPG'	8	U	B	6	168
277	'8BmU169gon.JPG'	8	U	B	6	169
278	'8BmU170gon.JPG'	8	U	B	6	170
279	'8BmU171gon.JPG'	8	U	B	6	171
280	'8BmU176gon.JPG'	8	U	B	6	176
281	'8BmU178gon.JPG'	8	U	B	6	178
282	'8BmU179gon.JPG'	8	U	B	6	179
283	'8BmU180gon.JPG'	8	U	B	6	180
284	'8BmU181gon.JPG'	8	U	B	6	181
285	'8BmU182gon.JPG'	8	U	B	6	182
286	'8BmU185gon.JPG'	8	U	B	6	185
287	'8BmU188gon.JPG'	8	U	B	6	188
288	'8BmU189gon.JPG'	8	U	B	6	189
289	'8BmU191gon.JPG'	8	U	B	6	191
290	'8BmU193gon.JPG'	8	U	B	6	193
291	'8BmU195gon.JPG'	8	U	B	6	195
292	'8BmU201gon.JPG'	8	U	B	6	201
293	'8BmU203gon.JPG'	8	U	B	6	203
294	'8BmU205gon.JPG'	8	U	B	6	205
295	'8BmU239gon.JPG'	8	U	B	6	239
296	'8CmC02gon.JPG'	8	C	C	8	2
297	'8CmC04gon.JPG'	8	C	C	8	4
298	'8CmC06gon.JPG'	8	C	C	8	6
299	'8CmC08gon.JPG'	8	C	C	8	8
300	'8CmC103gon.JPG'	8	C	C	8	103
301	'8CmC10gon.JPG'	8	C	C	8	10
302	'8CmC113gon.JPG'	8	C	C	8	113
303	'8CmC119gon.JPG'	8	C	C	8	119
304	'8CmC12gon.JPG'	8	C	C	8	12
305	'8CmC14gon.JPG'	8	C	C	8	14
306	'8CmC17gon.JPG'	8	C	C	8	17
307	'8CmC19gon.JPG'	8	C	C	8	19
308	'8CmC20gon.JPG'	8	C	C	8	20
309	'8CmC21gon.JPG'	8	C	C	8	21
310	'8CmC23gon.JPG'	8	C	C	8	23
311	'8CmC24gon.JPG'	8	C	C	8	24
312	'8CmC25gon.JPG'	8	C	C	8	25
313	'8CmC26gon.JPG'	8	C	C	8	26
314	'8CmC27gon.JPG'	8	C	C	8	27
315	'8CmC28gon.JPG'	8	C	C	8	28
316	'8CmC30gon.JPG'	8	C	C	8	30
317	'8CmC31gon.JPG'	8	C	C	8	31
318	'8CmC33gon.JPG'	8	C	C	8	33
319	'8CmC34gon.JPG'	8	C	C	8	34
320	'8CmC35gon.JPG'	8	C	C	8	35
321	'8CmC37gon.JPG'	8	C	C	8	37
322	'8CmC38gon.JPG'	8	C	C	8	38
323	'8CmC39gon.JPG'	8	C	C	8	39
324	'8CmC40gon.JPG'	8	C	C	8	40
325	'8CmC41gon.JPG'	8	C	C	8	41
326	'8CmC42gon.JPG'	8	C	C	8	42
327	'8CmC43gon.JPG'	8	C	C	8	43
328	'8CmC44gon.JPG'	8	C	C	8	44
329	'8CmC45gon.JPG'	8	C	C	8	45
330	'8CmC47gon.JPG'	8	C	C	8	47
331	'8CmC48gon.JPG'	8	C	C	8	48
332	'8CmC50gon.JPG'	8	C	C	8	50
333	'8CmC51gon.JPG'	8	C	C	8	51
334	'8CmC52gon.JPG'	8	C	C	8	52
335	'8CmC53gon.JPG'	8	C	C	8	53
336	'8CmC54gon.JPG'	8	C	C	8	54
337	'8CmC55gon.JPG'	8	C	C	8	55
338	'8CmC58gon.JPG'	8	C	C	8	58
339	'8CmC59gon.JPG'	8	C	C	8	59
340	'8CmC80gon.JPG'	8	C	C	8	80
341	'8CmC88gon.JPG'	8	C	C	8	88
342	'8CmD244gon.JPG'	8	D	C	7	244
343	'8CmD245gon.JPG'	8	D	C	7	245
344	'8CmD248gon.JPG'	8	D	C	7	248
345	'8CmD253gon.JPG'	8	D	C	7	253
346	'8CmD255gon.JPG'	8	D	C	7	255
347	'8CmD256gon.JPG'	8	D	C	7	256
348	'8CmD259gon.JPG'	8	D	C	7	259
349	'8CmD260gon.JPG'	8	D	C	7	260
350	'8CmD261gon.JPG'	8	D	C	7	261
351	'8CmD264gon.JPG'	8	D	C	7	264
352	'8CmD271gon.JPG'	8	D	C	7	271
353	'8CmD276gon.JPG'	8	D	C	7	276
354	'8CmD279gon.JPG'	8	D	C	7	279
355	'8CmD280gon.JPG'	8	D	C	7	280
356	'8CmD282gon.JPG'	8	D	C	7	282
357	'8CmD284gon.JPG'	8	D	C	7	284
358	'8CmD287gon.JPG'	8	D	C	7	287
359	'8CmD288gon.JPG'	8	D	C	7	288
360	'8CmD290gon.JPG'	8	D	C	7	290
361	'8CmD292gon.JPG'	8	D	C	7	292
362	'8CmD294gon.JPG'	8	D	C	7	294
363	'8CmD298gon.JPG'	8	D	C	7	298
364	'8CmD299gon.JPG'	8	D	C	7	299
365	'8CmD300gon.JPG'	8	D	C	7	300
366	'8CmD301gon.JPG'	8	D	C	7	301
367	'8CmD305gon.JPG'	8	D	C	7	305
368	'8CmD306gon.JPG'	8	D	C	7	306
369	'8CmD308gon.JPG'	8	D	C	7	308
370	'8CmD310gon.JPG'	8	D	C	7	310
371	'8CmD329gon.JPG'	8	D	C	7	329
372	'8CmD351gon.JPG'	8	D	C	7	351
373	'8CmD356gon.JPG'	8	D	C	7	356
374	'8CmU121gon.JPG'	8	U	C	9	121
375	'8CmU122gon.JPG'	8	U	C	9	122
376	'8CmU124gon.JPG'	8	U	C	9	124
377	'8CmU125gon.JPG'	8	U	C	9	125
378	'8CmU136gon.JPG'	8	U	C	9	136
379	'8CmU137gon.JPG'	8	U	C	9	137
380	'8CmU138gon.JPG'	8	U	C	9	138
381	'8CmU139gon.JPG'	8	U	C	9	139
382	'8CmU147gon.JPG'	8	U	C	9	147
383	'8CmU150gon.JPG'	8	U	C	9	150
384	'8CmU152gon.JPG'	8	U	C	9	152
385	'8CmU154gon.JPG'	8	U	C	9	154
386	'8CmU156gon.JPG'	8	U	C	9	156
387	'8CmU157gon.JPG'	8	U	C	9	157
388	'8CmU158gon.JPG'	8	U	C	9	158
389	'8CmU159gon.JPG'	8	U	C	9	159
390	'8CmU160gon.JPG'	8	U	C	9	160
391	'8CmU161gon.JPG'	8	U	C	9	161
392	'8CmU163gon.JPG'	8	U	C	9	163
393	'8CmU165gon.JPG'	8	U	C	9	165
394	'8CmU168gon.JPG'	8	U	C	9	168
395	'8CmU172gon.JPG'	8	U	C	9	172
396	'8CmU173gon.JPG'	8	U	C	9	173
397	'8CmU174gon.JPG'	8	U	C	9	174
398	'8CmU175gon.JPG'	8	U	C	9	175
399	'8CmU176gon.JPG'	8	U	C	9	176
400	'8CmU177gon.JPG'	8	U	C	9	177
401	'8CmU178gon.JPG'	8	U	C	9	178
402	'8CmU181gon.JPG'	8	U	C	9	181
403	'8CmU183gon.JPG'	8	U	C	9	183
404	'8CmU187gon.JPG'	8	U	C	9	187
405	'8CmU188gon.JPG'	8	U	C	9	188
406	'8CmU189gon.JPG'	8	U	C	9	189
407	'8CmU193gon.JPG'	8	U	C	9	193
408	'8CmU197gon.JPG'	8	U	C	9	197
409	'8CmU204gon.JPG'	8	U	C	9	204
410	'8CmU205gon.JPG'	8	U	C	9	205
411	'8CmU208gon.JPG'	8	U	C	9	208
412	'8CmU210gon.JPG'	8	U	C	9	210
