# Supplementary material for: Fitness consequences of artificial selection on relative male genital size
Source: Nat Commun. 2016 May 18;7:11597. doi: 10.1038/ncomms11597 (PMC4873965; doi:10.1038/ncomms11597)
Supplement: Supplementary Data Set 16 — Tsp file to run using R script (Supplementary Data 17) to obtain male gonopodium tip shape for all males measured for all 9 lines. [file ncomms11597-s17.txt]

LM=6
1321.00000 320.00000
1334.00000 385.00000
1311.00000 455.00000
1291.00000 536.00000
1226.00000 526.00000
1332.00000 543.00000
IMAGE=8AmC01gon.JPG
ID=0 
SCALE=0.000517
LM=6
1874.00000 285.00000
1876.00000 351.00000
1832.00000 423.00000
1798.00000 496.00000
1733.00000 467.00000
1832.00000 514.00000
IMAGE=8AmC02gon.JPG
ID=1 
SCALE=0.000560
LM=6
1346.00000 369.00000
1357.00000 430.00000
1332.00000 499.00000
1312.00000 592.00000
1244.00000 573.00000
1341.00000 599.00000
IMAGE=8AmC05gon.JPG
ID=2 
SCALE=0.000507
LM=6
1719.00000 289.00000
1736.00000 341.00000
1713.00000 421.00000
1698.00000 495.00000
1637.00000 480.00000
1726.00000 500.00000
IMAGE=8AmC06gon.JPG
ID=3 
SCALE=0.000512
LM=6
2178.00000 404.00000
2152.00000 471.00000
2084.00000 521.00000
2011.00000 588.00000
1959.00000 531.00000
2039.00000 617.00000
IMAGE=8AmC07gon.JPG
ID=4 
SCALE=0.000478
LM=6
2206.00000 505.00000
2200.00000 569.00000
2153.00000 634.00000
2095.00000 727.00000
2034.00000 690.00000
2129.00000 745.00000
IMAGE=8AmC09gon.JPG
ID=5 
SCALE=0.000467
LM=6
2249.00000 503.00000
2220.00000 565.00000
2136.00000 615.00000
2056.00000 670.00000
2012.00000 604.00000
2084.00000 708.00000
IMAGE=8AmC10gon.JPG
ID=6 
SCALE=0.000431
LM=6
1854.00000 272.00000
1850.00000 348.00000
1798.00000 421.00000
1739.00000 525.00000
1671.00000 489.00000
1773.00000 547.00000
IMAGE=8AmC123gon.JPG
ID=8 
SCALE=0.000487
LM=6
1764.00000 229.00000
1765.00000 301.00000
1720.00000 371.00000
1669.00000 473.00000
1602.00000 436.00000
1703.00000 486.00000
IMAGE=8AmC126gon.JPG
ID=9 
SCALE=0.000415
LM=6
2097.00000 355.00000
2072.00000 429.00000
2007.00000 481.00000
1925.00000 564.00000
1869.00000 513.00000
1952.00000 589.00000
IMAGE=8AmC131gon.JPG
ID=10 
SCALE=0.000395
LM=6
1923.00000 262.00000
1907.00000 330.00000
1853.00000 392.00000
1786.00000 480.00000
1728.00000 430.00000
1816.00000 505.00000
IMAGE=8AmC15gon.JPG
ID=13 
SCALE=0.000488
LM=6
2092.00000 243.00000
2079.00000 318.00000
2010.00000 394.00000
1950.00000 469.00000
1886.00000 416.00000
1984.00000 491.00000
IMAGE=8AmC16gon.JPG
ID=14 
SCALE=0.000488
LM=6
2020.00000 356.00000
2007.00000 427.00000
1951.00000 498.00000
1892.00000 570.00000
1830.00000 526.00000
1924.00000 591.00000
IMAGE=8AmC18gon.JPG
ID=16 
SCALE=0.000462
LM=6
1901.00000 301.00000
1889.00000 368.00000
1824.00000 439.00000
1771.00000 515.00000
1706.00000 480.00000
1803.00000 536.00000
IMAGE=8AmC20gon.JPG
ID=18 
SCALE=0.000498
LM=6
1621.00000 258.00000
1634.00000 320.00000
1607.00000 391.00000
1587.00000 471.00000
1522.00000 454.00000
1622.00000 477.00000
IMAGE=8AmC21gon.JPG
ID=19 
SCALE=0.000539
LM=6
2277.00000 417.00000
2237.00000 487.00000
2147.00000 547.00000
2068.00000 607.00000
2016.00000 538.00000
2096.00000 640.00000
IMAGE=8AmC22gon.JPG
ID=20 
SCALE=0.000403
LM=6
2354.00000 366.00000
2327.00000 429.00000
2250.00000 499.00000
2174.00000 569.00000
2121.00000 511.00000
2200.00000 596.00000
IMAGE=8AmC23gon.JPG
ID=21 
SCALE=0.000471
LM=6
1655.00000 186.00000
1657.00000 260.00000
1618.00000 337.00000
1585.00000 418.00000
1512.00000 388.00000
1620.00000 432.00000
IMAGE=8AmC25gon.JPG
ID=22 
SCALE=0.000441
LM=6
1708.00000 412.00000
1699.00000 476.00000
1645.00000 543.00000
1597.00000 607.00000
1538.00000 565.00000
1627.00000 626.00000
IMAGE=8AmC26gon.JPG
ID=23 
SCALE=0.000531
LM=6
1492.00000 351.00000
1498.00000 411.00000
1469.00000 486.00000
1440.00000 560.00000
1375.00000 535.00000
1476.00000 573.00000
IMAGE=8AmC27gon.JPG
ID=24 
SCALE=0.000544
LM=6
1596.00000 258.00000
1596.00000 320.00000
1552.00000 395.00000
1507.00000 462.00000
1448.00000 429.00000
1544.00000 483.00000
IMAGE=8AmC28gon.JPG
ID=25 
SCALE=0.000520
LM=6
1440.00000 317.00000
1443.00000 382.00000
1409.00000 450.00000
1372.00000 538.00000
1313.00000 510.00000
1402.00000 550.00000
IMAGE=8AmC29gon.JPG
ID=26 
SCALE=0.000552
LM=6
1552.00000 237.00000
1555.00000 302.00000
1523.00000 376.00000
1489.00000 470.00000
1423.00000 444.00000
1524.00000 482.00000
IMAGE=8AmC30gon.JPG
ID=27 
SCALE=0.000531
LM=6
1534.00000 247.00000
1547.00000 317.00000
1524.00000 387.00000
1502.00000 484.00000
1433.00000 467.00000
1539.00000 494.00000
IMAGE=8AmC31gon.JPG
ID=28 
SCALE=0.000461
LM=6
1958.00000 364.00000
1937.00000 437.00000
1862.00000 500.00000
1782.00000 579.00000
1731.00000 524.00000
1815.00000 606.00000
IMAGE=8AmC32gon.JPG
ID=29 
SCALE=0.000431
LM=6
1991.00000 402.00000
1967.00000 467.00000
1878.00000 528.00000
1787.00000 601.00000
1734.00000 534.00000
1815.00000 637.00000
IMAGE=8AmC34gon.JPG
ID=31 
SCALE=0.000444
LM=6
2038.00000 270.00000
2032.00000 340.00000
1985.00000 402.00000
1923.00000 499.00000
1860.00000 457.00000
1957.00000 518.00000
IMAGE=8AmC35gon.JPG
ID=32 
SCALE=0.000423
LM=6
1766.00000 287.00000
1754.00000 359.00000
1698.00000 427.00000
1650.00000 500.00000
1585.00000 456.00000
1681.00000 518.00000
IMAGE=8AmC36gon.JPG
ID=33 
SCALE=0.000512
LM=6
1855.00000 383.00000
1836.00000 447.00000
1776.00000 507.00000
1705.00000 585.00000
1654.00000 538.00000
1734.00000 607.00000
IMAGE=8AmC37gon.JPG
ID=34 
SCALE=0.000478
LM=6
2311.00000 508.00000
2248.00000 590.00000
2142.00000 633.00000
1996.00000 714.00000
1953.00000 624.00000
2023.00000 762.00000
IMAGE=8AmC38gon.JPG
ID=35 
SCALE=0.000352
LM=6
2090.00000 801.00000
2051.00000 862.00000
1982.00000 892.00000
1893.00000 945.00000
1859.00000 886.00000
1911.00000 975.00000
IMAGE=8AmC40gon.JPG
ID=37 
SCALE=0.000462
LM=6
2077.00000 242.00000
2081.00000 309.00000
2039.00000 381.00000
1998.00000 463.00000
1929.00000 429.00000
2035.00000 481.00000
IMAGE=8AmC43gon.JPG
ID=40 
SCALE=0.000439
LM=6
2319.00000 254.00000
2308.00000 324.00000
2259.00000 389.00000
2199.00000 482.00000
2132.00000 440.00000
2229.00000 504.00000
IMAGE=8AmC44gon.JPG
ID=41 
SCALE=0.000469
LM=6
1988.00000 306.00000
1963.00000 379.00000
1885.00000 453.00000
1826.00000 523.00000
1763.00000 474.00000
1857.00000 548.00000
IMAGE=8AmC45gon.JPG
ID=42 
SCALE=0.000430
LM=6
1420.00000 225.00000
1454.00000 282.00000
1451.00000 366.00000
1458.00000 475.00000
1383.00000 477.00000
1496.00000 473.00000
IMAGE=8AmC46gon.JPG
ID=43 
SCALE=0.000487
LM=6
2384.00000 356.00000
2355.00000 421.00000
2283.00000 471.00000
2199.00000 546.00000
2149.00000 485.00000
2221.00000 573.00000
IMAGE=8AmC47gon.JPG
ID=44 
SCALE=0.000436
LM=6
1883.00000 322.00000
1888.00000 394.00000
1846.00000 478.00000
1787.00000 595.00000
1719.00000 563.00000
1823.00000 612.00000
IMAGE=8AmC48gon.JPG
ID=45 
SCALE=0.000418
LM=6
1689.00000 232.00000
1701.00000 304.00000
1675.00000 383.00000
1648.00000 504.00000
1576.00000 485.00000
1684.00000 510.00000
IMAGE=8AmC51gon.JPG
ID=46 
SCALE=0.000429
LM=6
1863.00000 289.00000
1874.00000 360.00000
1822.00000 437.00000
1786.00000 517.00000
1709.00000 483.00000
1820.00000 532.00000
IMAGE=8AmC52gon.JPG
ID=47 
SCALE=0.000441
LM=6
1779.00000 314.00000
1794.00000 379.00000
1763.00000 461.00000
1737.00000 554.00000
1672.00000 535.00000
1772.00000 569.00000
IMAGE=8AmC53gon.JPG
ID=48 
SCALE=0.000460
LM=6
2080.00000 373.00000
2081.00000 432.00000
2041.00000 499.00000
1992.00000 588.00000
1934.00000 551.00000
2021.00000 600.00000
IMAGE=8AmC54gon.JPG
ID=49 
SCALE=0.000475
LM=6
1516.00000 225.00000
1526.00000 290.00000
1499.00000 363.00000
1480.00000 441.00000
1408.00000 422.00000
1515.00000 448.00000
IMAGE=8AmC55gon.JPG
ID=50 
SCALE=0.000531
LM=6
1463.00000 413.00000
1455.00000 485.00000
1401.00000 555.00000
1343.00000 643.00000
1279.00000 601.00000
1373.00000 661.00000
IMAGE=8AmC56gon.JPG
ID=51 
SCALE=0.000423
LM=6
1852.00000 356.00000
1824.00000 425.00000
1753.00000 476.00000
1666.00000 563.00000
1608.00000 505.00000
1697.00000 593.00000
IMAGE=8AmC57gon.JPG
ID=52 
SCALE=0.000469
LM=6
2297.00000 804.00000
2257.00000 859.00000
2171.00000 896.00000
2085.00000 940.00000
2049.00000 869.00000
2104.00000 979.00000
IMAGE=8AmC58gon.JPG
ID=53 
SCALE=0.000408
LM=6
2080.00000 417.00000
2049.00000 477.00000
1979.00000 522.00000
1877.00000 588.00000
1838.00000 526.00000
1904.00000 625.00000
IMAGE=8AmC59gon.JPG
ID=54 
SCALE=0.000418
LM=6
2071.00000 419.00000
2057.00000 478.00000
2003.00000 546.00000
1949.00000 613.00000
1892.00000 573.00000
1980.00000 632.00000
IMAGE=8AmC60gon.JPG
ID=55 
SCALE=0.000575
LM=6
1158.00000 299.00000
1190.00000 361.00000
1187.00000 440.00000
1189.00000 525.00000
1119.00000 527.00000
1220.00000 524.00000
IMAGE=8AmC61gon.JPG
ID=56 
SCALE=0.000494
LM=6
1307.00000 163.00000
1325.00000 221.00000
1307.00000 298.00000
1292.00000 383.00000
1221.00000 370.00000
1323.00000 386.00000
IMAGE=8AmC62gon.JPG
ID=57 
SCALE=0.000566
LM=6
2248.00000 839.00000
2203.00000 890.00000
2114.00000 919.00000
2030.00000 947.00000
2006.00000 879.00000
2042.00000 981.00000
IMAGE=8AmC63gon.JPG
ID=58 
SCALE=0.000473
LM=6
1748.00000 246.00000
1756.00000 313.00000
1727.00000 395.00000
1697.00000 488.00000
1621.00000 459.00000
1732.00000 500.00000
IMAGE=8AmC64gon.JPG
ID=59 
SCALE=0.000508
LM=6
1852.00000 231.00000
1854.00000 297.00000
1806.00000 373.00000
1753.00000 480.00000
1682.00000 440.00000
1788.00000 498.00000
IMAGE=8AmC65gon.JPG
ID=60 
SCALE=0.000500
LM=6
2264.00000 375.00000
2260.00000 442.00000
2211.00000 507.00000
2153.00000 595.00000
2091.00000 549.00000
2184.00000 614.00000
IMAGE=8AmC66gon.JPG
ID=61 
SCALE=0.000432
LM=6
1944.00000 402.00000
1945.00000 470.00000
1905.00000 540.00000
1864.00000 637.00000
1794.00000 603.00000
1900.00000 650.00000
IMAGE=8AmC68gon.JPG
ID=63 
SCALE=0.000480
LM=6
2208.00000 496.00000
2172.00000 567.00000
2086.00000 630.00000
1997.00000 703.00000
1946.00000 642.00000
2022.00000 735.00000
IMAGE=8AmC69gon.JPG
ID=64 
SCALE=0.000459
LM=6
1413.00000 221.00000
1434.00000 284.00000
1419.00000 358.00000
1399.00000 457.00000
1330.00000 447.00000
1433.00000 464.00000
IMAGE=8AmC70gon.JPG
ID=65 
SCALE=0.000459
LM=6
1494.00000 289.00000
1491.00000 347.00000
1454.00000 410.00000
1419.00000 488.00000
1364.00000 461.00000
1451.00000 503.00000
IMAGE=8AmC71gon.JPG
ID=66 
SCALE=0.000614
LM=6
1830.00000 316.00000
1812.00000 384.00000
1757.00000 448.00000
1686.00000 543.00000
1621.00000 496.00000
1720.00000 567.00000
IMAGE=8AmC72gon.JPG
ID=67 
SCALE=0.000465
LM=6
2180.00000 312.00000
2167.00000 384.00000
2116.00000 450.00000
2052.00000 545.00000
1986.00000 501.00000
2086.00000 564.00000
IMAGE=8AmC74gon.JPG
ID=69 
SCALE=0.000427
LM=6
1605.00000 204.00000
1613.00000 266.00000
1583.00000 344.00000
1554.00000 426.00000
1487.00000 402.00000
1590.00000 437.00000
IMAGE=8AmC80gon.JPG
ID=73 
SCALE=0.000520
LM=6
1889.00000 246.00000
1877.00000 318.00000
1818.00000 394.00000
1759.00000 468.00000
1691.00000 417.00000
1791.00000 495.00000
IMAGE=8AmC82gon.JPG
ID=74 
SCALE=0.000483
LM=6
2155.00000 476.00000
2126.00000 550.00000
2047.00000 606.00000
1978.00000 675.00000
1918.00000 628.00000
2022.00000 709.00000
IMAGE=8AmC83gon.JPG
ID=75 
SCALE=0.000402
LM=6
2207.00000 488.00000
2165.00000 555.00000
2092.00000 595.00000
1989.00000 662.00000
1944.00000 596.00000
2014.00000 699.00000
IMAGE=8AmC86gon.JPG
ID=77 
SCALE=0.000436
LM=6
1299.00000 113.00000
1318.00000 164.00000
1301.00000 231.00000
1289.00000 310.00000
1227.00000 306.00000
1318.00000 313.00000
IMAGE=8AmC87gon.JPG
ID=78 
SCALE=0.000584
LM=6
2103.00000 379.00000
2085.00000 451.00000
2017.00000 515.00000
1945.00000 590.00000
1890.00000 538.00000
1979.00000 621.00000
IMAGE=8AmC90gon.JPG
ID=79 
SCALE=0.000446
LM=6
1781.00000 348.00000
1770.00000 416.00000
1712.00000 477.00000
1651.00000 546.00000
1596.00000 501.00000
1680.00000 570.00000
IMAGE=8AmC91gon.JPG
ID=80 
SCALE=0.000446
LM=6
1913.00000 385.00000
1905.00000 445.00000
1855.00000 508.00000
1809.00000 577.00000
1758.00000 541.00000
1833.00000 594.00000
IMAGE=8AmC93gon.JPG
ID=81 
SCALE=0.000565
LM=6
1583.00000 326.00000
1589.00000 397.00000
1553.00000 481.00000
1519.00000 565.00000
1454.00000 541.00000
1551.00000 576.00000
IMAGE=8AmC96gon.JPG
ID=82 
SCALE=0.000439
LM=6
1783.00000 358.00000
1776.00000 429.00000
1728.00000 501.00000
1672.00000 590.00000
1607.00000 550.00000
1707.00000 612.00000
IMAGE=8AmD01gon.JPG
ID=83 
SCALE=0.000509
LM=6
1922.00000 297.00000
1899.00000 368.00000
1837.00000 439.00000
1757.00000 536.00000
1696.00000 482.00000
1788.00000 565.00000
IMAGE=8AmD02gon.JPG
ID=84 
SCALE=0.000433
LM=6
1709.00000 352.00000
1712.00000 419.00000
1679.00000 489.00000
1633.00000 596.00000
1568.00000 566.00000
1662.00000 610.00000
IMAGE=8AmD03gon.JPG
ID=85 
SCALE=0.000458
LM=6
2075.00000 297.00000
2047.00000 375.00000
1968.00000 454.00000
1880.00000 541.00000
1817.00000 478.00000
1916.00000 572.00000
IMAGE=8AmD04gon.JPG
ID=86 
SCALE=0.000359
LM=6
1529.00000 299.00000
1547.00000 363.00000
1525.00000 443.00000
1504.00000 558.00000
1434.00000 547.00000
1536.00000 562.00000
IMAGE=8AmD07gon.JPG
ID=89 
SCALE=0.000509
LM=6
1390.00000 236.00000
1395.00000 308.00000
1361.00000 379.00000
1324.00000 458.00000
1254.00000 430.00000
1363.00000 472.00000
IMAGE=8AmD09gon.JPG
ID=91 
SCALE=0.000489
LM=6
1442.00000 219.00000
1444.00000 299.00000
1404.00000 374.00000
1352.00000 481.00000
1281.00000 443.00000
1393.00000 497.00000
IMAGE=8AmD102gon.JPG
ID=92 
SCALE=0.000451
LM=6
1988.00000 363.00000
1976.00000 435.00000
1914.00000 507.00000
1857.00000 577.00000
1799.00000 532.00000
1891.00000 600.00000
IMAGE=8AmD106gon.JPG
ID=94 
SCALE=0.000463
LM=6
2064.00000 374.00000
2059.00000 449.00000
2006.00000 517.00000
1942.00000 609.00000
1877.00000 566.00000
1977.00000 629.00000
IMAGE=8AmD109gon.JPG
ID=95 
SCALE=0.000391
LM=6
2044.00000 542.00000
2029.00000 600.00000
1973.00000 655.00000
1918.00000 714.00000
1868.00000 671.00000
1942.00000 732.00000
IMAGE=8AmD10gon.JPG
ID=96 
SCALE=0.000463
LM=6
2353.00000 546.00000
2327.00000 609.00000
2268.00000 663.00000
2192.00000 735.00000
2143.00000 682.00000
2218.00000 765.00000
IMAGE=8AmD110gon.JPG
ID=97 
SCALE=0.000436
LM=6
1964.00000 372.00000
1959.00000 436.00000
1917.00000 506.00000
1866.00000 594.00000
1804.00000 563.00000
1899.00000 609.00000
IMAGE=8AmD11gon.JPG
ID=98 
SCALE=0.000443
LM=6
1960.00000 314.00000
1942.00000 386.00000
1888.00000 451.00000
1812.00000 540.00000
1749.00000 491.00000
1843.00000 564.00000
IMAGE=8AmD120gon1.JPG
ID=99 
SCALE=0.000449
LM=6
1435.00000 196.00000
1450.00000 271.00000
1422.00000 361.00000
1406.00000 469.00000
1329.00000 453.00000
1445.00000 473.00000
IMAGE=8AmD12gon.JPG
ID=101 
SCALE=0.000485
LM=6
2018.00000 270.00000
2013.00000 336.00000
1966.00000 410.00000
1921.00000 485.00000
1863.00000 451.00000
1951.00000 503.00000
IMAGE=8AmD13gon.JPG
ID=102 
SCALE=0.000468
LM=6
2028.00000 280.00000
2019.00000 355.00000
1961.00000 423.00000
1902.00000 511.00000
1837.00000 470.00000
1930.00000 532.00000
IMAGE=8AmD14gon.JPG
ID=103 
SCALE=0.000439
LM=6
1766.00000 152.00000
1775.00000 227.00000
1739.00000 307.00000
1704.00000 419.00000
1618.00000 393.00000
1743.00000 429.00000
IMAGE=8AmD15gon.JPG
ID=104 
SCALE=0.000439
LM=6
2151.00000 355.00000
2134.00000 433.00000
2077.00000 485.00000
2001.00000 575.00000
1945.00000 525.00000
2033.00000 599.00000
IMAGE=8AmD17gon.JPG
ID=106 
SCALE=0.000472
LM=6
2269.00000 261.00000
2245.00000 356.00000
2174.00000 433.00000
2096.00000 540.00000
2019.00000 489.00000
2140.00000 568.00000
IMAGE=8AmD18gon.JPG
ID=107 
SCALE=0.000354
LM=6
2093.00000 538.00000
2077.00000 616.00000
2002.00000 675.00000
1934.00000 749.00000
1875.00000 693.00000
1964.00000 773.00000
IMAGE=8AmD19gon.JPG
ID=108 
SCALE=0.000379
LM=6
1807.00000 301.00000
1817.00000 366.00000
1777.00000 448.00000
1747.00000 527.00000
1685.00000 499.00000
1778.00000 536.00000
IMAGE=8AmD21gon.JPG
ID=110 
SCALE=0.000431
LM=6
1955.00000 211.00000
1937.00000 276.00000
1877.00000 360.00000
1809.00000 447.00000
1747.00000 398.00000
1844.00000 472.00000
IMAGE=8AmD22gon.JPG
ID=111 
SCALE=0.000456
LM=6
1599.00000 246.00000
1621.00000 303.00000
1610.00000 397.00000
1599.00000 501.00000
1529.00000 493.00000
1630.00000 502.00000
IMAGE=8AmD23gon.JPG
ID=112 
SCALE=0.000436
LM=6
2026.00000 529.00000
1983.00000 604.00000
1888.00000 662.00000
1793.00000 729.00000
1741.00000 649.00000
1822.00000 765.00000
IMAGE=8AmD24gon.JPG
ID=113 
SCALE=0.000375
LM=6
2380.00000 635.00000
2344.00000 689.00000
2265.00000 724.00000
2188.00000 774.00000
2153.00000 720.00000
2207.00000 799.00000
IMAGE=8AmD25gon.JPG
ID=114 
SCALE=0.000448
LM=6
1712.00000 250.00000
1715.00000 319.00000
1676.00000 394.00000
1627.00000 499.00000
1559.00000 465.00000
1659.00000 512.00000
IMAGE=8AmD26gon.JPG
ID=115 
SCALE=0.000497
LM=6
1748.00000 350.00000
1764.00000 417.00000
1726.00000 495.00000
1693.00000 589.00000
1622.00000 566.00000
1728.00000 599.00000
IMAGE=8AmD28gon.JPG
ID=116 
SCALE=0.000441
LM=6
1941.00000 203.00000
1946.00000 273.00000
1892.00000 356.00000
1836.00000 461.00000
1764.00000 417.00000
1873.00000 482.00000
IMAGE=8AmD29gon.JPG
ID=117 
SCALE=0.000366
LM=6
1702.00000 192.00000
1705.00000 272.00000
1660.00000 353.00000
1615.00000 457.00000
1543.00000 424.00000
1655.00000 475.00000
IMAGE=8AmD30gon.JPG
ID=118 
SCALE=0.000414
LM=6
1883.00000 243.00000
1879.00000 309.00000
1825.00000 392.00000
1768.00000 493.00000
1699.00000 453.00000
1805.00000 510.00000
IMAGE=8AmD31gon.JPG
ID=119 
SCALE=0.000395
LM=6
2079.00000 308.00000
2068.00000 388.00000
2002.00000 469.00000
1941.00000 556.00000
1874.00000 509.00000
1977.00000 576.00000
IMAGE=8AmD35gon.JPG
ID=123 
SCALE=0.000406
LM=6
2021.00000 354.00000
2006.00000 426.00000
1941.00000 498.00000
1863.00000 588.00000
1805.00000 538.00000
1896.00000 613.00000
IMAGE=8AmD37gon.JPG
ID=125 
SCALE=0.000437
LM=6
1891.00000 409.00000
1885.00000 486.00000
1836.00000 557.00000
1779.00000 646.00000
1719.00000 608.00000
1817.00000 667.00000
IMAGE=8AmD38gon.JPG
ID=126 
SCALE=0.000443
LM=6
1673.00000 201.00000
1686.00000 268.00000
1643.00000 354.00000
1601.00000 456.00000
1526.00000 424.00000
1635.00000 470.00000
IMAGE=8AmD39gon.JPG
ID=127 
SCALE=0.000408
LM=6
1667.00000 261.00000
1667.00000 336.00000
1618.00000 408.00000
1570.00000 499.00000
1501.00000 461.00000
1607.00000 517.00000
IMAGE=8AmD40gon.JPG
ID=128 
SCALE=0.000436
LM=6
1843.00000 324.00000
1837.00000 394.00000
1792.00000 466.00000
1735.00000 559.00000
1665.00000 517.00000
1769.00000 580.00000
IMAGE=8AmD41gon.JPG
ID=129 
SCALE=0.000412
LM=6
1662.00000 266.00000
1663.00000 341.00000
1613.00000 427.00000
1567.00000 538.00000
1488.00000 504.00000
1604.00000 550.00000
IMAGE=8amD43gon.JPG
ID=131 
SCALE=0.000374
LM=6
1500.00000 344.00000
1511.00000 400.00000
1489.00000 481.00000
1467.00000 558.00000
1399.00000 536.00000
1502.00000 568.00000
IMAGE=8AmD45gon.JPG
ID=132 
SCALE=0.000498
LM=6
1822.00000 191.00000
1820.00000 271.00000
1768.00000 353.00000
1721.00000 438.00000
1645.00000 400.00000
1758.00000 458.00000
IMAGE=8AmD46gon.JPG
ID=133 
SCALE=0.000448
LM=6
2342.00000 341.00000
2325.00000 420.00000
2259.00000 488.00000
2169.00000 592.00000
2107.00000 542.00000
2197.00000 621.00000
IMAGE=8AmD47gon.JPG
ID=134 
SCALE=0.000386
LM=6
2062.00000 640.00000
2027.00000 697.00000
1967.00000 731.00000
1873.00000 796.00000
1833.00000 737.00000
1899.00000 827.00000
IMAGE=8AmD48gon.JPG
ID=135 
SCALE=0.000504
LM=6
2200.00000 696.00000
2155.00000 757.00000
2073.00000 791.00000
1975.00000 844.00000
1944.00000 771.00000
1992.00000 877.00000
IMAGE=8AmD53gon.JPG
ID=140 
SCALE=0.000455
LM=6
1754.00000 340.00000
1745.00000 418.00000
1698.00000 487.00000
1643.00000 584.00000
1575.00000 542.00000
1677.00000 599.00000
IMAGE=8AmD55gon.JPG
ID=142 
SCALE=0.000456
LM=6
1950.00000 423.00000
1936.00000 495.00000
1871.00000 560.00000
1799.00000 643.00000
1739.00000 584.00000
1829.00000 669.00000
IMAGE=8AmD58gon.JPG
ID=145 
SCALE=0.000473
LM=6
1668.00000 228.00000
1679.00000 295.00000
1647.00000 377.00000
1617.00000 461.00000
1552.00000 440.00000
1651.00000 473.00000
IMAGE=8AmD60gon.JPG
ID=147 
SCALE=0.000450
LM=6
2137.00000 433.00000
2120.00000 502.00000
2059.00000 567.00000
1992.00000 647.00000
1930.00000 601.00000
2024.00000 671.00000
IMAGE=8AmD62gon.JPG
ID=148 
SCALE=0.000400
LM=6
950.00000 283.00000
993.00000 334.00000
998.00000 413.00000
1011.00000 511.00000
940.00000 519.00000
1046.00000 510.00000
IMAGE=8AmD66gon.JPG
ID=149 
SCALE=0.000445
LM=6
1817.00000 232.00000
1822.00000 305.00000
1784.00000 380.00000
1741.00000 469.00000
1677.00000 446.00000
1775.00000 484.00000
IMAGE=8AmD76gon.JPG
ID=150 
SCALE=0.000420
LM=6
2327.00000 596.00000
2298.00000 667.00000
2219.00000 733.00000
2136.00000 812.00000
2082.00000 754.00000
2164.00000 842.00000
IMAGE=8AmD86gon.JPG
ID=151 
SCALE=0.000383
LM=6
1390.00000 230.00000
1416.00000 288.00000
1415.00000 374.00000
1420.00000 470.00000
1347.00000 471.00000
1454.00000 470.00000
IMAGE=8AmU03gon.JPG
ID=154 
SCALE=0.000496
LM=6
2273.00000 431.00000
2264.00000 496.00000
2203.00000 570.00000
2132.00000 662.00000
2070.00000 613.00000
2164.00000 688.00000
IMAGE=8AmU04gon.JPG
ID=155 
SCALE=0.000420
LM=6
2019.00000 206.00000
2014.00000 290.00000
1969.00000 376.00000
1926.00000 464.00000
1853.00000 426.00000
1964.00000 483.00000
IMAGE=8AmU05gon.JPG
ID=156 
SCALE=0.000433
LM=6
1708.00000 152.00000
1719.00000 221.00000
1685.00000 301.00000
1661.00000 382.00000
1587.00000 362.00000
1700.00000 390.00000
IMAGE=8AmU06gon.JPG
ID=157 
SCALE=0.000440
LM=6
1943.00000 310.00000
1960.00000 378.00000
1929.00000 449.00000
1898.00000 551.00000
1828.00000 529.00000
1932.00000 560.00000
IMAGE=8AmU08gon.JPG
ID=159 
SCALE=0.000407
LM=6
1989.00000 319.00000
1988.00000 385.00000
1955.00000 455.00000
1908.00000 546.00000
1844.00000 517.00000
1937.00000 557.00000
IMAGE=8AmU09gon.JPG
ID=160 
SCALE=0.000445
LM=6
1954.00000 306.00000
1934.00000 387.00000
1868.00000 456.00000
1803.00000 553.00000
1742.00000 507.00000
1835.00000 574.00000
IMAGE=8AmU102gon.JPG
ID=161 
SCALE=0.000470
LM=6
1903.00000 279.00000
1893.00000 350.00000
1832.00000 429.00000
1780.00000 508.00000
1720.00000 464.00000
1812.00000 529.00000
IMAGE=8AmU11gon.JPG
ID=163 
SCALE=0.000480
LM=6
1631.00000 460.00000
1624.00000 524.00000
1577.00000 588.00000
1520.00000 673.00000
1459.00000 635.00000
1550.00000 690.00000
IMAGE=8AmU13gon.JPG
ID=165 
SCALE=0.000452
LM=6
2071.00000 295.00000
2068.00000 360.00000
2017.00000 434.00000
1958.00000 528.00000
1893.00000 491.00000
1993.00000 547.00000
IMAGE=8AmU15gon.JPG
ID=166 
SCALE=0.000429
LM=6
1735.00000 156.00000
1742.00000 234.00000
1704.00000 324.00000
1671.00000 412.00000
1603.00000 390.00000
1708.00000 424.00000
IMAGE=8AmU21gon.JPG
ID=172 
SCALE=0.000422
LM=6
2025.00000 323.00000
2019.00000 396.00000
1969.00000 471.00000
1917.00000 559.00000
1853.00000 522.00000
1949.00000 576.00000
IMAGE=8AmU22gon.JPG
ID=173 
SCALE=0.000420
LM=6
2353.00000 661.00000
2314.00000 728.00000
2233.00000 769.00000
2132.00000 835.00000
2084.00000 763.00000
2156.00000 869.00000
IMAGE=8AmU23gon.JPG
ID=174 
SCALE=0.000427
LM=6
1418.00000 186.00000
1446.00000 258.00000
1434.00000 341.00000
1429.00000 456.00000
1352.00000 453.00000
1459.00000 458.00000
IMAGE=8AmU25gon.JPG
ID=175 
SCALE=0.000447
LM=6
2018.00000 345.00000
2006.00000 417.00000
1949.00000 486.00000
1879.00000 575.00000
1820.00000 529.00000
1907.00000 600.00000
IMAGE=8AmU26gon.JPG
ID=176 
SCALE=0.000441
LM=6
1932.00000 203.00000
1931.00000 248.00000
1903.00000 328.00000
1882.00000 411.00000
1825.00000 397.00000
1913.00000 420.00000
IMAGE=8AmU27gon.JPG
ID=177 
SCALE=0.000440
LM=6
2159.00000 462.00000
2126.00000 533.00000
2043.00000 591.00000
1955.00000 659.00000
1903.00000 592.00000
1981.00000 695.00000
IMAGE=8AmU28gon.JPG
ID=178 
SCALE=0.000440
LM=6
2086.00000 328.00000
2084.00000 409.00000
2031.00000 485.00000
1965.00000 591.00000
1894.00000 548.00000
2001.00000 614.00000
IMAGE=8AmU30gon.JPG
ID=179 
SCALE=0.000404
LM=6
2208.00000 456.00000
2194.00000 522.00000
2126.00000 589.00000
2049.00000 670.00000
1992.00000 611.00000
2078.00000 695.00000
IMAGE=8AmU32gon.JPG
ID=181 
SCALE=0.000389
LM=6
2357.00000 563.00000
2343.00000 632.00000
2279.00000 700.00000
2226.00000 766.00000
2172.00000 718.00000
2259.00000 789.00000
IMAGE=8AmU36gon.JPG
ID=184 
SCALE=0.000450
LM=6
2078.00000 401.00000
2092.00000 474.00000
2062.00000 552.00000
2030.00000 634.00000
1962.00000 609.00000
2065.00000 647.00000
IMAGE=8AmU38gon.JPG
ID=186 
SCALE=0.000419
LM=6
2203.00000 499.00000
2177.00000 573.00000
2101.00000 635.00000
2021.00000 714.00000
1966.00000 651.00000
2054.00000 743.00000
IMAGE=8AmU41gon.JPG
ID=188 
SCALE=0.000409
LM=6
2030.00000 201.00000
2033.00000 274.00000
2003.00000 342.00000
1959.00000 440.00000
1888.00000 412.00000
1991.00000 454.00000
IMAGE=8AmU42gon.JPG
ID=189 
SCALE=0.000445
LM=6
1749.00000 178.00000
1760.00000 251.00000
1735.00000 343.00000
1720.00000 422.00000
1641.00000 406.00000
1752.00000 428.00000
IMAGE=8AmU44gon.JPG
ID=191 
SCALE=0.000416
LM=6
2005.00000 245.00000
1993.00000 327.00000
1940.00000 393.00000
1881.00000 496.00000
1812.00000 453.00000
1918.00000 518.00000
IMAGE=8AmU45gon.JPG
ID=192 
SCALE=0.000441
LM=6
2182.00000 452.00000
2175.00000 523.00000
2120.00000 592.00000
2070.00000 675.00000
2011.00000 633.00000
2105.00000 695.00000
IMAGE=8AmU46gon.JPG
ID=193 
SCALE=0.000505
LM=6
1598.00000 192.00000
1617.00000 263.00000
1601.00000 349.00000
1587.00000 442.00000
1510.00000 429.00000
1623.00000 446.00000
IMAGE=8AmU50gon.JPG
ID=197 
SCALE=0.000424
LM=6
2081.00000 370.00000
2064.00000 429.00000
2012.00000 496.00000
1952.00000 583.00000
1897.00000 546.00000
1981.00000 600.00000
IMAGE=8AmU51gon.JPG
ID=198 
SCALE=0.000435
LM=6
1750.00000 402.00000
1744.00000 471.00000
1690.00000 540.00000
1650.00000 607.00000
1588.00000 572.00000
1679.00000 626.00000
IMAGE=8AmU53gon.JPG
ID=200 
SCALE=0.000449
LM=6
2019.00000 618.00000
1976.00000 672.00000
1912.00000 699.00000
1831.00000 743.00000
1803.00000 678.00000
1848.00000 776.00000
IMAGE=8AmU54gon.JPG
ID=201 
SCALE=0.000496
LM=6
2241.00000 383.00000
2220.00000 455.00000
2149.00000 517.00000
2056.00000 610.00000
1999.00000 556.00000
2084.00000 637.00000
IMAGE=8AmU55gon.JPG
ID=202 
SCALE=0.000442
LM=6
1615.00000 222.00000
1630.00000 296.00000
1609.00000 382.00000
1590.00000 467.00000
1513.00000 456.00000
1628.00000 474.00000
IMAGE=8AmU57gon.JPG
ID=203 
SCALE=0.000440
LM=6
1270.00000 161.00000
1270.00000 232.00000
1232.00000 314.00000
1188.00000 420.00000
1119.00000 392.00000
1222.00000 436.00000
IMAGE=8AmU58gon.JPG
ID=204 
SCALE=0.000421
LM=6
1954.00000 211.00000
1947.00000 292.00000
1887.00000 380.00000
1835.00000 464.00000
1767.00000 420.00000
1867.00000 483.00000
IMAGE=8AmU72gon.JPG
ID=207 
SCALE=0.000454
LM=6
2017.00000 179.00000
1998.00000 243.00000
1939.00000 302.00000
1862.00000 382.00000
1812.00000 336.00000
1889.00000 407.00000
IMAGE=8AmU77gon2.JPG
ID=209 
SCALE=0.000439
LM=6
1620.00000 164.00000
1639.00000 231.00000
1608.00000 300.00000
1581.00000 399.00000
1512.00000 385.00000
1615.00000 406.00000
IMAGE=8AmU83gon.JPG
ID=210 
SCALE=0.000491
LM=6
1579.00000 337.00000
1585.00000 404.00000
1553.00000 480.00000
1522.00000 562.00000
1460.00000 534.00000
1556.00000 576.00000
IMAGE=8AmU85gon.JPG
ID=211 
SCALE=0.000544
LM=6
1663.00000 394.00000
1663.00000 459.00000
1628.00000 518.00000
1585.00000 602.00000
1532.00000 569.00000
1612.00000 615.00000
IMAGE=8AmU90gon.JPG
ID=212 
SCALE=0.000481
LM=6
1987.00000 362.00000
1965.00000 435.00000
1894.00000 499.00000
1823.00000 573.00000
1769.00000 515.00000
1855.00000 604.00000
IMAGE=8AmU98gon.JPG
ID=214 
SCALE=0.000461
LM=6
2323.00000 450.00000
2315.00000 518.00000
2255.00000 590.00000
2200.00000 658.00000
2137.00000 611.00000
2232.00000 684.00000
IMAGE=8BmC01gon.JPG
ID=215 
SCALE=0.000447
LM=6
2366.00000 609.00000
2322.00000 676.00000
2241.00000 707.00000
2127.00000 769.00000
2094.00000 699.00000
2147.00000 813.00000
IMAGE=8BmC03gon.JPG
ID=217 
SCALE=0.000365
LM=6
1721.00000 332.00000
1718.00000 414.00000
1670.00000 494.00000
1615.00000 590.00000
1544.00000 549.00000
1655.00000 609.00000
IMAGE=8BmC04gon.JPG
ID=218 
SCALE=0.000441
LM=6
2345.00000 610.00000
2328.00000 679.00000
2262.00000 734.00000
2199.00000 801.00000
2144.00000 752.00000
2228.00000 829.00000
IMAGE=8BmC06gon.JPG
ID=220 
SCALE=0.000426
LM=6
1726.00000 248.00000
1729.00000 331.00000
1683.00000 413.00000
1627.00000 524.00000
1555.00000 486.00000
1663.00000 543.00000
IMAGE=8BmC07gon.JPG
ID=221 
SCALE=0.000415
LM=6
1498.00000 171.00000
1535.00000 234.00000
1519.00000 321.00000
1508.00000 429.00000
1430.00000 424.00000
1552.00000 429.00000
IMAGE=8BmC08gon.JPG
ID=222 
SCALE=0.000382
LM=6
1052.00000 140.00000
1100.00000 205.00000
1104.00000 298.00000
1118.00000 408.00000
1036.00000 414.00000
1155.00000 402.00000
IMAGE=8BmC10gon.JPG
ID=224 
SCALE=0.000426
LM=6
1241.00000 118.00000
1286.00000 179.00000
1288.00000 267.00000
1303.00000 394.00000
1227.00000 397.00000
1340.00000 390.00000
IMAGE=8BmC116gon.JPG
ID=226 
SCALE=0.000469
LM=6
2268.00000 375.00000
2228.00000 459.00000
2133.00000 518.00000
2014.00000 598.00000
1962.00000 516.00000
2044.00000 641.00000
IMAGE=8BmC11gon.JPG
ID=227 
SCALE=0.000407
LM=6
1722.00000 255.00000
1730.00000 332.00000
1693.00000 407.00000
1658.00000 510.00000
1590.00000 483.00000
1695.00000 523.00000
IMAGE=8BmC12gon.JPG
ID=228 
SCALE=0.000447
LM=6
1624.00000 229.00000
1636.00000 302.00000
1601.00000 393.00000
1569.00000 488.00000
1496.00000 464.00000
1609.00000 501.00000
IMAGE=8BmC14gon.JPG
ID=230 
SCALE=0.000432
LM=6
1798.00000 202.00000
1799.00000 277.00000
1755.00000 364.00000
1714.00000 456.00000
1640.00000 422.00000
1753.00000 474.00000
IMAGE=8BmC15gon.JPG
ID=231 
SCALE=0.000474
LM=6
1542.00000 166.00000
1561.00000 236.00000
1540.00000 339.00000
1519.00000 435.00000
1442.00000 418.00000
1559.00000 438.00000
IMAGE=8BmC16gon.JPG
ID=232 
SCALE=0.000363
LM=6
2277.00000 414.00000
2275.00000 486.00000
2229.00000 560.00000
2180.00000 634.00000
2113.00000 595.00000
2216.00000 655.00000
IMAGE=8BmC18gon.JPG
ID=233 
SCALE=0.000400
LM=6
1692.00000 237.00000
1708.00000 315.00000
1671.00000 394.00000
1639.00000 502.00000
1567.00000 476.00000
1675.00000 513.00000
IMAGE=8BmC21gon.JPG
ID=235 
SCALE=0.000420
LM=6
2244.00000 379.00000
2243.00000 450.00000
2199.00000 520.00000
2154.00000 599.00000
2094.00000 562.00000
2190.00000 616.00000
IMAGE=8BmC22gon.JPG
ID=236 
SCALE=0.000488
LM=6
1922.00000 249.00000
1945.00000 317.00000
1928.00000 389.00000
1919.00000 490.00000
1845.00000 481.00000
1956.00000 494.00000
IMAGE=8BmC23gon.JPG
ID=237 
SCALE=0.000484
LM=6
1813.00000 204.00000
1828.00000 278.00000
1798.00000 355.00000
1769.00000 463.00000
1692.00000 440.00000
1801.00000 471.00000
IMAGE=8BmC26gon.JPG
ID=240 
SCALE=0.000439
LM=6
2444.00000 657.00000
2413.00000 711.00000
2331.00000 763.00000
2237.00000 827.00000
2198.00000 762.00000
2252.00000 853.00000
IMAGE=8BmC31gon.JPG
ID=244 
SCALE=0.000445
LM=6
2334.00000 435.00000
2310.00000 502.00000
2241.00000 557.00000
2177.00000 624.00000
2125.00000 571.00000
2207.00000 655.00000
IMAGE=8BmC33gon.JPG
ID=246 
SCALE=0.000465
LM=6
1653.00000 195.00000
1658.00000 273.00000
1623.00000 355.00000
1581.00000 462.00000
1505.00000 433.00000
1621.00000 474.00000
IMAGE=8BmC34gon.JPG
ID=247 
SCALE=0.000413
LM=6
2344.00000 544.00000
2323.00000 592.00000
2265.00000 673.00000
2202.00000 744.00000
2146.00000 691.00000
2229.00000 771.00000
IMAGE=8BmC36gon.JPG
ID=249 
SCALE=0.000470
LM=6
2276.00000 728.00000
2241.00000 792.00000
2179.00000 828.00000
2091.00000 890.00000
2058.00000 827.00000
2110.00000 920.00000
IMAGE=8BmC39gon.JPG
ID=252 
SCALE=0.000461
LM=6
1828.00000 309.00000
1817.00000 378.00000
1766.00000 453.00000
1716.00000 534.00000
1654.00000 494.00000
1744.00000 551.00000
IMAGE=8BmC40gon.JPG
ID=253 
SCALE=0.000456
LM=6
2207.00000 372.00000
2204.00000 443.00000
2163.00000 515.00000
2122.00000 595.00000
2053.00000 561.00000
2162.00000 613.00000
IMAGE=8BmC41gon.JPG
ID=254 
SCALE=0.000424
LM=6
2346.00000 438.00000
2320.00000 502.00000
2252.00000 560.00000
2186.00000 617.00000
2140.00000 563.00000
2210.00000 646.00000
IMAGE=8BmC42gon.JPG
ID=255 
SCALE=0.000499
LM=6
1507.00000 231.00000
1515.00000 309.00000
1482.00000 369.00000
1455.00000 472.00000
1381.00000 448.00000
1486.00000 478.00000
IMAGE=8BmC43gon.JPG
ID=256 
SCALE=0.000451
LM=6
1589.00000 253.00000
1606.00000 319.00000
1592.00000 394.00000
1568.00000 494.00000
1492.00000 479.00000
1604.00000 500.00000
IMAGE=8BmC44gon.JPG
ID=257 
SCALE=0.000445
LM=6
2248.00000 474.00000
2253.00000 540.00000
2215.00000 606.00000
2166.00000 708.00000
2101.00000 677.00000
2200.00000 725.00000
IMAGE=8BmC45gon.JPG
ID=258 
SCALE=0.000416
LM=6
2383.00000 817.00000
2352.00000 869.00000
2287.00000 899.00000
2188.00000 954.00000
2156.00000 897.00000
2207.00000 990.00000
IMAGE=8BmC47gon.JPG
ID=260 
SCALE=0.000435
LM=6
1888.00000 226.00000
1907.00000 297.00000
1878.00000 381.00000
1859.00000 490.00000
1780.00000 473.00000
1889.00000 496.00000
IMAGE=8BmC48gon.JPG
ID=261 
SCALE=0.000442
LM=6
1451.00000 172.00000
1481.00000 243.00000
1464.00000 323.00000
1457.00000 414.00000
1385.00000 408.00000
1493.00000 413.00000
IMAGE=8BmC50gon.JPG
ID=263 
SCALE=0.000444
LM=6
1870.00000 205.00000
1889.00000 272.00000
1867.00000 357.00000
1846.00000 446.00000
1772.00000 431.00000
1889.00000 455.00000
IMAGE=8BmC51gon.JPG
ID=264 
SCALE=0.000450
LM=6
2439.00000 936.00000
2375.00000 988.00000
2280.00000 1009.00000
2167.00000 1039.00000
2149.00000 969.00000
2178.00000 1078.00000
IMAGE=8BmC52gon.JPG
ID=265 
SCALE=0.000424
LM=6
1687.00000 314.00000
1693.00000 391.00000
1648.00000 483.00000
1619.00000 567.00000
1551.00000 537.00000
1651.00000 580.00000
IMAGE=8BmC54gon.JPG
ID=267 
SCALE=0.000441
LM=6
1741.00000 201.00000
1754.00000 285.00000
1718.00000 367.00000
1682.00000 470.00000
1609.00000 445.00000
1717.00000 482.00000
IMAGE=8BmC55gon.JPG
ID=268 
SCALE=0.000414
LM=6
1566.00000 177.00000
1580.00000 249.00000
1553.00000 328.00000
1525.00000 427.00000
1452.00000 406.00000
1560.00000 434.00000
IMAGE=8BmC56gon.JPG
ID=269 
SCALE=0.000446
LM=6
1208.00000 218.00000
1227.00000 281.00000
1211.00000 349.00000
1199.00000 444.00000
1132.00000 433.00000
1230.00000 448.00000
IMAGE=8BmC58gon.JPG
ID=271 
SCALE=0.000579
LM=6
1578.00000 249.00000
1610.00000 315.00000
1597.00000 404.00000
1596.00000 514.00000
1520.00000 513.00000
1629.00000 515.00000
IMAGE=8BmC59gon.JPG
ID=272 
SCALE=0.000448
LM=6
1575.00000 225.00000
1595.00000 294.00000
1574.00000 374.00000
1548.00000 483.00000
1472.00000 464.00000
1590.00000 489.00000
IMAGE=8BmC60gon.JPG
ID=273 
SCALE=0.000441
LM=6
2372.00000 418.00000
2352.00000 497.00000
2286.00000 562.00000
2201.00000 661.00000
2137.00000 607.00000
2235.00000 686.00000
IMAGE=8BmC61gon.JPG
ID=274 
SCALE=0.000400
LM=6
1887.00000 310.00000
1879.00000 388.00000
1824.00000 459.00000
1774.00000 538.00000
1711.00000 496.00000
1807.00000 559.00000
IMAGE=8BmC63gon.JPG
ID=276 
SCALE=0.000441
LM=6
1863.00000 168.00000
1858.00000 242.00000
1805.00000 325.00000
1751.00000 417.00000
1683.00000 375.00000
1787.00000 439.00000
IMAGE=8BmC67gon.JPG
ID=280 
SCALE=0.000450
LM=6
1934.00000 326.00000
1943.00000 395.00000
1898.00000 468.00000
1864.00000 551.00000
1793.00000 520.00000
1900.00000 566.00000
IMAGE=8BmC68gon.JPG
ID=281 
SCALE=0.000404
LM=6
2241.00000 452.00000
2199.00000 523.00000
2101.00000 581.00000
1994.00000 653.00000
1943.00000 570.00000
2017.00000 692.00000
IMAGE=8BmC71gon.JPG
ID=282 
SCALE=0.000410
LM=6
1475.00000 184.00000
1495.00000 247.00000
1471.00000 333.00000
1458.00000 434.00000
1383.00000 427.00000
1490.00000 438.00000
IMAGE=8BmC73gon.JPG
ID=283 
SCALE=0.000426
LM=6
1936.00000 233.00000
1925.00000 305.00000
1872.00000 376.00000
1792.00000 481.00000
1728.00000 434.00000
1825.00000 506.00000
IMAGE=8BmC83gon.JPG
ID=284 
SCALE=0.000493
LM=6
1855.00000 162.00000
1844.00000 243.00000
1785.00000 342.00000
1736.00000 438.00000
1657.00000 404.00000
1776.00000 457.00000
IMAGE=8BmC88gon.JPG
ID=286 
SCALE=0.000454
LM=6
2231.00000 326.00000
2199.00000 410.00000
2122.00000 486.00000
2020.00000 585.00000
1954.00000 514.00000
2054.00000 622.00000
IMAGE=8BmD245gon.JPG
ID=293 
SCALE=0.000365
LM=6
2038.00000 219.00000
2034.00000 292.00000
1988.00000 372.00000
1948.00000 453.00000
1876.00000 417.00000
1983.00000 471.00000
IMAGE=8BmD246gon.JPG
ID=294 
SCALE=0.000416
LM=6
2022.00000 295.00000
2012.00000 375.00000
1961.00000 444.00000
1906.00000 534.00000
1840.00000 488.00000
1939.00000 551.00000
IMAGE=8BmD247gon.JPG
ID=295 
SCALE=0.000391
LM=6
1739.00000 207.00000
1753.00000 284.00000
1721.00000 362.00000
1695.00000 462.00000
1618.00000 434.00000
1729.00000 469.00000
IMAGE=8BmD249gon.JPG
ID=297 
SCALE=0.000394
LM=6
1500.00000 171.00000
1534.00000 239.00000
1517.00000 319.00000
1516.00000 433.00000
1438.00000 431.00000
1550.00000 437.00000
IMAGE=8BmD251gon.JPG
ID=298 
SCALE=0.000433
LM=6
2039.00000 249.00000
2058.00000 316.00000
2024.00000 399.00000
1994.00000 515.00000
1922.00000 491.00000
2033.00000 525.00000
IMAGE=8BmD254gon.JPG
ID=300 
SCALE=0.000348
LM=6
2051.00000 297.00000
2027.00000 377.00000
1951.00000 453.00000
1864.00000 541.00000
1806.00000 476.00000
1895.00000 574.00000
IMAGE=8BmD255gon.JPG
ID=301 
SCALE=0.000367
LM=6
1355.00000 178.00000
1390.00000 243.00000
1382.00000 331.00000
1378.00000 427.00000
1305.00000 428.00000
1415.00000 427.00000
IMAGE=8BmD256gon.JPG
ID=302 
SCALE=0.000441
LM=6
1371.00000 190.00000
1396.00000 262.00000
1370.00000 358.00000
1355.00000 445.00000
1278.00000 430.00000
1389.00000 449.00000
IMAGE=8BmD257gon.JPG
ID=303 
SCALE=0.000432
LM=6
2079.00000 241.00000
2075.00000 318.00000
2024.00000 394.00000
1974.00000 480.00000
1905.00000 436.00000
2007.00000 500.00000
IMAGE=8BmD259gon.JPG
ID=305 
SCALE=0.000443
LM=6
2263.00000 257.00000
2266.00000 333.00000
2210.00000 412.00000
2163.00000 495.00000
2093.00000 460.00000
2199.00000 510.00000
IMAGE=8BmD260gon.JPG
ID=306 
SCALE=0.000417
LM=6
1391.00000 167.00000
1408.00000 248.00000
1383.00000 331.00000
1358.00000 430.00000
1281.00000 409.00000
1394.00000 440.00000
IMAGE=8BmD262gon.JPG
ID=307 
SCALE=0.000415
LM=6
2071.00000 284.00000
2069.00000 363.00000
2011.00000 436.00000
1942.00000 539.00000
1869.00000 487.00000
1980.00000 567.00000
IMAGE=8BmD263gon.JPG
ID=308 
SCALE=0.000380
LM=6
1928.00000 267.00000
1907.00000 351.00000
1852.00000 414.00000
1786.00000 515.00000
1717.00000 466.00000
1818.00000 532.00000
IMAGE=8BmD264gon.JPG
ID=309 
SCALE=0.000482
LM=6
1650.00000 174.00000
1664.00000 251.00000
1631.00000 331.00000
1597.00000 444.00000
1525.00000 418.00000
1639.00000 455.00000
IMAGE=8BmD266gon.JPG
ID=311 
SCALE=0.000413
LM=6
1471.00000 146.00000
1498.00000 213.00000
1496.00000 296.00000
1492.00000 404.00000
1412.00000 399.00000
1526.00000 405.00000
IMAGE=8BmD268gon.JPG
ID=313 
SCALE=0.000499
LM=6
1672.00000 139.00000
1690.00000 211.00000
1663.00000 296.00000
1644.00000 404.00000
1565.00000 384.00000
1674.00000 409.00000
IMAGE=8BmD269gon.JPG
ID=314 
SCALE=0.000395
LM=6
1815.00000 168.00000
1821.00000 246.00000
1784.00000 313.00000
1738.00000 411.00000
1673.00000 379.00000
1773.00000 425.00000
IMAGE=8BmD271gon.JPG
ID=315 
SCALE=0.000496
LM=6
1644.00000 197.00000
1644.00000 276.00000
1603.00000 344.00000
1546.00000 461.00000
1470.00000 419.00000
1583.00000 480.00000
IMAGE=8BmD275gon.JPG
ID=318 
SCALE=0.000499
LM=6
1670.00000 148.00000
1679.00000 228.00000
1644.00000 323.00000
1610.00000 419.00000
1531.00000 390.00000
1650.00000 430.00000
IMAGE=8BmD276gon.JPG
ID=319 
SCALE=0.000398
LM=6
1776.00000 139.00000
1787.00000 221.00000
1746.00000 315.00000
1702.00000 424.00000
1622.00000 389.00000
1740.00000 439.00000
IMAGE=8BmD280gon.JPG
ID=323 
SCALE=0.000443
LM=6
1972.00000 356.00000
1954.00000 430.00000
1889.00000 504.00000
1806.00000 603.00000
1738.00000 544.00000
1837.00000 627.00000
IMAGE=8BmD281gon.JPG
ID=324 
SCALE=0.000470
LM=6
1955.00000 247.00000
1956.00000 328.00000
1907.00000 404.00000
1854.00000 511.00000
1782.00000 471.00000
1890.00000 528.00000
IMAGE=8BmD283gon.JPG
ID=326 
SCALE=0.000416
LM=6
1531.00000 212.00000
1539.00000 291.00000
1504.00000 371.00000
1465.00000 484.00000
1386.00000 457.00000
1502.00000 495.00000
IMAGE=8BmD285gon.JPG
ID=328 
SCALE=0.000447
LM=6
1584.00000 210.00000
1587.00000 286.00000
1550.00000 359.00000
1513.00000 442.00000
1442.00000 407.00000
1550.00000 458.00000
IMAGE=8BmD287gon.JPG
ID=330 
SCALE=0.000511
LM=6
1713.00000 222.00000
1716.00000 304.00000
1677.00000 378.00000
1646.00000 464.00000
1568.00000 435.00000
1681.00000 480.00000
IMAGE=8BmD289gon.JPG
ID=332 
SCALE=0.000476
LM=6
1831.00000 326.00000
1812.00000 406.00000
1743.00000 481.00000
1681.00000 563.00000
1620.00000 511.00000
1713.00000 587.00000
IMAGE=8BmD295gon.JPG
ID=337 
SCALE=0.000476
LM=6
1607.00000 218.00000
1622.00000 292.00000
1571.00000 387.00000
1525.00000 491.00000
1450.00000 453.00000
1564.00000 506.00000
IMAGE=8BmD304gon.JPG
ID=345 
SCALE=0.000412
LM=6
1327.00000 159.00000
1357.00000 231.00000
1349.00000 324.00000
1352.00000 415.00000
1272.00000 416.00000
1388.00000 417.00000
IMAGE=8BmD305gon.JPG
ID=346 
SCALE=0.000425
LM=6
2052.00000 216.00000
2030.00000 310.00000
1962.00000 390.00000
1876.00000 501.00000
1804.00000 442.00000
1912.00000 528.00000
IMAGE=8BmD306gon.JPG
ID=347 
SCALE=0.000354
LM=6
2205.00000 293.00000
2219.00000 361.00000
2176.00000 448.00000
2133.00000 552.00000
2059.00000 518.00000
2173.00000 566.00000
IMAGE=8BmD308gon.JPG
ID=348 
SCALE=0.000398
LM=6
2359.00000 408.00000
2345.00000 477.00000
2288.00000 538.00000
2209.00000 628.00000
2151.00000 576.00000
2237.00000 654.00000
IMAGE=8BmD337gon.JPG
ID=363 
SCALE=0.000422
LM=6
1939.00000 217.00000
1929.00000 290.00000
1880.00000 369.00000
1811.00000 468.00000
1740.00000 418.00000
1846.00000 489.00000
IMAGE=8BmD338gon.JPG
ID=364 
SCALE=0.000443
LM=6
2011.00000 285.00000
1997.00000 369.00000
1928.00000 443.00000
1850.00000 544.00000
1777.00000 485.00000
1885.00000 569.00000
IMAGE=8BmD355gon.JPG
ID=366 
SCALE=0.000429
LM=6
2131.00000 303.00000
2095.00000 403.00000
1999.00000 486.00000
1909.00000 575.00000
1838.00000 498.00000
1946.00000 608.00000
IMAGE=8BmD360gon.JPG
ID=367 
SCALE=0.000370
LM=6
1790.00000 246.00000
1784.00000 321.00000
1741.00000 390.00000
1671.00000 519.00000
1599.00000 479.00000
1709.00000 538.00000
IMAGE=8BmU121gon.JPG
ID=368 
SCALE=0.000441
LM=6
1827.00000 150.00000
1836.00000 233.00000
1789.00000 320.00000
1740.00000 448.00000
1653.00000 410.00000
1778.00000 461.00000
IMAGE=8BmU124gon.JPG
ID=369 
SCALE=0.000331
LM=6
1411.00000 151.00000
1432.00000 227.00000
1412.00000 330.00000
1404.00000 422.00000
1321.00000 413.00000
1440.00000 426.00000
IMAGE=8BmU125gon.JPG
ID=370 
SCALE=0.000428
LM=6
2253.00000 296.00000
2245.00000 381.00000
2202.00000 439.00000
2159.00000 522.00000
2093.00000 484.00000
2187.00000 536.00000
IMAGE=8BmU126gon.JPG
ID=371 
SCALE=0.000433
LM=6
1602.00000 150.00000
1632.00000 227.00000
1620.00000 313.00000
1609.00000 434.00000
1526.00000 427.00000
1652.00000 435.00000
IMAGE=8BmU127gon.JPG
ID=372 
SCALE=0.000413
LM=6
2223.00000 487.00000
2198.00000 564.00000
2132.00000 618.00000
2067.00000 688.00000
2006.00000 633.00000
2101.00000 718.00000
IMAGE=8BmU129gon.JPG
ID=373 
SCALE=0.000418
LM=6
2403.00000 504.00000
2372.00000 575.00000
2302.00000 628.00000
2217.00000 707.00000
2160.00000 646.00000
2244.00000 739.00000
IMAGE=8BmU130gon.JPG
ID=374 
SCALE=0.000443
LM=6
2009.00000 234.00000
2003.00000 313.00000
1957.00000 383.00000
1895.00000 485.00000
1819.00000 443.00000
1938.00000 509.00000
IMAGE=8BmU132gon.JPG
ID=375 
SCALE=0.000375
LM=6
1868.00000 203.00000
1859.00000 282.00000
1800.00000 368.00000
1740.00000 474.00000
1670.00000 424.00000
1776.00000 491.00000
IMAGE=8BmU133gon.JPG
ID=376 
SCALE=0.000406
LM=6
2191.00000 296.00000
2150.00000 379.00000
2068.00000 447.00000
1965.00000 544.00000
1902.00000 472.00000
1999.00000 575.00000
IMAGE=8BmU134gon.JPG
ID=377 
SCALE=0.000430
LM=6
1602.00000 177.00000
1605.00000 246.00000
1568.00000 320.00000
1531.00000 406.00000
1460.00000 376.00000
1564.00000 420.00000
IMAGE=8BmU135gon.JPG
ID=378 
SCALE=0.000476
LM=6
2151.00000 240.00000
2156.00000 319.00000
2118.00000 395.00000
2083.00000 509.00000
2006.00000 484.00000
2120.00000 520.00000
IMAGE=8BmU136gon.JPG
ID=379 
SCALE=0.000441
LM=6
1867.00000 184.00000
1873.00000 269.00000
1821.00000 349.00000
1768.00000 458.00000
1695.00000 418.00000
1804.00000 475.00000
IMAGE=8BmU137gon.JPG
ID=380 
SCALE=0.000393
LM=6
2085.00000 397.00000
2084.00000 471.00000
2034.00000 540.00000
1986.00000 622.00000
1917.00000 584.00000
2023.00000 641.00000
IMAGE=8BmU138gon.JPG
ID=381 
SCALE=0.000438
LM=6
2248.00000 459.00000
2228.00000 527.00000
2168.00000 588.00000
2092.00000 679.00000
2033.00000 618.00000
2123.00000 707.00000
IMAGE=8BmU139gon.JPG
ID=382 
SCALE=0.000390
LM=6
1843.00000 193.00000
1834.00000 266.00000
1793.00000 343.00000
1747.00000 442.00000
1680.00000 403.00000
1784.00000 458.00000
IMAGE=8BmU140gon.JPG
ID=383 
SCALE=0.000502
LM=6
1308.00000 133.00000
1334.00000 212.00000
1312.00000 303.00000
1288.00000 440.00000
1199.00000 420.00000
1328.00000 444.00000
IMAGE=8BmU141gon.JPG
ID=384 
SCALE=0.000415
LM=6
2088.00000 314.00000
2077.00000 393.00000
2022.00000 465.00000
1953.00000 569.00000
1877.00000 519.00000
1992.00000 591.00000
IMAGE=8BmU142gon.JPG
ID=385 
SCALE=0.000395
LM=6
2325.00000 297.00000
2316.00000 374.00000
2262.00000 440.00000
2215.00000 514.00000
2150.00000 474.00000
2250.00000 536.00000
IMAGE=8BmU143gon.JPG
ID=386 
SCALE=0.000440
LM=6
2095.00000 427.00000
2065.00000 508.00000
1992.00000 564.00000
1912.00000 642.00000
1851.00000 584.00000
1946.00000 675.00000
IMAGE=8BmU144gon.JPG
ID=387 
SCALE=0.000420
LM=6
2059.00000 314.00000
2068.00000 385.00000
2027.00000 456.00000
1988.00000 561.00000
1918.00000 534.00000
2026.00000 576.00000
IMAGE=8BmU147gon.JPG
ID=389 
SCALE=0.000450
LM=6
1851.00000 204.00000
1858.00000 280.00000
1819.00000 366.00000
1778.00000 459.00000
1706.00000 430.00000
1818.00000 475.00000
IMAGE=8BmU148gon.JPG
ID=390 
SCALE=0.000440
LM=6
1882.00000 221.00000
1893.00000 298.00000
1850.00000 392.00000
1811.00000 489.00000
1730.00000 457.00000
1853.00000 504.00000
IMAGE=8BmU149gon.JPG
ID=391 
SCALE=0.000360
LM=6
1814.00000 161.00000
1812.00000 237.00000
1773.00000 320.00000
1731.00000 408.00000
1659.00000 378.00000
1768.00000 422.00000
IMAGE=8BmU150gon.JPG
ID=392 
SCALE=0.000512
LM=6
2113.00000 280.00000
2118.00000 355.00000
2082.00000 422.00000
2043.00000 512.00000
1970.00000 480.00000
2083.00000 529.00000
IMAGE=8BmU151gon.JPG
ID=393 
SCALE=0.000437
LM=6
1990.00000 198.00000
1981.00000 271.00000
1937.00000 347.00000
1880.00000 448.00000
1816.00000 403.00000
1917.00000 467.00000
IMAGE=8BmU152gon.JPG
ID=394 
SCALE=0.000489
LM=6
2153.00000 361.00000
2137.00000 442.00000
2078.00000 508.00000
1993.00000 624.00000
1929.00000 573.00000
2033.00000 647.00000
IMAGE=8BmU153gon.JPG
ID=395 
SCALE=0.000400
LM=6
1968.00000 279.00000
1958.00000 344.00000
1912.00000 411.00000
1855.00000 498.00000
1787.00000 454.00000
1894.00000 519.00000
IMAGE=8BmU154gon.JPG
ID=396 
SCALE=0.000485
LM=6
2109.00000 369.00000
2109.00000 440.00000
2057.00000 506.00000
2000.00000 593.00000
1932.00000 550.00000
2034.00000 616.00000
IMAGE=8BmU157gon.JPG
ID=398 
SCALE=0.000440
LM=6
921.00000 207.00000
961.00000 274.00000
969.00000 376.00000
986.00000 469.00000
912.00000 477.00000
1020.00000 465.00000
IMAGE=8BmU159gon.JPG
ID=400 
SCALE=0.000452
LM=6
1484.00000 169.00000
1504.00000 238.00000
1485.00000 322.00000
1474.00000 430.00000
1392.00000 423.00000
1511.00000 436.00000
IMAGE=8BmU161gon.JPG
ID=402 
SCALE=0.000435
LM=6
2135.00000 328.00000
2137.00000 395.00000
2093.00000 461.00000
2049.00000 550.00000
1979.00000 516.00000
2087.00000 565.00000
IMAGE=8BmU162gon.JPG
ID=403 
SCALE=0.000439
LM=6
2008.00000 250.00000
2002.00000 317.00000
1953.00000 385.00000
1885.00000 491.00000
1823.00000 447.00000
1918.00000 513.00000
IMAGE=8BmU163gon.JPG
ID=404 
SCALE=0.000485
LM=6
2088.00000 210.00000
2073.00000 283.00000
2012.00000 362.00000
1939.00000 473.00000
1871.00000 425.00000
1977.00000 500.00000
IMAGE=8BmU164gon.JPG
ID=405 
SCALE=0.000481
LM=6
1303.00000 149.00000
1331.00000 222.00000
1317.00000 305.00000
1314.00000 417.00000
1233.00000 415.00000
1353.00000 415.00000
IMAGE=8BmU167gon.JPG
ID=408 
SCALE=0.000418
LM=6
1754.00000 171.00000
1766.00000 248.00000
1732.00000 329.00000
1694.00000 439.00000
1614.00000 404.00000
1734.00000 452.00000
IMAGE=8BmU168gon.JPG
ID=409 
SCALE=0.000419
LM=6
1437.00000 165.00000
1465.00000 236.00000
1445.00000 316.00000
1428.00000 422.00000
1356.00000 408.00000
1463.00000 425.00000
IMAGE=8BmU169gon.JPG
ID=410 
SCALE=0.000417
LM=6
1853.00000 194.00000
1856.00000 272.00000
1803.00000 353.00000
1732.00000 461.00000
1667.00000 418.00000
1769.00000 480.00000
IMAGE=8BmU170gon.JPG
ID=411 
SCALE=0.000422
LM=6
1570.00000 160.00000
1600.00000 230.00000
1592.00000 323.00000
1589.00000 443.00000
1499.00000 440.00000
1626.00000 443.00000
IMAGE=8BmU171gon.JPG
ID=412 
SCALE=0.000430
LM=6
1247.00000 172.00000
1284.00000 246.00000
1268.00000 322.00000
1263.00000 440.00000
1185.00000 436.00000
1300.00000 444.00000
IMAGE=8BmU176gon.JPG
ID=417 
SCALE=0.000443
LM=6
1414.00000 138.00000
1434.00000 209.00000
1405.00000 297.00000
1388.00000 398.00000
1315.00000 386.00000
1430.00000 404.00000
IMAGE=8BmU178gon.JPG
ID=419 
SCALE=0.000380
LM=6
2189.00000 330.00000
2189.00000 408.00000
2150.00000 472.00000
2106.00000 570.00000
2043.00000 543.00000
2141.00000 583.00000
IMAGE=8BmU179gon.JPG
ID=420 
SCALE=0.000439
LM=6
2269.00000 373.00000
2261.00000 442.00000
2209.00000 519.00000
2152.00000 599.00000
2080.00000 560.00000
2188.00000 621.00000
IMAGE=8BmU180gon.JPG
ID=421 
SCALE=0.000421
LM=6
2306.00000 421.00000
2301.00000 487.00000
2257.00000 555.00000
2203.00000 651.00000
2143.00000 614.00000
2237.00000 668.00000
IMAGE=8BmU181gon.JPG
ID=422 
SCALE=0.000415
LM=6
2213.00000 315.00000
2180.00000 394.00000
2095.00000 459.00000
1999.00000 551.00000
1933.00000 479.00000
2028.00000 581.00000
IMAGE=8BmU182gon.JPG
ID=423 
SCALE=0.000446
LM=6
2138.00000 281.00000
2136.00000 355.00000
2090.00000 430.00000
2027.00000 542.00000
1962.00000 502.00000
2060.00000 561.00000
IMAGE=8BmU185gon.JPG
ID=426 
SCALE=0.000441
LM=6
1737.00000 242.00000
1750.00000 314.00000
1719.00000 399.00000
1695.00000 486.00000
1617.00000 462.00000
1734.00000 495.00000
IMAGE=8BmU188gon.JPG
ID=429 
SCALE=0.000450
LM=6
1758.00000 212.00000
1763.00000 293.00000
1725.00000 370.00000
1684.00000 478.00000
1609.00000 449.00000
1728.00000 493.00000
IMAGE=8BmU189gon.JPG
ID=430 
SCALE=0.000431
LM=6
1651.00000 207.00000
1662.00000 277.00000
1635.00000 362.00000
1595.00000 475.00000
1515.00000 451.00000
1635.00000 488.00000
IMAGE=8BmU191gon.JPG
ID=432 
SCALE=0.000436
LM=6
2012.00000 227.00000
1998.00000 312.00000
1939.00000 385.00000
1879.00000 466.00000
1809.00000 409.00000
1917.00000 491.00000
IMAGE=8BmU193gon.JPG
ID=434 
SCALE=0.000435
LM=6
1803.00000 209.00000
1809.00000 287.00000
1771.00000 367.00000
1732.00000 475.00000
1653.00000 445.00000
1767.00000 488.00000
IMAGE=8BmU195gon.JPG
ID=436 
SCALE=0.000431
LM=6
1986.00000 222.00000
1991.00000 293.00000
1954.00000 379.00000
1913.00000 487.00000
1839.00000 457.00000
1951.00000 502.00000
IMAGE=8BmU201gon.JPG
ID=442 
SCALE=0.000437
LM=6
1616.00000 318.00000
1633.00000 382.00000
1605.00000 467.00000
1580.00000 569.00000
1509.00000 552.00000
1615.00000 575.00000
IMAGE=8BmU203gon.JPG
ID=444 
SCALE=0.000446
LM=6
1889.00000 299.00000
1910.00000 365.00000
1883.00000 440.00000
1864.00000 523.00000
1797.00000 510.00000
1899.00000 528.00000
IMAGE=8BmU205gon.JPG
ID=446 
SCALE=0.000439
LM=6
1862.00000 186.00000
1866.00000 271.00000
1818.00000 351.00000
1783.00000 440.00000
1710.00000 406.00000
1827.00000 458.00000
IMAGE=8BmU239gon.JPG
ID=450 
SCALE=0.000392
LM=6
2049.00000 258.00000
2026.00000 348.00000
1965.00000 420.00000
1889.00000 517.00000
1823.00000 458.00000
1929.00000 547.00000
IMAGE=8CmC02gon.JPG
ID=453 
SCALE=0.000388
LM=6
2382.00000 397.00000
2342.00000 478.00000
2255.00000 546.00000
2171.00000 610.00000
2114.00000 542.00000
2201.00000 644.00000
IMAGE=8CmC04gon.JPG
ID=455 
SCALE=0.000359
LM=6
2080.00000 269.00000
2053.00000 347.00000
1979.00000 428.00000
1903.00000 518.00000
1841.00000 461.00000
1932.00000 543.00000
IMAGE=8CmC06gon.JPG
ID=457 
SCALE=0.000465
LM=6
2233.00000 256.00000
2198.00000 345.00000
2114.00000 412.00000
2025.00000 502.00000
1961.00000 434.00000
2058.00000 536.00000
IMAGE=8CmC08gon.JPG
ID=459 
SCALE=0.000384
LM=6
2038.00000 262.00000
2016.00000 343.00000
1944.00000 417.00000
1847.00000 526.00000
1770.00000 458.00000
1880.00000 555.00000
IMAGE=8CmC103gon.JPG
ID=461 
SCALE=0.000423
LM=6
1967.00000 318.00000
1939.00000 400.00000
1869.00000 472.00000
1772.00000 587.00000
1697.00000 521.00000
1804.00000 611.00000
IMAGE=8CmC10gon.JPG
ID=463 
SCALE=0.000436
LM=6
2246.00000 430.00000
2210.00000 514.00000
2113.00000 588.00000
2027.00000 666.00000
1966.00000 594.00000
2059.00000 702.00000
IMAGE=8CmC113gon.JPG
ID=464 
SCALE=0.000407
LM=6
1879.00000 187.00000
1874.00000 265.00000
1825.00000 354.00000
1764.00000 460.00000
1691.00000 419.00000
1806.00000 479.00000
IMAGE=8CmC119gon.JPG
ID=465 
SCALE=0.000412
LM=6
2124.00000 317.00000
2100.00000 396.00000
2033.00000 465.00000
1960.00000 551.00000
1898.00000 493.00000
1989.00000 581.00000
IMAGE=8CmC12gon.JPG
ID=467 
SCALE=0.000436
LM=6
1963.00000 248.00000
1961.00000 324.00000
1902.00000 415.00000
1838.00000 518.00000
1774.00000 476.00000
1871.00000 537.00000
IMAGE=8CmC14gon.JPG
ID=469 
SCALE=0.000459
LM=6
2315.00000 249.00000
2289.00000 324.00000
2200.00000 394.00000
2095.00000 496.00000
2031.00000 427.00000
2125.00000 526.00000
IMAGE=8CmC17gon.JPG
ID=472 
SCALE=0.000427
LM=6
2085.00000 165.00000
2073.00000 249.00000
2008.00000 330.00000
1937.00000 432.00000
1866.00000 380.00000
1974.00000 458.00000
IMAGE=8CmC19gon.JPG
ID=474 
SCALE=0.000415
LM=6
1847.00000 235.00000
1842.00000 329.00000
1785.00000 410.00000
1737.00000 500.00000
1663.00000 463.00000
1776.00000 518.00000
IMAGE=8CmC20gon.JPG
ID=475 
SCALE=0.000379
LM=6
1823.00000 194.00000
1817.00000 274.00000
1774.00000 347.00000
1719.00000 449.00000
1650.00000 408.00000
1754.00000 467.00000
IMAGE=8CmC21gon.JPG
ID=476 
SCALE=0.000417
LM=6
1947.00000 321.00000
1933.00000 396.00000
1870.00000 472.00000
1799.00000 569.00000
1730.00000 513.00000
1841.00000 599.00000
IMAGE=8CmC23gon.JPG
ID=478 
SCALE=0.000438
LM=6
2041.00000 279.00000
2033.00000 352.00000
1967.00000 437.00000
1915.00000 519.00000
1847.00000 471.00000
1949.00000 538.00000
IMAGE=8CmC24gon.JPG
ID=479 
SCALE=0.000384
LM=6
1979.00000 266.00000
1971.00000 340.00000
1908.00000 435.00000
1851.00000 516.00000
1781.00000 470.00000
1886.00000 540.00000
IMAGE=8CmC25gon.JPG
ID=480 
SCALE=0.000462
LM=6
2023.00000 308.00000
2005.00000 381.00000
1936.00000 461.00000
1871.00000 536.00000
1805.00000 482.00000
1907.00000 563.00000
IMAGE=8CmC26gon.JPG
ID=481 
SCALE=0.000475
LM=6
2104.00000 285.00000
2091.00000 370.00000
2018.00000 463.00000
1943.00000 565.00000
1867.00000 509.00000
1978.00000 591.00000
IMAGE=8CmC27gon.JPG
ID=482 
SCALE=0.000436
LM=6
2217.00000 335.00000
2182.00000 423.00000
2102.00000 491.00000
2026.00000 575.00000
1960.00000 514.00000
2067.00000 616.00000
IMAGE=8CmC28gon.JPG
ID=483 
SCALE=0.000346
LM=6
2432.00000 350.00000
2402.00000 428.00000
2310.00000 472.00000
2219.00000 536.00000
2164.00000 451.00000
2246.00000 577.00000
IMAGE=8CmC30gon.JPG
ID=485 
SCALE=0.000367
LM=6
1966.00000 183.00000
1940.00000 264.00000
1862.00000 348.00000
1775.00000 447.00000
1705.00000 382.00000
1813.00000 482.00000
IMAGE=8CmC31gon.JPG
ID=486 
SCALE=0.000391
LM=6
1410.00000 202.00000
1436.00000 269.00000
1417.00000 346.00000
1404.00000 468.00000
1323.00000 460.00000
1443.00000 468.00000
IMAGE=8CmC33gon.JPG
ID=488 
SCALE=0.000460
LM=6
2087.00000 309.00000
2064.00000 384.00000
2009.00000 456.00000
1913.00000 583.00000
1843.00000 529.00000
1948.00000 607.00000
IMAGE=8CmC34gon.JPG
ID=489 
SCALE=0.000364
LM=6
2151.00000 337.00000
2129.00000 412.00000
2050.00000 496.00000
1975.00000 582.00000
1910.00000 519.00000
2003.00000 606.00000
IMAGE=8CmC35gon.JPG
ID=490 
SCALE=0.000428
LM=6
2191.00000 300.00000
2157.00000 370.00000
2094.00000 466.00000
2028.00000 546.00000
1968.00000 488.00000
2039.00000 549.00000
IMAGE=8CmC37gon.JPG
ID=491 
SCALE=0.000432
LM=6
1877.00000 193.00000
1874.00000 272.00000
1820.00000 367.00000
1767.00000 472.00000
1689.00000 429.00000
1805.00000 491.00000
IMAGE=8CmC38gon.JPG
ID=492 
SCALE=0.000443
LM=6
1733.00000 162.00000
1755.00000 238.00000
1729.00000 326.00000
1703.00000 443.00000
1620.00000 422.00000
1739.00000 451.00000
IMAGE=8CmC39gon.JPG
ID=493 
SCALE=0.000435
LM=6
2287.00000 480.00000
2250.00000 561.00000
2159.00000 623.00000
2046.00000 712.00000
1993.00000 640.00000
2071.00000 745.00000
IMAGE=8CmC40gon.JPG
ID=494 
SCALE=0.000424
LM=6
1844.00000 227.00000
1835.00000 307.00000
1775.00000 386.00000
1723.00000 476.00000
1653.00000 433.00000
1757.00000 494.00000
IMAGE=8CmC41gon.JPG
ID=495 
SCALE=0.000472
LM=6
2195.00000 218.00000
2185.00000 297.00000
2105.00000 397.00000
2038.00000 501.00000
1966.00000 446.00000
2069.00000 522.00000
IMAGE=8CmC42gon.JPG
ID=496 
SCALE=0.000433
LM=6
1911.00000 328.00000
1900.00000 406.00000
1844.00000 475.00000
1787.00000 562.00000
1721.00000 516.00000
1823.00000 582.00000
IMAGE=8CmC43gon.JPG
ID=497 
SCALE=0.000434
LM=6
2051.00000 291.00000
2025.00000 368.00000
1948.00000 447.00000
1874.00000 533.00000
1809.00000 473.00000
1908.00000 564.00000
IMAGE=8CmC44gon.JPG
ID=498 
SCALE=0.000417
LM=6
1560.00000 225.00000
1594.00000 296.00000
1588.00000 380.00000
1582.00000 509.00000
1502.00000 505.00000
1625.00000 508.00000
IMAGE=8CmC45gon.JPG
ID=499 
SCALE=0.000438
LM=6
1828.00000 183.00000
1847.00000 255.00000
1820.00000 340.00000
1795.00000 431.00000
1715.00000 413.00000
1834.00000 442.00000
IMAGE=8CmC47gon.JPG
ID=501 
SCALE=0.000381
LM=6
1942.00000 181.00000
1936.00000 262.00000
1865.00000 369.00000
1798.00000 481.00000
1719.00000 435.00000
1836.00000 503.00000
IMAGE=8CmC48gon.JPG
ID=502 
SCALE=0.000423
LM=6
2068.00000 268.00000
2045.00000 353.00000
1969.00000 441.00000
1897.00000 537.00000
1826.00000 483.00000
1929.00000 561.00000
IMAGE=8CmC50gon.JPG
ID=504 
SCALE=0.000425
LM=6
1902.00000 271.00000
1893.00000 353.00000
1838.00000 437.00000
1767.00000 553.00000
1694.00000 505.00000
1801.00000 575.00000
IMAGE=8CmC51gon.JPG
ID=505 
SCALE=0.000433
LM=6
1959.00000 235.00000
1952.00000 322.00000
1888.00000 405.00000
1824.00000 511.00000
1745.00000 455.00000
1860.00000 533.00000
IMAGE=8CmC52gon.JPG
ID=506 
SCALE=0.000429
LM=6
1911.00000 170.00000
1911.00000 254.00000
1861.00000 343.00000
1810.00000 448.00000
1731.00000 403.00000
1849.00000 467.00000
IMAGE=8CmC53gon.JPG
ID=507 
SCALE=0.000444
LM=6
1881.00000 216.00000
1887.00000 294.00000
1849.00000 370.00000
1805.00000 476.00000
1729.00000 445.00000
1838.00000 490.00000
IMAGE=8CmC54gon.JPG
ID=508 
SCALE=0.000438
LM=6
1964.00000 309.00000
1951.00000 384.00000
1896.00000 446.00000
1824.00000 537.00000
1762.00000 489.00000
1855.00000 558.00000
IMAGE=8CmC55gon.JPG
ID=509 
SCALE=0.000426
LM=6
1883.00000 196.00000
1863.00000 285.00000
1800.00000 359.00000
1727.00000 458.00000
1658.00000 402.00000
1763.00000 483.00000
IMAGE=8CmC58gon.JPG
ID=512 
SCALE=0.000446
LM=6
2033.00000 330.00000
2012.00000 409.00000
1944.00000 480.00000
1866.00000 572.00000
1805.00000 512.00000
1900.00000 600.00000
IMAGE=8CmC59gon.JPG
ID=513 
SCALE=0.000430
LM=6
2122.00000 266.00000
2105.00000 346.00000
2038.00000 420.00000
1967.00000 500.00000
1906.00000 448.00000
2003.00000 530.00000
IMAGE=8CmC80gon.JPG
ID=518 
SCALE=0.000406
LM=6
2238.00000 274.00000
2209.00000 344.00000
2130.00000 424.00000
2060.00000 497.00000
1993.00000 436.00000
2093.00000 527.00000
IMAGE=8CmC88gon.JPG
ID=519 
SCALE=0.000443
LM=6
1899.00000 198.00000
1901.00000 279.00000
1859.00000 369.00000
1812.00000 474.00000
1735.00000 441.00000
1855.00000 490.00000
IMAGE=8CmD244gon.JPG
ID=524 
SCALE=0.000407
LM=6
1777.00000 262.00000
1780.00000 340.00000
1737.00000 412.00000
1697.00000 496.00000
1628.00000 460.00000
1741.00000 521.00000
IMAGE=8CmD245gon.JPG
ID=525 
SCALE=0.000456
LM=6
1922.00000 185.00000
1918.00000 269.00000
1865.00000 361.00000
1800.00000 480.00000
1719.00000 436.00000
1843.00000 504.00000
IMAGE=8CmD248gon.JPG
ID=527 
SCALE=0.000420
LM=6
2005.00000 222.00000
1991.00000 314.00000
1912.00000 409.00000
1850.00000 501.00000
1778.00000 446.00000
1887.00000 526.00000
IMAGE=8CmD253gon.JPG
ID=532 
SCALE=0.000397
LM=6
2175.00000 351.00000
2146.00000 435.00000
2057.00000 507.00000
1955.00000 600.00000
1891.00000 527.00000
1987.00000 635.00000
IMAGE=8CmD255gon.JPG
ID=533 
SCALE=0.000388
LM=6
1705.00000 155.00000
1716.00000 230.00000
1683.00000 319.00000
1642.00000 427.00000
1566.00000 398.00000
1683.00000 442.00000
IMAGE=8CmD256gon.JPG
ID=534 
SCALE=0.000414
LM=6
2082.00000 229.00000
2069.00000 320.00000
2006.00000 397.00000
1940.00000 504.00000
1854.00000 452.00000
1972.00000 526.00000
IMAGE=8CmD259gon.JPG
ID=537 
SCALE=0.000432
LM=6
1814.00000 347.00000
1802.00000 422.00000
1746.00000 490.00000
1665.00000 593.00000
1600.00000 542.00000
1701.00000 616.00000
IMAGE=8CmD260gon.JPG
ID=538 
SCALE=0.000436
LM=6
1981.00000 498.00000
1953.00000 572.00000
1879.00000 628.00000
1784.00000 713.00000
1728.00000 652.00000
1812.00000 743.00000
IMAGE=8CmD261gon.JPG
ID=539 
SCALE=0.000386
LM=6
2049.00000 212.00000
2029.00000 309.00000
1945.00000 392.00000
1884.00000 469.00000
1808.00000 409.00000
1926.00000 505.00000
IMAGE=8CmD264gon.JPG
ID=542 
SCALE=0.000382
LM=6
2087.00000 367.00000
2060.00000 441.00000
1981.00000 521.00000
1915.00000 599.00000
1848.00000 549.00000
1948.00000 627.00000
IMAGE=8CmD271gon.JPG
ID=549 
SCALE=0.000441
LM=6
1892.00000 220.00000
1881.00000 307.00000
1818.00000 395.00000
1755.00000 504.00000
1672.00000 456.00000
1798.00000 526.00000
IMAGE=8CmD276gon.JPG
ID=553 
SCALE=0.000407
LM=6
2039.00000 266.00000
2017.00000 355.00000
1947.00000 431.00000
1878.00000 512.00000
1809.00000 460.00000
1914.00000 539.00000
IMAGE=8CmD279gon.JPG
ID=555 
SCALE=0.000402
LM=6
1880.00000 216.00000
1863.00000 302.00000
1809.00000 377.00000
1744.00000 478.00000
1669.00000 428.00000
1786.00000 503.00000
IMAGE=8CmD280gon.JPG
ID=556 
SCALE=0.000431
LM=6
2163.00000 579.00000
2121.00000 650.00000
2039.00000 690.00000
1953.00000 747.00000
1906.00000 675.00000
1978.00000 784.00000
IMAGE=8CmD282gon.JPG
ID=558 
SCALE=0.000423
LM=6
2140.00000 239.00000
2115.00000 338.00000
2031.00000 402.00000
1924.00000 522.00000
1854.00000 450.00000
1960.00000 557.00000
IMAGE=8CmD284gon.JPG
ID=560 
SCALE=0.000364
LM=6
2142.00000 278.00000
2111.00000 360.00000
2015.00000 436.00000
1934.00000 515.00000
1871.00000 442.00000
1971.00000 556.00000
IMAGE=8CmD287gon.JPG
ID=563 
SCALE=0.000399
LM=6
1720.00000 155.00000
1727.00000 241.00000
1680.00000 342.00000
1638.00000 448.00000
1556.00000 418.00000
1674.00000 460.00000
IMAGE=8CmD288gon.JPG
ID=564 
SCALE=0.000377
LM=6
1915.00000 222.00000
1911.00000 315.00000
1855.00000 394.00000
1776.00000 518.00000
1701.00000 472.00000
1818.00000 544.00000
IMAGE=8CmD290gon.JPG
ID=566 
SCALE=0.000334
LM=6
2104.00000 285.00000
2103.00000 363.00000
2058.00000 435.00000
2010.00000 543.00000
1928.00000 510.00000
2045.00000 559.00000
IMAGE=8CmD292gon.JPG
ID=568 
SCALE=0.000420
LM=6
2205.00000 326.00000
2136.00000 410.00000
2019.00000 463.00000
1895.00000 547.00000
1836.00000 463.00000
1928.00000 595.00000
IMAGE=8CmD294gon.JPG
ID=569 
SCALE=0.000350
LM=6
2259.00000 816.00000
2203.00000 883.00000
2109.00000 915.00000
1992.00000 967.00000
1962.00000 884.00000
2010.00000 1014.00000
IMAGE=8CmD298gon.JPG
ID=573 
SCALE=0.000402
LM=6
2017.00000 253.00000
2016.00000 343.00000
1961.00000 417.00000
1901.00000 530.00000
1825.00000 488.00000
1943.00000 549.00000
IMAGE=8CmD299gon.JPG
ID=574 
SCALE=0.000392
LM=6
2076.00000 369.00000
2047.00000 446.00000
1951.00000 521.00000
1840.00000 612.00000
1785.00000 535.00000
1873.00000 649.00000
IMAGE=8CmD300gon.JPG
ID=575 
SCALE=0.000402
LM=6
2123.00000 293.00000
2097.00000 374.00000
2021.00000 448.00000
1938.00000 544.00000
1866.00000 481.00000
1973.00000 574.00000
IMAGE=8CmD301gon.JPG
ID=576 
SCALE=0.000393
LM=6
1961.00000 190.00000
1937.00000 282.00000
1853.00000 370.00000
1763.00000 477.00000
1689.00000 417.00000
1807.00000 513.00000
IMAGE=8CmD305gon.JPG
ID=579 
SCALE=0.000387
LM=6
1860.00000 297.00000
1862.00000 377.00000
1821.00000 452.00000
1766.00000 572.00000
1686.00000 541.00000
1801.00000 590.00000
IMAGE=8CmD306gon.JPG
ID=580 
SCALE=0.000449
LM=6
2178.00000 247.00000
2143.00000 329.00000
2064.00000 410.00000
1952.00000 534.00000
1881.00000 466.00000
1984.00000 564.00000
IMAGE=8CmD308gon.JPG
ID=582 
SCALE=0.000398
LM=6
1980.00000 266.00000
1971.00000 352.00000
1906.00000 433.00000
1837.00000 534.00000
1765.00000 482.00000
1870.00000 556.00000
IMAGE=8CmD310gon.JPG
ID=584 
SCALE=0.000402
LM=6
1432.00000 209.00000
1452.00000 293.00000
1424.00000 381.00000
1397.00000 486.00000
1317.00000 463.00000
1438.00000 496.00000
IMAGE=8CmD329gon.JPG
ID=587 
SCALE=0.000414
LM=6
1940.00000 287.00000
1935.00000 370.00000
1876.00000 464.00000
1817.00000 569.00000
1737.00000 521.00000
1855.00000 589.00000
IMAGE=8CmD351gon.JPG
ID=590 
SCALE=0.000423
LM=6
1813.00000 208.00000
1804.00000 280.00000
1730.00000 378.00000
1667.00000 486.00000
1590.00000 433.00000
1704.00000 507.00000
IMAGE=8CmD356gon.JPG
ID=591 
SCALE=0.000421
LM=6
2278.00000 489.00000
2225.00000 567.00000
2123.00000 632.00000
2030.00000 693.00000
1980.00000 618.00000
2055.00000 731.00000
IMAGE=8CmU121gon.JPG
ID=592 
SCALE=0.000380
LM=6
2170.00000 254.00000
2150.00000 331.00000
2081.00000 421.00000
2013.00000 512.00000
1938.00000 455.00000
2042.00000 536.00000
IMAGE=8CmU122gon.JPG
ID=593 
SCALE=0.000428
LM=6
2220.00000 368.00000
2184.00000 444.00000
2095.00000 516.00000
1999.00000 595.00000
1943.00000 524.00000
2030.00000 631.00000
IMAGE=8CmU124gon.JPG
ID=595 
SCALE=0.000437
LM=6
2268.00000 533.00000
2235.00000 601.00000
2163.00000 651.00000
2075.00000 727.00000
2031.00000 663.00000
2099.00000 755.00000
IMAGE=8CmU125gon.JPG
ID=596 
SCALE=0.000382
LM=6
2270.00000 199.00000
2240.00000 297.00000
2158.00000 372.00000
2031.00000 509.00000
1958.00000 438.00000
2064.00000 543.00000
IMAGE=8CmU136gon.JPG
ID=605 
SCALE=0.000372
LM=6
2048.00000 220.00000
2033.00000 312.00000
1965.00000 404.00000
1890.00000 508.00000
1814.00000 452.00000
1926.00000 532.00000
IMAGE=8CmU137gon.JPG
ID=606 
SCALE=0.000421
LM=6
1889.00000 251.00000
1898.00000 323.00000
1869.00000 402.00000
1831.00000 506.00000
1762.00000 480.00000
1869.00000 518.00000
IMAGE=8CmU138gon.JPG
ID=607 
SCALE=0.000415
LM=6
1990.00000 197.00000
1982.00000 298.00000
1922.00000 373.00000
1852.00000 477.00000
1777.00000 429.00000
1894.00000 505.00000
IMAGE=8CmU139gon.JPG
ID=608 
SCALE=0.000417
LM=6
1935.00000 247.00000
1906.00000 332.00000
1828.00000 408.00000
1759.00000 493.00000
1690.00000 431.00000
1796.00000 523.00000
IMAGE=8CmU147gon.JPG
ID=616 
SCALE=0.000422
LM=6
1913.00000 294.00000
1901.00000 372.00000
1844.00000 447.00000
1771.00000 547.00000
1706.00000 503.00000
1808.00000 570.00000
IMAGE=8CmU150gon.JPG
ID=619 
SCALE=0.000418
LM=6
1795.00000 156.00000
1808.00000 233.00000
1776.00000 319.00000
1744.00000 436.00000
1660.00000 409.00000
1781.00000 448.00000
IMAGE=8CmU152gon.JPG
ID=621 
SCALE=0.000388
LM=6
2045.00000 262.00000
2027.00000 347.00000
1959.00000 426.00000
1874.00000 532.00000
1801.00000 474.00000
1911.00000 564.00000
IMAGE=8CmU154gon.JPG
ID=623 
SCALE=0.000374
LM=6
2190.00000 342.00000
2148.00000 425.00000
2064.00000 490.00000
1947.00000 583.00000
1888.00000 509.00000
1973.00000 618.00000
IMAGE=8CmU156gon.JPG
ID=625 
SCALE=0.000382
LM=6
1992.00000 222.00000
1979.00000 305.00000
1910.00000 392.00000
1842.00000 485.00000
1771.00000 435.00000
1877.00000 507.00000
IMAGE=8CmU157gon.JPG
ID=626 
SCALE=0.000427
LM=6
1140.00000 146.00000
1174.00000 221.00000
1168.00000 309.00000
1176.00000 416.00000
1093.00000 412.00000
1208.00000 416.00000
IMAGE=8CmU158gon.JPG
ID=627 
SCALE=0.000467
LM=6
2016.00000 190.00000
2009.00000 273.00000
1944.00000 366.00000
1885.00000 463.00000
1809.00000 411.00000
1926.00000 485.00000
IMAGE=8CmU159gon.JPG
ID=628 
SCALE=0.000416
LM=6
2056.00000 183.00000
2041.00000 274.00000
1967.00000 359.00000
1892.00000 461.00000
1818.00000 404.00000
1928.00000 490.00000
IMAGE=8CmU160gon.JPG
ID=629 
SCALE=0.000414
LM=6
2323.00000 873.00000
2276.00000 935.00000
2181.00000 973.00000
2069.00000 1023.00000
2037.00000 946.00000
2089.00000 1062.00000
IMAGE=8CmU161gon.JPG
ID=630 
SCALE=0.000428
LM=6
1980.00000 236.00000
2002.00000 302.00000
1979.00000 389.00000
1961.00000 481.00000
1882.00000 467.00000
1999.00000 486.00000
IMAGE=8CmU163gon.JPG
ID=632 
SCALE=0.000426
LM=6
1916.00000 184.00000
1916.00000 267.00000
1868.00000 359.00000
1810.00000 477.00000
1733.00000 440.00000
1854.00000 500.00000
IMAGE=8CmU165gon.JPG
ID=634 
SCALE=0.000420
LM=6
2434.00000 564.00000
2412.00000 628.00000
2332.00000 689.00000
2242.00000 757.00000
2199.00000 690.00000
2267.00000 787.00000
IMAGE=8CmU168gon.JPG
ID=637 
SCALE=0.000452
LM=6
1859.00000 229.00000
1857.00000 307.00000
1807.00000 397.00000
1750.00000 513.00000
1678.00000 481.00000
1792.00000 529.00000
IMAGE=8CmU172gon.JPG
ID=641 
SCALE=0.000432
LM=6
1833.00000 209.00000
1827.00000 288.00000
1767.00000 371.00000
1704.00000 465.00000
1631.00000 417.00000
1741.00000 490.00000
IMAGE=8CmU173gon.JPG
ID=642 
SCALE=0.000438
LM=6
2106.00000 316.00000
2083.00000 394.00000
2002.00000 489.00000
1921.00000 584.00000
1848.00000 524.00000
1956.00000 610.00000
IMAGE=8CmU174gon.JPG
ID=643 
SCALE=0.000428
LM=6
2081.00000 370.00000
2045.00000 463.00000
1959.00000 536.00000
1859.00000 627.00000
1796.00000 569.00000
1895.00000 664.00000
IMAGE=8CmU175gon.JPG
ID=644 
SCALE=0.000384
LM=6
2078.00000 277.00000
2063.00000 358.00000
1998.00000 433.00000
1930.00000 529.00000
1860.00000 475.00000
1965.00000 557.00000
IMAGE=8CmU176gon.JPG
ID=645 
SCALE=0.000425
LM=6
2354.00000 380.00000
2323.00000 455.00000
2228.00000 532.00000
2140.00000 611.00000
2085.00000 546.00000
2169.00000 644.00000
IMAGE=8CmU177gon.JPG
ID=646 
SCALE=0.000403
LM=6
2177.00000 373.00000
2151.00000 456.00000
2079.00000 531.00000
1998.00000 631.00000
1922.00000 564.00000
2029.00000 659.00000
IMAGE=8CmU178gon.JPG
ID=647 
SCALE=0.000423
LM=6
1542.00000 201.00000
1560.00000 272.00000
1530.00000 359.00000
1503.00000 448.00000
1435.00000 427.00000
1538.00000 455.00000
IMAGE=8CmU181gon.JPG
ID=650 
SCALE=0.000464
LM=6
2017.00000 226.00000
1997.00000 305.00000
1939.00000 382.00000
1869.00000 470.00000
1800.00000 420.00000
1913.00000 498.00000
IMAGE=8CmU183gon.JPG
ID=652 
SCALE=0.000411
LM=6
1870.00000 285.00000
1869.00000 349.00000
1821.00000 432.00000
1761.00000 529.00000
1695.00000 490.00000
1797.00000 551.00000
IMAGE=8CmU187gon.JPG
ID=656 
SCALE=0.000475
LM=6
1645.00000 188.00000
1658.00000 265.00000
1623.00000 347.00000
1590.00000 455.00000
1515.00000 429.00000
1626.00000 466.00000
IMAGE=8CmU188gon.JPG
ID=657 
SCALE=0.000458
LM=6
2209.00000 299.00000
2177.00000 382.00000
2105.00000 451.00000
2023.00000 539.00000
1958.00000 479.00000
2055.00000 570.00000
IMAGE=8CmU189gon.JPG
ID=658 
SCALE=0.000420
LM=6
2153.00000 377.00000
2129.00000 461.00000
2044.00000 534.00000
1949.00000 622.00000
1888.00000 552.00000
1984.00000 656.00000
IMAGE=8CmU193gon.JPG
ID=662 
SCALE=0.000431
LM=6
2024.00000 205.00000
2004.00000 287.00000
1938.00000 369.00000
1874.00000 457.00000
1801.00000 402.00000
1911.00000 482.00000
IMAGE=8CmU197gon.JPG
ID=664 
SCALE=0.000375
LM=6
2349.00000 420.00000
2311.00000 491.00000
2212.00000 545.00000
2126.00000 600.00000
2077.00000 527.00000
2147.00000 633.00000
IMAGE=8CmU204gon.JPG
ID=666 
SCALE=0.000424
LM=6
2253.00000 355.00000
2237.00000 431.00000
2161.00000 512.00000
2091.00000 589.00000
2029.00000 533.00000
2125.00000 618.00000
IMAGE=8CmU205gon.JPG
ID=667 
SCALE=0.000394
LM=6
1749.00000 199.00000
1753.00000 285.00000
1710.00000 371.00000
1666.00000 489.00000
1586.00000 458.00000
1698.00000 503.00000
IMAGE=8CmU208gon.JPG
ID=668 
SCALE=0.000422
LM=6
2068.00000 248.00000
2045.00000 328.00000
1964.00000 418.00000
1893.00000 501.00000
1826.00000 437.00000
1926.00000 531.00000
IMAGE=8CmU210gon.JPG
ID=669 
SCALE=0.000412
