# Supplementary material for: Fitness consequences of artificial selection on relative male genital size
Source: Nat Commun. 2016 May 18;7:11597. doi: 10.1038/ncomms11597 (PMC4873965; doi:10.1038/ncomms11597)
Supplement: Supplementary Data Set 17 — R script to run to obtain male gonopodium tip shape for all males measured for all 9 lines. [file ncomms11597-s18.txt]

############### Getting set up ###################

### Set working directory to source file location

###Load geomorph package
library(geomorph) # works with 2.1.5


##############################################################
######                MALE GONOPODIUM SHAPE                #######
##############################################################

###### Load tps data 

gonoLand <- readland.tps("gen8malegons_good2.tps",specID = c("ID"))


############## PROCRUSTES SUPERIMPOSITION ################

### Generalised procrustes alignment of raw tps coordinates
gonoLand.gpa <- gpagen(gonoLand)


############### MULTIVARIATE ANALYSES #####################

# Import file with treatments (specimens must be in same order)
gonogambusiatreatments <-read.csv("gonogambusiatreatments.csv", header=T)

# Shorten names
## From generalised procrustes alignment above
Y <- gonoLand.gpa$coords
CS <- gonoLand.gpa$Csize

## From gambusia treatments file
Sel<- gonogambusiatreatments$selectionregime # selection regime
Line<- gonogambusiatreatments$Line    # lines

###### Model to test if selection regime influences multivariate shape

procD.lm(Y ~ Sel/Line*log(CS),iter=999)

###### Pairwise comparison of selection regimes (included log CS because looking at the effects of selection regime once size related variation has been accounted for)
advanced.procD.lm(Y ~ log(CS),~log(CS)+Sel, 
                  groups = ~ Sel,slope=~log(CS),angle.type="deg", iter=999)


################## VISUALISATION #####################

###### Visualising the relationship between shape and size

## plotAllometry does regression of multivariate shape on log centroid size and gives output for figures to visualise size related shape variation
gono.allom <- plotAllometry(gonoLand.gpa$coords~gonoLand.gpa$Csize,method = "RegScore", label=TRUE,verbose=T) 

## verbose=T (in above) saves a lot of useful variables
## these are used for the shape v size plot    
gono.allom$allom.score  # A matrix of the allometry shape scores
gono.allom$logSize      # A matrix of log centroid size       

## To make the above into a table and write it to a csv file (that I then open in Excel to make plots)
name<-data.frame(logsize=gono.allom$logSize,score=gono.allom$allom.score)
write.table(name,file="gono.allom.output.csv",sep=",")

## Visualizing size associated shape changes (for warp pics in fig)
ref = mshape(gonoLand.gpa$coords)     # save mean shape
GP1<-gridPar(pt.bg = "black",pt.size = 2,grid.lwd = 2)  ###sets up the way the figure looks
# plot biggest fish relative too mean fish
plotRefToTarget(ref,gonoLand.gpa$coords[,,which.max(gonoLand.gpa$Csize)], gridPars = GP1)     
# plot small fish relative too mean fish (Don't use smallest, but rather fish 200, because smallest is kind of an outlier)
plotRefToTarget(ref,gonoLand.gpa$coords[,,200], gridPars = GP1)
