# Supplementary material for: Fitness consequences of artificial selection on relative male genital size
Source: Nat Commun. 2016 May 18;7:11597. doi: 10.1038/ncomms11597 (PMC4873965; doi:10.1038/ncomms11597)
Supplement: Supplementary Data Set 18 — The data for fecundity of pairs of fish from the same line for all pairs measured in all 9 lines. [file ncomms11597-s19.xlsx]

## Sheet: within line fecundity
replicate	treatment	line	clutch1	clutch2	totaloffspring	femaleSL
A	control	1	6	0	6	31.9
A	control	1	2	0	2	25.4
A	control	1	0	0	0	30.1
A	control	1	4	0	4	30.3
A	control	1	8	0	8	30.8
A	control	1	8	6	14	29.3
A	control	1	9	9	18	31.5
A	control	1	7	0	7	29.5
A	control	1	2	0	2	28.9
A	control	1	12	0	12	31.9
A	control	1	11	0	11	29.9
A	control	1	12	0	12	30.5
A	control	1	2	0	2	29.7
A	control	1	0	0	0	29
A	control	1	10	0	10	29.8
A	control	1	7	0	7	30.3
A	control	1	0	0	0	30.9
A	control	1	1	0	1	28.3
A	control	1	11	13	24	31.1
A	control	1	0	0	0	31.3
A	control	1	9	0	9	30.5
A	control	1	6	0	6	29.3
A	control	1	1	3	4	30.2
A	control	1	10	0	10	30.1
A	control	1	12	0	12	29.9
A	control	1	12	13	25	28.5
A	control	1	12	4	16	30.4
A	control	1	19	0	19	29.5
A	control	1	0	0	0	31.7
A	control	1	14	11	25	29.4
A	control	1	12	3	15	28.8
A	control	1	0	0	0	28.1
A	control	1	5	12	17	29.8
A	control	1	5	0	5	30.6
A	control	1	0	0	0	31.2
A	control	1	1	0	1	29.5
A	control	1	7	11	18	29.9
A	control	1	4	0	4	30.1
A	control	1	0	0	0	29.5
A	control	1	14	11	25	30.8
A	up	2	8	0	8	28.5
A	up	2	4	0	4	29.5
A	up	2	8	6	14	30.3
A	up	2	12	0	12	31
A	up	2	21	12	33	30.2
A	up	2	6	6	12	28.1
A	up	2	0	0	0	29.3
A	up	2	5	1	6	28.6
A	up	2	8	10	18	30
A	up	2	18	13	31	30.6
A	up	2	7	0	7	30.6
A	up	2	13	0	13	30.5
A	up	2	11	0	11	31.3
A	up	2	2	6	8	29.6
A	up	2	4	6	10	31.1
A	up	2	7	0	7	29.1
A	up	2	13	0	13	29.6
A	up	2	0	0	0	29.9
A	up	2	0	0	0	29.3
A	up	2	4	0	4	30.8
A	up	2	14	0	14	28.3
A	up	2	1	0	1	29.2
A	up	2	9	0	9	31.2
A	up	2	0	0	0	27.1
A	up	2	7	0	7	29.9
A	up	2	0	0	0	30.3
A	up	2	7	0	7	30
A	up	2	0	0	0	29.9
A	up	2	0	0	0	30.7
A	up	2	5	0	5	30
A	up	2	0	0	0	29.3
A	up	2	1	0	1	30
A	up	2	0	0	0	29.8
A	up	2	10	0	10	30
A	up	2	14	0	14	29.9
A	up	2	0	0	0	31.4
A	up	2	0	0	0	33
A	up	2	13	0	13	29.3
A	up	2	4	0	4	31.4
A	up	2	4	14	18	31.4
A	down	3	4	0	4	30.6
A	down	3	1	0	1	30
A	down	3	0	0	0	28.5
A	down	3	0	0	0	28.6
A	down	3	0	0	0	30.8
A	down	3	19	0	19	30.7
A	down	3	3	0	3	31.6
A	down	3	0	0	0	30
A	down	3	0	0	0	29.9
A	down	3	0	0	0	30.9
A	down	3	8	0	8	30
A	down	3	0	0	0	30.3
A	down	3	0	0	0	29.6
A	down	3	3	6	9	29.3
A	down	3	0	0	0	30.7
A	down	3	8	3	11	30.3
A	down	3	0	0	0	28.8
A	down	3	7	0	7	30.1
A	down	3	2	0	2	29.7
A	down	3	21	0	21	30.2
A	down	3	0	0	0	29
A	down	3	0	0	0	31.3
A	down	3	11	0	11	30.2
A	down	3	0	0	0	32.3
A	down	3	0	0	0	30.8
A	down	3	11	0	11	31.3
A	down	3	0	0	0	30.2
A	down	3	0	0	0	31
A	down	3	9	20	29	30.6
A	down	3	6	5	11	31.1
A	down	3	0	0	0	29.1
A	down	3	0	0	0	29.8
A	down	3	0	0	0	30
A	down	3	11	4	15	29.4
A	down	3	0	0	0	30
A	down	3	11	0	11	31.4
A	down	3	0	0	0	31.2
A	down	3	7	0	7	29.7
A	down	3	0	0	0	30.7
A	down	3	22	0	22	31
B	control	4	3	14	17	28.6
B	control	4	5	12	17	30.8
B	control	4	1	1	2	29.2
B	control	4	2	2	4	28
B	control	4	8	0	8	31.4
B	control	4	12	0	12	29.1
B	control	4	5	6	11	29.4
B	control	4	2	0	2	30.2
B	control	4	12	9	21	29.4
B	control	4	1	11	12	31.2
B	control	4	5	0	5	28.9
B	control	4	12	1	13	31.5
B	control	4	6	0	6	29.5
B	control	4	4	0	4	30.6
B	control	4	4	15	19	29.4
B	control	4	11	0	11	30
B	control	4	0	0	0	28.5
B	control	4	11	14	25	31.4
B	control	4	7	9	16	28.9
B	control	4	15	0	15	30.4
B	control	4	12	0	12	30.8
B	control	4	5	3	8	27.9
B	control	4	6	0	6	29.6
B	control	4	13	7	20	29.3
B	control	4	13	0	13	31
B	control	4	10	0	10	29.5
B	control	4	17	0	17	30.6
B	control	4	0	0	0	28.9
B	control	4	0	0	0	29.2
B	control	4	6	19	25	29.1
B	control	4	0	0	0	29.1
B	control	4	4	0	4	31.1
B	control	4	3	0	3	24
B	control	4	4	9	13	30.3
B	control	4	6	9	15	28.5
B	control	4	12	0	12	31.2
B	control	4	17	0	17	29.8
B	control	4	16	0	16	32.2
B	control	4	7	0	7	29
B	control	4	4	0	4
B	up	5	13	0	13	30
B	up	5	2	16	18	29.3
B	up	5	13	0	13	30.4
B	up	5	4	0	4	28.9
B	up	5	16	0	16	29.1
B	up	5	10	0	10	29.4
B	up	5	12	0	12	29
B	up	5	11	0	11	29.8
B	up	5	3	0	3	29.3
B	up	5	11	0	11	29.1
B	up	5	14	0	14	28.3
B	up	5	18	0	18	28.2
B	up	5	11	0	11	30.1
B	up	5	1	0	1	30
B	up	5	19	0	19	29.9
B	up	5	9	0	9	29.4
B	up	5	7	0	7	31.2
B	up	5	13	0	13	28
B	up	5	13	9	22	28.6
B	up	5	4	0	4	30.2
B	up	5	0	0	0	30.3
B	up	5	8	12	20	29
B	up	5	9	10	19	29.1
B	up	5	9	0	9	29.5
B	up	5	17	0	17	30
B	up	5	11	0	11	29.1
B	up	5	16	0	16
B	up	5	13	0	13	28.7
B	up	5	8	0	8	30.2
B	up	5	2	11	13	28.7
B	up	5	5	6	11	29.7
B	up	5	1	5	6	29.5
B	up	5	11	0	11	29.6
B	up	5	4	8	12	30.1
B	up	5	4	9	13	28.9
B	up	5	14	0	14	29.2
B	up	5	7	10	17	28.7
B	up	5	13	18	31	29.2
B	up	5	10	0	10	30.2
B	up	5	8	10	18	30.6
B	down	6	9	14	23	31.1
B	down	6	2	5	7	29.8
B	down	6	4	0	4	29.8
B	down	6	8	0	8	28.1
B	down	6	14	0	14	29.2
B	down	6	12	0	12	29
B	down	6	4	9	13	29.5
B	down	6	0	0	0	30.1
B	down	6	0	0	0	30.1
B	down	6	14	0	14	30.5
B	down	6	19	0	19	30.2
B	down	6	13	8	21	30.2
B	down	6	0	0	0	30
B	down	6	13	0	13	28.8
B	down	6	9	0	9	30.3
B	down	6	4	1	5	29.8
B	down	6	4	0	4	29.8
B	down	6	0	0	0	29.9
B	down	6	7	0	7	28.5
B	down	6	13	0	13	29.8
B	down	6	0	0	0	29.5
B	down	6	7	0	7	30.8
B	down	6	8	6	14	29.8
B	down	6	6	0	6	30.5
B	down	6	7	0	7	30.4
B	down	6	5	7	12	29.3
B	down	6	9	0	9	28.9
B	down	6	10	0	10	30.3
B	down	6	7	7	14	29.3
B	down	6	14	0	14	29.4
B	down	6	0	0	0	29.2
B	down	6	0	0	0	29
B	down	6	0	0	0	29.1
B	down	6	9	0	9	30.4
B	down	6	0	0	0	29.8
B	down	6	0	0	0	29.1
B	down	6	0	0	0	30.2
B	down	6	0	0	0	30
B	down	6	13	1	14	29.2
B	down	6	0	0	0	28.6
C	control	7	0	0	0	29.3
C	control	7	5	0	5	30.1
C	control	7	13	10	23	29.9
C	control	7	4	11	15	29.5
C	control	7	1	0	1	31
C	control	7	10	0	10	30.3
C	control	7	7	11	18	31.7
C	control	7	14	15	29	31.4
C	control	7	7	0	7	31.2
C	control	7	2	0	2	29.2
C	control	7	6	7	13	31
C	control	7	1	10	11	27.6
C	control	7	0	0	0	30.7
C	control	7	7	0	7	30.7
C	control	7	0	0	0	31.4
C	control	7	6	8	14	30.4
C	control	7	3	15	18	31.3
C	control	7	0	0	0	31.2
C	control	7	12	26	38	31.5
C	control	7	7	9	16	29.2
C	control	7	5	0	5	30.8
C	control	7	0	0	0	28.9
C	control	7	7	9	16	30.9
C	control	7	8	0	8	32.1
C	control	7	11	0	11	30
C	control	7	10	14	24	31.2
C	control	7	1	16	17	31.1
C	control	7	12	0	12	31
C	control	7	0	0	0	30
C	control	7	0	0	0	30.6
C	control	7	2	0	2	28.6
C	control	7	0	0	0	30.7
C	control	7	24	4	28	31.3
C	control	7	7	6	13	30.2
C	control	7	11	0	11	30.6
C	control	7	7	0	7	30.1
C	control	7	7	0	7	29
C	control	7	9	0	9	31.8
C	control	7	3	14	17	31.1
C	control	7	25	7	32	30.6
C	up	8	17	9	26	30.4
C	up	8	4	0	4	29.1
C	up	8	6	0	6	28.7
C	up	8	0	0	0	30.3
C	up	8	10	1	11	28.9
C	up	8	16	6	22	31.5
C	up	8	17	0	17	30
C	up	8	10	0	10	27
C	up	8	0	0	0	28.2
C	up	8	0	0	0	27.8
C	up	8	8	13	21	28.5
C	up	8	5	0	5	28.8
C	up	8	10	0	10	28.4
C	up	8	14	0	14	28.4
C	up	8	0	0	0	30.5
C	up	8	3	7	10	29.6
C	up	8	0	0	0	28.8
C	up	8	4	0	4	29.4
C	up	8	0	0	0	28.1
C	up	8	1	3	4	28.8
C	up	8	0	0	0	27.7
C	up	8	6	0	6	28.4
C	up	8	12	0	12	29.4
C	up	8	3	0	3	28
C	up	8	0	0	0	29.5
C	up	8	0	0	0	28.1
C	up	8	7	12	19	29.2
C	up	8	9	0	9	29.7
C	up	8	0	0	0	29.2
C	up	8	10	0	10	30.5
C	up	8	7	8	15	31.4
C	up	8	0	0	0	27.3
C	up	8	0	0	0	27.7
C	up	8	9	0	9	28
C	up	8	6	0	6	29.5
C	up	8	1	0	1	29.7
C	up	8	20	0	20	31
C	up	8	21	7	28	30.6
C	up	8	0	0	0	29.7
C	up	8	0	0	0	28.2
C	down	9	8	0	8
C	down	9	5	0	5	29
C	down	9	8	0	8	29.6
C	down	9	2	11	13	30.8
C	down	9	2	0	2	27.8
C	down	9	11	0	11	28.3
C	down	9	8	0	8	29.7
C	down	9	3	6	9	30.1
C	down	9	11	16	27	29.5
C	down	9	4	5	9	29.4
C	down	9	11	0	11	28.7
C	down	9	1	3	4	29.1
C	down	9	0	0	0	29.8
C	down	9	10	0	10	28.8
C	down	9	4	11	15	29.2
C	down	9	4	4	8	29.6
C	down	9	4	6	10	29.4
C	down	9	0	0	0	27.9
C	down	9	6	0	6	29.2
C	down	9	0	0	0	28.3
C	down	9	0	0	0	29.4
C	down	9	0	0	0	30.9
C	down	9	1	5	6	29.2
C	down	9	8	0	8	27.5
C	down	9	7	0	7	29.1
C	down	9	10	0	10	29.1
C	down	9	3	8	11	29.2
C	down	9	9	2	11	29.3
C	down	9	0	0	0	29.1
C	down	9	9	1	10	28.8
C	down	9	8	6	14	30.1
C	down	9	7	0	7	29.2
C	down	9	11	0	11	30.5
C	down	9	10	0	10	29.3
C	down	9	13	1	14	28.4
C	down	9	10	0	10	29.1
C	down	9	10	0	10	29.6
C	down	9	11	11	22	29.7
C	down	9	6	0	6	28.5
C	down	9	7	5	12	29.4

## Sheet: Notes
Variable	Details
replicate	Replicate A, B or C
treatment	Selection regime (control, down-selected, up-selected)
line	Unique selection line identifier (1-9)
clutch1	Number of offspring in first clutch
clutch2	Number of offspring in 2nd clutch
totaloffspring	Total number of offspring in both clutches
femaleSL	Female standard length (mm)
