# Supplementary material for: Fitness consequences of artificial selection on relative male genital size
Source: Nat Commun. 2016 May 18;7:11597. doi: 10.1038/ncomms11597 (PMC4873965; doi:10.1038/ncomms11597)
Supplement: Supplementary Data Set 19 — Calculation of realized heritability of residual gonopodium length for Up- and Down-selected lines in replicates A, B and C based on LS regressions. [file ncomms11597-s20.xlsx]

## Sheet: heritabilities
	Up-selected lines				Down-selected lines
Generation	R	S cumulative	h2		R	S cumulative	h2
Rep A
1	0	0			0	0
2	-0.00258034	0.0204029			-0.00516158	-0.0152264
3	0.00169268	0.0293582			-0.00377858	-0.024623
4	0.00521191	0.0604052			-0.00423259	-0.0484154
5	0.0127022	0.12009			-0.000632934	-0.0972765
6	0.0116265	0.238875			-0.00680334	-0.195808
7	0.0161668	0.480673			-0.015906	-0.393646
8	0.013324	0.959872			-0.0172534	-0.784255
9	0.0214136	1.91806	0.02		-0.018458	-1.56801	0.023
Rep B
1	0	0			0	0
2	0.00937547	0.0146384			0.00142212	-0.0153442
3	0.00400172	0.0257782			-0.00642773	-0.0280331
4	0.00726265	0.0494788			-0.00649383	-0.0531252
5	0.0124736	0.0999889			-0.00729135	-0.107574
6	0.0158944	0.198282			-0.00566221	-0.212956
7	0.0108631	0.399961			-0.0147059	-0.428009
8	0.0165682	0.797088			-0.012453	-0.854039
9	0.0196273	1.59457	0.018		-0.0126863	-1.7084	0.013
Rep C
1	0	0			0	0
2	0.0115289	0.0118952			-0.000717013	-0.0133151
3	0.0037751	0.0279767			-0.000891779	-0.0280516
4	0.0116463	0.0492866			-0.00295983	-0.050559
5	0.0105713	0.0990878			-0.00879692	-0.0998985
6	0.0197332	0.199783			-0.00735051	-0.202103
7	0.0243602	0.402786			-0.00369852	-0.409124
8	0.0234313	0.802822			-0.0131116	-0.816877
9	0.0286918	1.60599	0.029		-0.00978715	-1.62869	0.012

## Sheet: info
Calculation of realized heritabilities of residual gonopodium length
The trait is each male's residual deviation from the control line allometric slope in the same replicate and generation
(from least squares regression; compare with supplementary table 1)
R = response to selection (mean trait value of generation t males)
S cumulative = cumulative selection differential (sum from generation 1 to t-1 of the difference between mean trait value of all males and weighted mean of selected males)
h2 = realized heritability for each line and replicate (2a where R = a * S cumulative + b)
mean ± s.e. heritability Up: 0.022 ± 0.003; Down: 0.016 ± 0.004
The necessary regression lines can be obtained by running the data provided in Supplemntary Data 1
